# Supplementary material for: Involvement of testicular N-glycoproteome heterogeneity in seasonal spermatogenesis of the American mink (Neovison vison)
Source: Front Vet Sci. 2022 Nov 4;9:1001431. doi: 10.3389/fvets.2022.1001431 (PMC9672844; doi:10.3389/fvets.2022.1001431)
Supplement: Supplementary file 2 [file Table_2.xlsx]

## Sheet: Sheet1
Table S2:Details on N-glycoproteins and N-glycosites quantified from mink testes during seasonal spermatogenesis.
Protein	Fasta headers	Score	Number of Deamidation 18O (N)	Amino acid	Sequence window	Deamidation 18O (N) Probabilities	Position in peptide	Charge	Mass error [ppm]	intensit November-1	intensit November-2	intensit November-3	intensit December-1	intensit December-2	intensit December-3	intensit February-1	intensit February-2	intensit February-3	Gene name
G9K6I5	tr|G9K6I5|G9K6I5_MUSPF Junctional adhesion molecule 2 (Fragment) OS=Mustela putorius furo PE=2 SV=1;tr|M3XPJ3|M3XPJ3_MUSPF Uncharacterized protein OS=Mustela putorius furo GN=JAM2 PE=4 SV=1	342.51	1	N	GIPLSENSKLGSQSTNSSYTVNTKSGTLQFN	LGSQSTN(1)SSYTVNTK	7	2	0.061465	60230000	18783000	37416000	45402000	43962000	40170000	7680600	9856600	8246900	Jam2
M3YM17	tr|M3YM17|M3YM17_MUSPF Uncharacterized protein OS=Mustela putorius furo GN=LGALS3BP PE=4 SV=1	213.63	1	N	DFEGQKARIPSALGTNSSRSASLFPCPAGSF	IPSALGTN(1)SSR	8	2	-0.019168	470450000	386480000	377540000	83083000	54469000	56293000	316110000	343610000	359590000	Lgals3bp
M3Y619	tr|M3Y619|M3Y619_MUSPF Uncharacterized protein OS=Mustela putorius furo PE=4 SV=1	272.97	1	N	QEVHAAKTNSREQQFNSTFRVVSVLPIQHQD	TNSREQQFN(1)STFR	9	2	0.23859	5714200000	5059600000	4786600000	1402900000	1214600000	1371200000	4779000000	4059700000	4427500000	Ighg2c
G9L1W9	tr|G9L1W9|G9L1W9_MUSPF Signal peptide peptidase-like 2A (Fragment) OS=Mustela putorius furo PE=2 SV=1;tr|M3Y8X3|M3Y8X3_MUSPF Uncharacterized protein OS=Mustela putorius furo GN=SPPL2A PE=4 SV=1	110.88	1	N	ISRKDFIDMKQTLGDNITVKMYSPSWPNFDY	QTLGDN(1)ITVK	6	2	0.07363	10575000	8327000	6517900	10329000	11244000	10402000	21700000	21920000	19147000	Sppl2a
M3XP66	tr|M3XP66|M3XP66_MUSPF Tetraspanin OS=Mustela putorius furo GN=CD63 PE=3 SV=1	162.23	1	N	VPTVPKGQVPDSCCINVTKDCGASLQINNIY	GQVPDSCCIN(1)VTK	10	2	-0.22322	447150000	321630000	385000000	130250000	80639000	54269000	424690000	364080000	349930000	Cd63
G9K6C4	tr|G9K6C4|G9K6C4_MUSPF Integrin beta (Fragment) OS=Mustela putorius furo PE=2 SV=1;tr|M3Y3F8|M3Y3F8_MUSPF Integrin beta OS=Mustela putorius furo GN=ITGB1 PE=3 SV=1	247.29	1	N	CQSEGIPSSPKCHEGNGTFECGACRCNEGRV	CHEGN(1)GTFECGACR	5	3	-0.16164	6546700	5617700	7256000	10760000	3910700	4884200	26521000	26347000	28808000	Itgb1
M3Y315	tr|M3Y315|M3Y315_MUSPF Uncharacterized protein OS=Mustela putorius furo GN=SORL1 PE=4 SV=1;tr|G9KQM6|G9KQM6_MUSPF Sortilin-related receptor, L A repeats-containing (Fragment) OS=Mustela putorius furo PE=2 SV=1	154.49	1	N	SRSGSKMWASQRAASNFTEIKNLQVNAPYTV	AASN(1)FTEIK	4	2	0.24315	48737000	78313000	52748000	21187000	9073500	9634600	52785000	48128000	51966000	Lrp1
G9K7U0	tr|G9K7U0|G9K7U0_MUSPF Laminin, gamma 1 (Fragment) OS=Mustela putorius furo PE=2 SV=1;tr|M3YJG9|M3YJG9_MUSPF Uncharacterized protein OS=Mustela putorius furo GN=LAMC1 PE=4 SV=1	202.31	1	N	SKAHEAERIASAVQKNATSTKAEAERTFAEV	N(1)ATSTKAEAER	1	3	0.30266		6501200		17551000	17795000	25956000	98354000	120990000	90833000	Lamc1
M3XYI7	tr|M3XYI7|M3XYI7_MUSPF Uncharacterized protein OS=Mustela putorius furo GN=CD109 PE=4 SV=1	152.11	1	N	TLQTPLYCSLNSRSLNGTVTAKYTYGKPVKG	SLN(1)GTVTAK	3	2	-0.11759	91560000	51162000	105350000	43603000	29666000	32542000	101340000	92399000	116210000	A2mp
M3YU85	tr|M3YU85|M3YU85_MUSPF Uncharacterized protein OS=Mustela putorius furo GN=MRC2 PE=4 SV=1;tr|G9KB88|G9KB88_MUSPF C-type mannose receptor 2 (Fragment) OS=Mustela putorius furo PE=2 SV=1	197.29	1	N	VTIWGPEGRWNDSPCNQSLPSICKKAGQLSQ	WNDSPCN(1)QSLPSICKK	7	3	-0.76069	22090000	15229000	21458000	22170000	20824000	20969000	7452000	6390800	11370000	Mrc1
M3YGU6	tr|M3YGU6|M3YGU6_MUSPF Uncharacterized protein OS=Mustela putorius furo PE=3 SV=1;tr|M1EMY7|M1EMY7_MUSPF Complement factor B (Fragment) OS=Mustela putorius furo PE=2 SV=1	234.04	1	N	TYATDPKVWVKVRDENSSDADWVTRTLNKIS	VRDEN(1)SSDADWVTR	5	2	0.222	146790000	203680000	221840000	50956000	44372000	26120000	121690000	103490000	123510000	Gm20547
M3YTM8	tr|M3YTM8|M3YTM8_MUSPF Uncharacterized protein OS=Mustela putorius furo GN=Tcam1 PE=4 SV=1	318.64	1	N	HVLYKPRLEESDCPGNQTWVKGTEQMLTCVP	LEESDCPGN(1)QTWVK	9	3	-0.51198	81347000	33552000	50478000	297760000	159170000	120310000	656030000	595260000	662290000	Tcam1
G9K7U0	tr|G9K7U0|G9K7U0_MUSPF Laminin, gamma 1 (Fragment) OS=Mustela putorius furo PE=2 SV=1;tr|M3YJG9|M3YJG9_MUSPF Uncharacterized protein OS=Mustela putorius furo GN=LAMC1 PE=4 SV=1	284.76	1	N	DILNNLRDFDQRVNDNKTAAEEALRRIPAIN	VN(1)DN(1)KTAAEEALR	4	3	0.49294	78460000	56342000	42760000	35359000	14206000	22832000	75304000	79108000	91311000	Lamc1
M3Y0J7	tr|M3Y0J7|M3Y0J7_MUSPF Uncharacterized protein OS=Mustela putorius furo GN=IGF2R PE=4 SV=1	187.69	1	N	KKAEPSQIKVAGKYQNQTLRYSDGDLTLIYS	YQN(1)QTLR	3	2	-0.69606	10719000	2660400	2891600	4283700	3448400	1656200	10234000	11180000	8997100	Igf2r
G9KPR4	tr|G9KPR4|G9KPR4_MUSPF Solute carrier family 44, member 2 (Fragment) OS=Mustela putorius furo PE=2 SV=1;tr|M3Y4B4|M3Y4B4_MUSPF Uncharacterized protein OS=Mustela putorius furo GN=SLC44A2 PE=3 SV=1	250.51	1	N	QFAGKTCNPETFASSNESRLCPGAHCQFAFY	TCNPETFASSN(1)ESR	11	3	-0.020157	105970000	159420000	122590000	106630000	73106000	109520000	405270000	333490000	288350000	Slc44a2
M3Z2M9	tr|M3Z2M9|M3Z2M9_MUSPF Uncharacterized protein OS=Mustela putorius furo PE=4 SV=1	226.59	1	N	GGQFPRVTQVENTEFNQTDYSIRISNVSPKD	VTQVENTEFN(1)QTDYSIR	10	2	0.60085		1978100		82147000	78369000	53069000	11960000	8127900	4199300	Sirpa
M3YP27	tr|M3YP27|M3YP27_MUSPF Uncharacterized protein OS=Mustela putorius furo GN=SUN2 PE=4 SV=1;tr|G9KRW7|G9KRW7_MUSPF Unc-84-like protein B (Fragment) OS=Mustela putorius furo PE=2 SV=1	134.75	1	N	PTAVTLEHVPKSLSPNSTISSAPKDFSIFGF	SLSPN(1)STISSAPK	5	2	0.18713	314140000	299380000	297600000	134690000	46921000	72159000	290650000	260670000	258310000	Sun2
G9KB86	tr|G9KB86|G9KB86_MUSPF Mannose receptor, C type 1-like 1 (Fragment) OS=Mustela putorius furo PE=2 SV=1;tr|M3YJW5|M3YJW5_MUSPF Uncharacterized protein OS=Mustela putorius furo GN=MRC1 PE=4 SV=1	154.56	1	N	PTTIPTDGFVKYGESNYSLMKLKLEWHEAEK	YGESN(1)YSLMK	5	2	0.050061	30357000	17578000	16153000	13884000		12862000	45564000	37188000	43068000	Mrc1
G9KAW4	tr|G9KAW4|G9KAW4_MUSPF Membrane metallo-endopeptidase (Fragment) OS=Mustela putorius furo PE=2 SV=1;tr|M3XUG8|M3XUG8_MUSPF Uncharacterized protein OS=Mustela putorius furo GN=MME PE=4 SV=1	203.52	1	N	IVAVQKAKTLYRSCINESAIDSRGGKPLLSL	SCIN(1)ESAIDSR	4	2	-0.50452	59119000	47971000	46975000	15930000	8704500	6535300	36184000	28798000	31440000	Mme
M3XRN5	tr|M3XRN5|M3XRN5_MUSPF Uncharacterized protein OS=Mustela putorius furo GN=LRP1 PE=4 SV=1	315.59	1	N	EEDCSIDPKLTSCATNASICGDEARCVRTEK	LTSCATN(1)ASICGDEAR	7	2	1.96	89517000	59939000	87331000	42352000	21526000	45489000	187100000	136080000	126520000	Lrp1
M3XRN5	tr|M3XRN5|M3XRN5_MUSPF Uncharacterized protein OS=Mustela putorius furo GN=LRP1 PE=4 SV=1	204	1	N	EGACVVNKQTGDVTCNCSDGRVAPSCLTCVG	QTGDVTCN(1)CSDGR	8	2	-0.38967	29888000	33887000	39364000	20501000	11942000	9191300	197970000	118110000	134690000	Lrp1
M3Z035	tr|M3Z035|M3Z035_MUSPF Transmembrane 9 superfamily member OS=Mustela putorius furo GN=TM9SF3 PE=3 SV=1;tr|G9KTL7|G9KTL7_MUSPF Transmembrane 9 superfamily member (Fragment) OS=Mustela putorius furo PE=2 SV=1	192.91	1	N	KKLEIGFNGNRIVDVNLTSEGKVKLVPNTKI	IVDVN(1)LTSEGK	5	2	0.73773	279170000	198090000	272110000	259620000	238220000	145650000	415630000	437290000	497000000	Tm9sf3
G9KRR7	tr|G9KRR7|G9KRR7_MUSPF STT3, subunit of the oligosaccharyltransferase complex,-like protein B (Fragment) OS=Mustela putorius furo PE=2 SV=1;tr|M3YKI0|M3YKI0_MUSPF Uncharacterized protein OS=Mustela putorius furo GN=STT3B PE=4 SV=1	150.08	1	N	WNNSHIALVGKAMSSNESAAYKIMRSLDVDY	AMSSN(1)ESAAYK	5	2	-0.4829	149770000	175600000	197540000	107810000	105840000	94380000	263380000	186110000	239250000	Stt3b
M3Y357	tr|M3Y357|M3Y357_MUSPF Uncharacterized protein OS=Mustela putorius furo GN=LAMA3 PE=4 SV=1;tr|G9K7S6|G9K7S6_MUSPF Laminin, alpha 3 (Fragment) OS=Mustela putorius furo PE=2 SV=1	178.54	1	N	GCMKNLKKTTGVVRLNDTVGVTKKCSEDWKL	LN(1)DTVGVTKK	2	3	0.62561	5317000	2949000	2223800	12734000	6969300	5630600	20131000	20788000	20206000	Lama3
M3XRN5	tr|M3XRN5|M3XRN5_MUSPF Uncharacterized protein OS=Mustela putorius furo GN=LRP1 PE=4 SV=1	189.97	1	N	RGGRILQEDLTCRAVNSSCRAQDEFECANGE	AVN(1)SSCR	3	2	0.17183		83749000	58989000		25939000	38356000	99441000	91537000	115000000	Lrp1
M3YU85	tr|M3YU85|M3YU85_MUSPF Uncharacterized protein OS=Mustela putorius furo GN=MRC2 PE=4 SV=1;tr|G9KB87|G9KB87_MUSPF C-type mannose receptor 2 (Fragment) OS=Mustela putorius furo PE=2 SV=1	134.3	1	N	CLEAQGGQVRVSPACNASLPAQRWKWVSRNR	VSPACN(1)ASLPAQR	6	2	-0.18802	74804000	31678000	32519000	24760000	15880000	31063000	121030000	79507000	85390000	Mrc1
M3Z0W0	tr|M3Z0W0|M3Z0W0_MUSPF Tetraspanin OS=Mustela putorius furo GN=TSPAN3 PE=3 SV=1;tr|G9KVK0|G9KVK0_MUSPF Tetraspanin (Fragment) OS=Mustela putorius furo PE=2 SV=1	196.11	1	N	ENEVDRSIQKVYKTYNGTNPDAASRAIDYVQ	TYN(1)GTNPDAASR	3	2	-0.4438	30632000	19652000	22415000	7562500	10173000	7170800	39029000	24724000	29001000	Tspan7
G9KDV4	tr|G9KDV4|G9KDV4_MUSPF Neuroplastin (Fragment) OS=Mustela putorius furo PE=2 SV=1;tr|M3Z0L3|M3Z0L3_MUSPF Uncharacterized protein OS=Mustela putorius furo GN=NPTN PE=4 SV=1	102	1	N	GEYHCVYHFVSAPKANATIEVKAAPDITGHK	AN(1)ATIEVK	2	2	-0.34591	134580000	108700000	89594000	157610000	122020000	113580000	317850000	232130000	297610000	Nptn
G9KRW6	tr|G9KRW6|G9KRW6_MUSPF Unc-84-like protein A (Fragment) OS=Mustela putorius furo PE=2 SV=1;tr|M3Z2G3|M3Z2G3_MUSPF Uncharacterized protein OS=Mustela putorius furo GN=SUN1 PE=4 SV=1	155.97	1	N	TFTLEHIPKTLSPTGNITSAPKDFAVYGLEN	TLSPTGN(1)ITSAPK	7	2	0.11242	548950000	378250000	377180000	161880000	79331000	74214000	289550000	307520000	243680000	Sun1
M3Y4C7	tr|M3Y4C7|M3Y4C7_MUSPF Uncharacterized protein OS=Mustela putorius furo GN=CLEC12B PE=4 SV=1	143.45	1	N	GPSPSLFSTKEYAQINGSKGCAYFQKGNIYI	EYAQIN(1)GSK	6	2	-0.061836	64421000	42523000	47698000	18200000	13808000	13035000	61194000	40711000	66658000	Clec12b
M1EJZ2	tr|M1EJZ2|M1EJZ2_MUSPF Clusterin (Fragment) OS=Mustela putorius furo PE=2 SV=1;tr|M3XP98|M3XP98_MUSPF Clusterin OS=Mustela putorius furo GN=CLU PE=3 SV=1	182.73	1	N	EEDNQDGAVCKEIRHNSTGCLKMKDQCEKCQ	HN(1)STGCLK	2	2	-0.20639	434970000	1208300000	1242400000	1699800000	1078500000	865390000	2436600000	2916100000	2637600000	Clu
M1ECX7	tr|M1ECX7|M1ECX7_MUSPF Acid phosphatase 2, lysosomal (Fragment) OS=Mustela putorius furo PE=2 SV=1;tr|M3Y0I0|M3Y0I0_MUSPF Uncharacterized protein OS=Mustela putorius furo GN=ACP2 PE=3 SV=1	195.04	1	N	LKFPLGPCPRYEQLQNETRQTPEYQNESVQN	YEQLQN(1)ETR	6	2	1.1791	446110000	321200000	270500000	479460000	474020000	371910000	776070000	847730000	661650000	Acp2
M1EQ94	tr|M1EQ94|M1EQ94_MUSPF Glucosidase, alpha, acid (Fragment) OS=Mustela putorius furo PE=2 SV=1;tr|M3YLB9|M3YLB9_MUSPF Uncharacterized protein OS=Mustela putorius furo GN=GAA PE=3 SV=1	215.79	1	N	RWGYSSTAVTRQVVENMTRAHFPLDTQWNDL	QVVEN(1)MTR	5	2	-0.28381	138970000	97658000	117120000	201360000	104300000	105190000	335760000	297670000	393710000	Gaa
M3YB47	tr|M3YB47|M3YB47_MUSPF Uncharacterized protein OS=Mustela putorius furo GN=CFI PE=3 SV=1	297.32	1	N	ACTAQGQFGVSVKYGNTTSEGIVEVKLVDQD	YGN(1)TTSEGIVEVK	3	2	-0.045238	151140000	88650000	96418000		75913000	59013000	119260000	116750000	136460000	Cfi
G9KU59	tr|G9KU59|G9KU59_MUSPF Transmembrane protein 5 (Fragment) OS=Mustela putorius furo PE=2 SV=1;tr|M3YZ63|M3YZ63_MUSPF Uncharacterized protein OS=Mustela putorius furo GN=TMEM5 PE=4 SV=1	134.2	1	N	LCWVSAREQWQPQETNESLKNYQDALLQSDL	EQWQPQETN(1)ESLK	9	2	2.0825		1964100	2028600	12591000	11704000	6630600	31152000	24083000	21385000	Hnf1b
M3YBP3	tr|M3YBP3|M3YBP3_MUSPF Uncharacterized protein OS=Mustela putorius furo GN=ATRN PE=4 SV=1;tr|M1EJ74|M1EJ74_MUSPF Attractin (Fragment) OS=Mustela putorius furo PE=2 SV=1	195.06	1	N	IHCPACQCNGHSKCVNQSICEKCENLTTGKH	CVN(1)QSICEK	3	2	-0.0083448	5749000	2267000	2486900	5779800	4861500	2870700	15554000		11662000	Atrn
M3XYB8	tr|M3XYB8|M3XYB8_MUSPF Uncharacterized protein OS=Mustela putorius furo GN=NES PE=3 SV=1	126.28	1	N	LSLEVATYRTLLEAENSRLQTPGGVSKASLC	TLLEAEN(1)SR	7	2	0.36668	7018700	14760000	9306100	38830000	30619000	18346000	81312000	58719000	60392000	Nes
M3YB38	tr|M3YB38|M3YB38_MUSPF Uncharacterized protein OS=Mustela putorius furo GN=SEL1L PE=4 SV=1;tr|G9KMW6|G9KMW6_MUSPF Sel-1 suppressor of lin-12-like protein (Fragment) OS=Mustela putorius furo PE=2 SV=1	262.39	1	N	AAFILDQREATIVGENETYPRALLHWNRAAS	EATIVGEN(1)ETYPR	8	2	-0.42696	168070000	107390000	78263000	297290000	153410000	175230000	633690000	464590000	437440000	Sel1l
M3Y0J7	tr|M3Y0J7|M3Y0J7_MUSPF Uncharacterized protein OS=Mustela putorius furo GN=IGF2R PE=4 SV=1;tr|G9K5C7|G9K5C7_MUSPF Insulin-like growth factor 2 receptor (Fragment) OS=Mustela putorius furo PE=2 SV=1	147.74	1	N	LLTQKLTYENGLLKMNYTGGDTCHKVYQRST	MN(1)YTGGDTCHK	2	2	-0.14894	23204000	13612000	14083000	8678900	1193200	6359000	26433000	19808000	15736000	Igf2r
G9KE04	tr|G9KE04|G9KE04_MUSPF Neuropilin 1 (Fragment) OS=Mustela putorius furo PE=2 SV=1;tr|M3Y3H4|M3Y3H4_MUSPF Neuropilin OS=Mustela putorius furo GN=NRP1 PE=3 SV=1	209.21	1	N	RENKVFMRKFKIGYSNNGSDWKMIMDDSKRK	IGYSN(0.981)N(0.019)GSDWK	5	2	0.45099	29138000		16752000	5728300		7884700	31560000	21062000	29533000	Nrp1
G9KSU4	tr|G9KSU4|G9KSU4_MUSPF Tectonic family member 2 (Fragment) OS=Mustela putorius furo PE=2 SV=1;tr|M3XQW9|M3XQW9_MUSPF Uncharacterized protein OS=Mustela putorius furo GN=TCTN2 PE=4 SV=1	221.59	1	N	ADPDAFITRTGTLLSNESASRNVNVEEHYIF	TGTLLSN(1)ESASR	7	2	0.63197	25865000	3931100		26442000	18508000	37314000	46377000	51138000	52064000	Tctn2
M3Y0W0	tr|M3Y0W0|M3Y0W0_MUSPF Uncharacterized protein OS=Mustela putorius furo GN=HYOU1 PE=3 SV=1;tr|G9K526|G9K526_MUSPF Hypoxia up-regulated 1 (Fragment) OS=Mustela putorius furo PE=2 SV=1	176.38	1	N	LGFLEPEDLRVFGSQNLTTVKLKGVGESFKK	VFGSQN(1)LTTVK	6	2	0.37158	277140000	112790000	106400000	99434000	69706000	45380000	124640000	145850000	157490000	Hyou1
M3YT78	tr|M3YT78|M3YT78_MUSPF Uncharacterized protein OS=Mustela putorius furo GN=ERO1B PE=4 SV=1	223.14	2;3	N	KELEDCEQANKLGAINSTLSNQSKEAFIDWA	LGAIN(1)STLSN(1)QSK	5	2	-0.53028		3829700	2879300	32588000	25735000	35008000	56734000	55430000	80238000	Ero1lb
M3YT78	tr|M3YT78|M3YT78_MUSPF Uncharacterized protein OS=Mustela putorius furo GN=ERO1B PE=4 SV=1	223.14	2;3	N	CEQANKLGAINSTLSNQSKEAFIDWARYDDS	VAN(1)DTKELEDCEQANKLGAIN(1)STLSN(1)QSK	26	4	1.2506		3829700	2879300	32588000	25735000	35008000	56734000	55430000	80238000	Ero1lb
G9K7U0	tr|G9K7U0|G9K7U0_MUSPF Laminin, gamma 1 (Fragment) OS=Mustela putorius furo PE=2 SV=1;tr|M3YJG9|M3YJG9_MUSPF Uncharacterized protein OS=Mustela putorius furo GN=LAMC1 PE=4 SV=1	229.54	1	N	ALEIEELNRKYEQAKNMSQDLEKQAARVHEE	YEQAKN(1)MSQDLEK	6	3	-0.42754	10966000	8187000	9181800	39542000	17622000	19337000	59362000	62262000	48668000	Lamc1
G9KDV4	tr|G9KDV4|G9KDV4_MUSPF Neuroplastin (Fragment) OS=Mustela putorius furo PE=2 SV=1;tr|M3Z0L3|M3Z0L3_MUSPF Uncharacterized protein OS=Mustela putorius furo GN=NPTN PE=4 SV=1	127.56	1	N	SYWTKNGVELTATRKNASNMEYRINKPRAED	N(1)ASNMEYR	1	2	-0.030194	17882000	13363000	12121000	4027500	4907600	5868200	10734000	9065400	14561000	Nptn
M3YIK5	tr|M3YIK5|M3YIK5_MUSPF Uncharacterized protein OS=Mustela putorius furo GN=CLDND1 PE=4 SV=1;tr|M1ENK1|M1ENK1_MUSPF Claudin domain containing 1 (Fragment) OS=Mustela putorius furo PE=2 SV=1	263.29	1	N	IGTDFWYEYRSPVQENSSDLNKSIWADFASD	SPVQEN(1)SSDLNK	6	2	1.4034				16840000	12029000	8378300	27226000	28385000	20573000	Cldn19
M3Z1W2	tr|M3Z1W2|M3Z1W2_MUSPF Uncharacterized protein OS=Mustela putorius furo GN=LTBP4 PE=4 SV=1	379.37	1	N	VGTPDGPCPTGFQRVNGSCQDVDECATGGRC	VN(1)GSCQDVDECATGGR	2	3	-0.51488	33809000	35003000	48968000	97779000	66393000	47226000	234560000	147390000	167820000	Ltbp4
M3Z6R0	tr|M3Z6R0|M3Z6R0_MUSPF Uncharacterized protein OS=Mustela putorius furo PE=4 SV=1	149.72	1	N	DVDTGTLCAPNKICVNYSCIDRAVLKYDCEP	ICVN(1)YSCIDR	4	2	-0.36129				32070000	27906000	18775000	9121600	6034400	13490000	Adam1a
M3Y6H7	tr|M3Y6H7|M3Y6H7_MUSPF Uncharacterized protein OS=Mustela putorius furo GN=C3 PE=4 SV=1;tr|M1EH48|M1EH48_MUSPF Complement component 3 (Fragment) OS=Mustela putorius furo PE=2 SV=1	175.45	1	N	GVKKTLKVVPEGVRVNQTVAVHTLNPEEKGK	VN(1)QTVAVHTLNPEEK	2	2	0.32031	30398000	131380000	116480000	34397000		16462000	60412000	51465000	55351000	C3
M1ESW1	tr|M1ESW1|M1ESW1_MUSPF Fibronectin type III domain containing 4 (Fragment) OS=Mustela putorius furo PE=2 SV=1	189.57	1	N	PQRQNGPGQRVIREVNTTTRACALWGLAEDS	VIREVN(1)TTTR	6	3	-0.15388				146890000	44196000	64718000	414360000	235750000	249270000	Fndc4
M3YWW0	tr|M3YWW0|M3YWW0_MUSPF Uncharacterized protein OS=Mustela putorius furo GN=EQTN PE=4 SV=1	189.17	1	N	ATTDLQFALKNYKLVNETTVSPIGKGTSEEF	LVN(1)ETTVSPIGK	3	2	-0.075635				27857000	15294000	11445000	54100000	40343000	34538000	Eqtn
G9KID3	tr|G9KID3|G9KID3_MUSPF Prolylcarboxypeptidase (Fragment) OS=Mustela putorius furo PE=2 SV=1;tr|M3Y9K6|M3Y9K6_MUSPF Uncharacterized protein OS=Mustela putorius furo GN=PRCP PE=4 SV=1	167.67	1	N	VFMEIVTKDFKRGGPNCSETIRSSWDAINRF	GGPN(1)CSETIR	4	2	-0.45533	20346000	10977000	12922000	30455000	25771000	22566000	40154000	36852000	52279000	Prcp
M1ECG0	tr|M1ECG0|M1ECG0_MUSPF ADAM metallopeptidase domain 17 (Fragment) OS=Mustela putorius furo PE=2 SV=1;tr|M3YP81|M3YP81_MUSPF Uncharacterized protein OS=Mustela putorius furo GN=ADAM17 PE=4 SV=1	205.73	1	N	NCQFETAQKKCQEAINATCKGVSYCTGNSSE	CQEAIN(1)ATCK	6	2	-0.00049185	10203000	6333300	8086200		4415900	4631700	32460000	17543000	24423000	Adam17
G9L0N1	tr|G9L0N1|G9L0N1_MUSPF GDP-mannose pyrophosphorylase B isoform 2 (Fragment) OS=Mustela putorius furo PE=2 SV=1	56.547	1	N	__________LDLSHNALQRLRPGWLTPFAR	LDLSHN(1)ALQR	6	2	0.25173				6021300	9576500	8975400	5626600	2650200	3192500	Amigo1
G9KMJ4	tr|G9KMJ4|G9KMJ4_MUSPF Scavenger receptor class B, member 2 (Fragment) OS=Mustela putorius furo PE=2 SV=1;tr|M3YAP7|M3YAP7_MUSPF Uncharacterized protein OS=Mustela putorius furo GN=SCARB2 PE=3 SV=1	141.34	1	N	TTISAVSNKAYVFERNQSVGDPKVDLIRTLN	N(1)QSVGDPKVDLIR	1	3	1.0278	29016000	43744000	94588000	17660000	5562300		33968000	53949000	39996000	Scarb2
M3YT78	tr|M3YT78|M3YT78_MUSPF Uncharacterized protein OS=Mustela putorius furo GN=ERO1B PE=4 SV=1	236.55	1;3	N	VGIKAGSSNKYSKVANDTKELEDCEQANKLG	VAN(1)DTKELEDCEQANK	3	2	0.11627	9915300		5378000	43926000	21170000	39529000	67411000	57154000	53108000	Ero1lb
M1EQ94	tr|M1EQ94|M1EQ94_MUSPF Glucosidase, alpha, acid (Fragment) OS=Mustela putorius furo PE=2 SV=1;tr|M3YLB9|M3YLB9_MUSPF Uncharacterized protein OS=Mustela putorius furo GN=GAA PE=3 SV=1	159	1	N	PWCFFPPSYPSYKLGNLTSTETGYTATLTRT	LGN(1)LTSTETGYTATLTR	3	2	0.62662	3921300	13046000	19275000	6650900	8633500	11532000	3995700	3595700	5600100	Gaa
M3Y1T1	tr|M3Y1T1|M3Y1T1_MUSPF Uncharacterized protein OS=Mustela putorius furo GN=NID2 PE=4 SV=1	237.44	1	N	TSGAINQTRSYRIYQNITYEACRHAPRHLAV	IYQN(1)ITYEACR	4	2	0.092747	90773000	33310000	77075000	107600000	80455000	69196000	38099000	53333000	56885000	Nid2
M3Z5Z3	tr|M3Z5Z3|M3Z5Z3_MUSPF Uncharacterized protein OS=Mustela putorius furo GN=PRND PE=3 SV=1	216.54	1	N	SEANVTREKFVSGCINATQVANQEELSREKQ	FVSGCIN(1)ATQVANQEELSR	7	2	0.18762	14537000	17018000	15749000	24785000	6334800	10477000	25565000	35625000	39462000	Prnp
M3YMC4	tr|M3YMC4|M3YMC4_MUSPF Alpha-mannosidase OS=Mustela putorius furo GN=MAN2A1 PE=3 SV=1	290.38	1	N	NLSESVEDGPKSSQGNFSQGAGSPLLPSKQL	SSQGN(1)FSQGAGSPLLPSK	5	2	0.25347	121530000	97515000	92074000	29746000	37187000	31538000	6862600	10773000	27103000	Man2a1
M3Y4U8	tr|M3Y4U8|M3Y4U8_MUSPF Uncharacterized protein OS=Mustela putorius furo GN=PVR PE=4 SV=1	255.39	1	N	DGSLALRGLRAQDEANYTCRFATFPEGSRSV	AQDEAN(1)YTCR	6	2	-0.055731	31909000	19767000	28466000	37392000	28559000	25459000	67653000	38771000	58746000	Pvrl2
M3YD77	tr|M3YD77|M3YD77_MUSPF Uncharacterized protein OS=Mustela putorius furo PE=4 SV=1;tr|M3Y3K0|M3Y3K0_MUSPF Uncharacterized protein OS=Mustela putorius furo PE=4 SV=1	122.13	1;2	N	VFCVPDVKSADLEPCNNKTAYCFKGVCQDPD	SADLEPCN(1)N(1)K	8	2	-0.39795				43117000	17416000	19356000	5905800	4013500	4822800	Adam3
M3YT51	tr|M3YT51|M3YT51_MUSPF Uncharacterized protein OS=Mustela putorius furo GN=LAMA2 PE=4 SV=1	130.31	1	N	ICYGHARACPLDPVTNKSRCECEHNTCGDSC	ACPLDPVTN(1)K	9	2	0.27365	33152000	48580000	43860000	94705000	70640000	83966000	198230000	113840000	140230000	Lama2
G9KDS5	tr|G9KDS5|G9KDS5_MUSPF Niemann-Pick disease, type C1 (Fragment) OS=Mustela putorius furo PE=2 SV=1;tr|M3Y344|M3Y344_MUSPF Uncharacterized protein OS=Mustela putorius furo GN=NPC1 PE=4 SV=1	194.17	1;2	N	QSSCCRVYNGTDRFCNASVVDPACGRCRPLT	VYN(1)GTDRFCN(1)ASVVDPACGR	10	3	0.23272	25519000	28928000	20645000	44621000	58741000	17132000	80966000	64889000	77663000	Npc1
M3Y0W0	tr|M3Y0W0|M3Y0W0_MUSPF Uncharacterized protein OS=Mustela putorius furo GN=HYOU1 PE=3 SV=1;tr|G9K526|G9K526_MUSPF Hypoxia up-regulated 1 (Fragment) OS=Mustela putorius furo PE=2 SV=1	219.22	1;2	N	PRPKDKNGTRAEPPLNASDQAEKVIPPPGQT	DKN(1)GTRAEPPLN(1)ASDQAEK	12	3	0.29656	236500000	71606000	47603000	245550000	262480000	174960000	439210000	283740000	368150000	Hyou1
M3XUW1	tr|M3XUW1|M3XUW1_MUSPF Uncharacterized protein OS=Mustela putorius furo GN=ITGA9 PE=3 SV=1	119.56	1	N	TPVLRWKKGQKIAQRNQTVFERNCRSEDCAA	N(1)QTVFER	1	2	0.36735	15338000	9093900	11612000	8296800		3889700	11251000	16774000	13536000	Itga9
M3YWE2	tr|M3YWE2|M3YWE2_MUSPF Uncharacterized protein OS=Mustela putorius furo GN=ZAN PE=4 SV=1	119.69	1	N	PDNTCSRLCTCSTHSNISCRQSTCKPGQLCR	LCTCSTHSN(1)ISCR	9	3	-0.38523					13605000	10720000		18642000	21694000	Zan
G9K5N6	tr|G9K5N6|G9K5N6_MUSPF Interleukin 6 signal transducer (Fragment) OS=Mustela putorius furo PE=2 SV=1;tr|M3Y819|M3Y819_MUSPF Uncharacterized protein OS=Mustela putorius furo GN=IL6ST PE=4 SV=1	111.01	1	N	KTNHLTVPKEQYTTINKTASSVTFTDTSSLN	EQYTTIN(1)K	7	2	0.048989	13054000	9174800	9377400	3526300		2892100	13730000	9317700		Il6st
M3Z1W2	tr|M3Z1W2|M3Z1W2_MUSPF Uncharacterized protein OS=Mustela putorius furo GN=LTBP4 PE=4 SV=1	119.48	1	N	QPTPGGGCQDVDECRNRSFCGAHAVCQNLPG	CTPACDPGYQPTPGGGCQDVDECRN(1)R	25	3	-0.51062	8384600	10836000	16635000	37931000	19032000	17281000	71399000	40045000	48130000	Ltbp4
M3YBV1	tr|M3YBV1|M3YBV1_MUSPF Uncharacterized protein OS=Mustela putorius furo GN=Rad54b PE=4 SV=1	68.893	2	N	PVIKKTLIVTPGSLVNNWKKEFQKWLGSERI	TLIVTPGSLVN(1)N(1)WK	11	2	-0.94362	10774000			75706000	50160000	28536000	87114000	91425000	144680000	Rad54b
M3YBV1	tr|M3YBV1|M3YBV1_MUSPF Uncharacterized protein OS=Mustela putorius furo GN=Rad54b PE=4 SV=1	68.893	2	N	VIKKTLIVTPGSLVNNWKKEFQKWLGSERIK	TLIVTPGSLVN(1)N(1)WK	12	2	-0.94362	10774000			75706000	50160000	28536000	87114000	91425000	144680000	Rad54b
M3XTM3	tr|M3XTM3|M3XTM3_MUSPF Uncharacterized protein OS=Mustela putorius furo GN=CP PE=3 SV=1	142.45	1	N	GITYRKEHEGAIYPDNTTDFHKADDKVYPGE	KEHEGAIYPDN(1)TTDFHK	11	4	0.66532		33886000	26597000		13741000	3948200	25546000		28415000	Cp
M3YJN9	tr|M3YJN9|M3YJN9_MUSPF Uncharacterized protein OS=Mustela putorius furo GN=PLBD1 PE=4 SV=1;tr|G9KH03|G9KH03_MUSPF Phospholipase B domain containing 1 (Fragment) OS=Mustela putorius furo PE=2 SV=1	212.09	1;2	N	VKNVLDRNGDAYGFYNDSIKTTGWGILEIRA	NVLDRN(1)GDAYGFYN(1)DSIK	14	3	0.2463	15262000	49081000	50685000	46125000	38837000	33523000		22419000	29077000	Tap1
M3YZJ0	tr|M3YZJ0|M3YZJ0_MUSPF Uncharacterized protein OS=Mustela putorius furo GN=ACRBP PE=4 SV=1;tr|M1EBR2|M1EBR2_MUSPF Acrosin binding protein (Fragment) OS=Mustela putorius furo PE=2 SV=1	296.96	1	N	MRSRDRKVSRMRCLQNETYSVLSQAKSEDLV	CLQN(1)ETYSVLSQAK	4	3	-0.23568		1651700		315620000	417620000	482870000	272310000	257630000	3357000	Acrbp
M3Z7F7	tr|M3YHB9|M3YHB9_MUSPF Uncharacterized protein OS=Mustela putorius furo PE=3 SV=1;tr|G9K4W1|G9K4W1_MUSPF Heat shock protein 70 (Fragment) OS=Mustela putorius furo PE=2 SV=1;tr|M3Y362|M3Y362_MUSPF Uncharacterized protein OS=Mustela putorius furo GN=HSPA8 PE	148.14	1	N	AADKSTGKENKITITNDKGRLSKDDIDRMVQ;AMDKSTGKANKITITNDKGRLSKEEIERMVL;ATDKSTGKANKITITNDKGRLSKEEIERMVQ;AVDKSTGKENKITITNDKGRLSKEDIERMVQ	ITITN(1)DKGR	5	3	0.15603				19932000	11205000	10034000	8825300	4052500	6137800	Hspa1a
G9KYN1	tr|G9KYN1|G9KYN1_MUSPF Zinc finger CCCH-type containing 3 (Fragment) OS=Mustela putorius furo PE=2 SV=1;tr|M3YAD7|M3YAD7_MUSPF Uncharacterized protein OS=Mustela putorius furo GN=ZC3H3 PE=4 SV=1	94.85	1	N	QQYVLERQVQLSSDQNMVIKIKPPSKPGSAN	QVQLSSDQN(1)MVIK	9	2	-0.22849				22211000	31326000	18382000		514340	14147000	Zc3h3
M1ESH4	tr|M1ESH4|M1ESH4_MUSPF Exostoses-like 3 (Fragment) OS=Mustela putorius furo PE=2 SV=1;tr|M3XPI8|M3XPI8_MUSPF Uncharacterized protein OS=Mustela putorius furo GN=EXTL3 PE=4 SV=1	37.884	2	N	_______MTGYTMLRNGGVGNGGQTCMLRWS	MTGYTMLRN(1)GGVGN(1)GGQTCMLR	9	3	0.14653	7750300	9739800	17018000	60100000	26343000	56411000	28083000	21831000	24648000	Extl3
M1ESH4	tr|M1ESH4|M1ESH4_MUSPF Exostoses-like 3 (Fragment) OS=Mustela putorius furo PE=2 SV=1;tr|M3XPI8|M3XPI8_MUSPF Uncharacterized protein OS=Mustela putorius furo GN=EXTL3 PE=4 SV=1	37.884	2	N	__MTGYTMLRNGGVGNGGQTCMLRWSNRIRL	MTGYTMLRN(1)GGVGN(1)GGQTCMLR	14	3	0.14653	7750300	9739800	17018000	60100000	26343000	56411000	28083000	21831000	24648000	Extl3
M3XZL8	tr|M3XZL8|M3XZL8_MUSPF Uncharacterized protein OS=Mustela putorius furo GN=HNRNPA2B1 PE=4 SV=1;tr|M3YZZ5|M3YZZ5_MUSPF Uncharacterized protein OS=Mustela putorius furo GN=Hnrnpa2b1 PE=4 SV=1;tr|G9K4K2|G9K4K2_MUSPF Heteroproteinous nuclear ribonucleoprotein	124.12	1	N	HDPVDKIVLQKYHTINGHNAEVRKALSRQEM	YHTIN(1)GHNAEVR	5	3	-0.18314				12201000	9713800	7783600	42428000	15497000	20797000	Hnrnpa1
M3YQX4	tr|M3YQX4|M3YQX4_MUSPF Uncharacterized protein OS=Mustela putorius furo GN=CPD PE=4 SV=1	152.67	1	N	YKITASARGYNPVTQNVTVKSEGATQVNFTL	GYNPVTQN(1)VTVK	8	2	-0.22836	28670000	13773000	18617000	84951000		60596000	171150000	101190000	121340000	Cpd
M1ECJ4	tr|M1ECJ4|M1ECJ4_MUSPF Alkaline phosphatase (Fragment) OS=Mustela putorius furo PE=2 SV=1;tr|M3YX93|M3YX93_MUSPF Alkaline phosphatase OS=Mustela putorius furo GN=ALPL PE=3 SV=1	250.51	1	N	IEVIMGGGRKYMFPKNKTDVEYEMDEKSRGT	N(1)KTDVEYEMDEK	1	2	0.060598				32609000	15302000	12634000	47930000	25690000	35513000	Alpl
G9L515	tr|G9L515|G9L515_MUSPF Uncharacterized protein (Fragment) OS=Mustela putorius furo PE=2 SV=1;tr|M3YXM0|M3YXM0_MUSPF Uncharacterized protein OS=Mustela putorius furo GN=EMC1 PE=4 SV=1	216.42	1;2	N	YSPDVQIHAERFINYNQTVSRMRGIYTAPSG	FIN(1)YN(1)QTVSR	5	2	-2.0143	126340000	94193000	94197000	52947000	43003000	25730000	56817000	48367000	71955000	Dnai1
M3XVW6	tr|M3XVW6|M3XVW6_MUSPF Uncharacterized protein OS=Mustela putorius furo GN=KNG1 PE=4 SV=1	216.42	1	N	DPDTFYSFKYEIKEGNCSVQSGKTWQDCDYI	EGN(1)CSVQSGK	3	2	-0.43695	187880000	260710000	355310000		287120000	456580000	492550000	869010000	1105500000	Kng1
G9K5B8	tr|G9K5B8|G9K5B8_MUSPF Insulin-like growth factor 1 receptor (Fragment) OS=Mustela putorius furo PE=2 SV=1;tr|M3YH59|M3YH59_MUSPF Tyrosine-protein kinase receptor OS=Mustela putorius furo GN=IGF1R PE=3 SV=1	186.74	1	N	VPRPERKRRDVTQVTNTTMSSRGRNTTVVDT	DVTQVTN(1)TTMSSR	7	2	0.36154	19994000	8599300	8965800	7074500		6556500	12781000	9042200	18809000	Igf1r
M1EJ92	tr|M1EJ92|M1EJ92_MUSPF Cellular repressor of E1A-stimulated protein 1 (Fragment) OS=Mustela putorius furo PE=2 SV=1	111.95	1	N	DYFGGPKIVTPEEYYNVTF____________	IVTPEEYYN(1)VTF	9	2	0.28011		2842400		11914000	3899000	5004100	10345000	11947000	10411000	Creg1
M3XVW6	tr|M3XVW6|M3XVW6_MUSPF Uncharacterized protein OS=Mustela putorius furo GN=KNG1 PE=4 SV=1	214.11	1	N	PKDIPVNSPELEVPLNHSIAKLNAENNGTFY	DIPVNSPELEVPLN(1)HSIAK	14	3	0.050871	57068000	77010000	113070000	193530000	864430000	255910000	12968000		27732000	Kng1
M3YHB9	tr|M3YHB9|M3YHB9_MUSPF Uncharacterized protein OS=Mustela putorius furo PE=3 SV=1;tr|G9K4W1|G9K4W1_MUSPF Heat shock protein 70 (Fragment) OS=Mustela putorius furo PE=2 SV=1;tr|M3Y362|M3Y362_MUSPF Uncharacterized protein OS=Mustela putorius furo GN=HSPA8 PE	166.09	1	N	SCVGVFQHGKVEIIANDQGNRTTPSYVAFTD	VEIIAN(1)DQGNR	6	2	0.4458				49621000	42594000	26038000	26458000	26338000		Hspa1a
M3YR24	tr|M3YR24|M3YR24_MUSPF Uncharacterized protein OS=Mustela putorius furo GN=HSPA5 PE=3 SV=1;tr|G9KZV6|G9KZV6_MUSPF 78 kDa glucose-regulated protein (Fragment) OS=Mustela putorius furo PE=2 SV=1	166.09	1	N	SCVGVFKNGRVEIIANDQGNRITPSYVAFTP	VEIIAN(1)DQGNR	6	2	0.4458				49621000	42594000	26038000	26458000	26338000		Hspa5
M1EQT0	tr|M1EQT0|M1EQT0_MUSPF Gamma-glutamyltransferase 1 (Fragment) OS=Mustela putorius furo PE=2 SV=1;tr|M3XUX3|M3XUX3_MUSPF Uncharacterized protein OS=Mustela putorius furo GN=Ggt1 PE=4 SV=1	121.24	1	N	KRAVEEPRLHNQLLPNTTTLERGIDQAVITA	LHNQLLPN(1)TTTLER	8	2	-0.39671	34811000			31161000	95468000	15841000		2360100	4091100	Ggt1
M1EFF0	tr|M1EFF0|M1EFF0_MUSPF Complement component 7 (Fragment) OS=Mustela putorius furo PE=2 SV=1;tr|M3YTH5|M3YTH5_MUSPF Uncharacterized protein OS=Mustela putorius furo GN=C7 PE=4 SV=1	195.1	1	N	RLTVCKMRVLQCQGRNYTLAAGDSCTLPAPT	N(1)YTLAAGDSCTLPAPTEK	1	2	-0.23438	25469000	27689000	33231000	17117000		8040700	9028000	7146400	7088500	C7
G9K7U0	tr|G9K7U0|G9K7U0_MUSPF Laminin, gamma 1 (Fragment) OS=Mustela putorius furo PE=2 SV=1;tr|M3YJG9|M3YJG9_MUSPF Uncharacterized protein OS=Mustela putorius furo GN=LAMC1 PE=4 SV=1	298.77	1	N	FVGNRCDQCEENYFYNRSWPGCQECPACYRL	CDQCEENYFYN(1)R	11	2	-0.23785	28919000	15403000	21158000	17855000		2568400	18270000	15351000	25125000	Lamc1
G9KNH3	tr|G9KNH3|G9KNH3_MUSPF Beta-sarcoglycan (Fragment) OS=Mustela putorius furo PE=2 SV=1;tr|M3Y2U9|M3Y2U9_MUSPF Uncharacterized protein OS=Mustela putorius furo GN=SGCB PE=4 SV=1	175.65	1	N	KSLNVQKASTERITSNATSDLNIKVDGRAIV	ITSN(1)ATSDLNIK	4	2	1.1402	13533000	8664400	6280000	5133300		2518000	8882900	6215600	4331100	Sgcb
G9KRL3	tr|G9KRL3|G9KRL3_MUSPF Stromal interaction molecule 1 (Fragment) OS=Mustela putorius furo PE=2 SV=1;tr|M3YGF3|M3YGF3_MUSPF Uncharacterized protein OS=Mustela putorius furo GN=STIM1 PE=4 SV=1	195.25	1	N	KLQLSGHAMPRLAVTNTTMTGTVLKMTDRSH	LAVTN(1)TTMTGTVLK	5	2	0.40993	23941000	11540000	16731000	9694800	6477300	8915100	4988800	5751500	8674100	Stim1
M3YD77	tr|M3YD77|M3YD77_MUSPF Uncharacterized protein OS=Mustela putorius furo PE=4 SV=1;tr|M3Y3K0|M3Y3K0_MUSPF Uncharacterized protein OS=Mustela putorius furo PE=4 SV=1	189	1;2	N	FCVPDVKSADLEPCNNKTAYCFKGVCQDPDM	SADLEPCN(1)N(1)K	9	2	-0.39795			1012600	153640000	130760000	108830000	125080000	81875000	117030000	Adam3
M3Y0W0	tr|M3Y0W0|M3Y0W0_MUSPF Uncharacterized protein OS=Mustela putorius furo GN=HYOU1 PE=3 SV=1;tr|G9K526|G9K526_MUSPF Hypoxia up-regulated 1 (Fragment) OS=Mustela putorius furo PE=2 SV=1	160.26	1;2	N	MTTLEKVINETWAWKNATMAEQAKLPATEKP	VIN(1)ETWAWKN(1)ATMAEQAK	10	3	-0.93521	379420000	57527000		171040000	7541600	157280000	265400000	164920000	145340000	Hyou1
M3YSI3	tr|M3YSI3|M3YSI3_MUSPF Uncharacterized protein OS=Mustela putorius furo GN=EMB PE=4 SV=1	120.65	1	N	LTSLPIPEVMMTKYSNLSLKSHNISLTASPL	YSN(1)LSLK	3	2	0.46531		2876000		25950000	13785000		18909000	39890000	42444000	Emb
M3YKB2	tr|M3YKB1|M3YKB1_MUSPF Uncharacterized protein OS=Mustela putorius furo GN=FBN1 PE=4 SV=1;tr|M3YKB2|M3YKB2_MUSPF Uncharacterized protein OS=Mustela putorius furo GN=FBN1 PE=4 SV=1	127.46	1	N	TMCLDINECERDACGNGTCRNTIGSFNCRCN	DACGN(1)GTCR	5	2	0.31572		152380000	164670000	34916000		39237000	51173000	38644000	41338000	Fbn1
M3Y0W0	tr|M3Y0W0|M3Y0W0_MUSPF Uncharacterized protein OS=Mustela putorius furo GN=HYOU1 PE=3 SV=1;tr|G9K526|G9K526_MUSPF Hypoxia up-regulated 1 (Fragment) OS=Mustela putorius furo PE=2 SV=1	219.22	1;2	N	NKAKFTKPRPRPKDKNGTRAEPPLNASDQAE	DKN(1)GTRAEPPLN(1)ASDQAEK	3	3	0.29656	41847000	40004000	12138000		79629000	46579000	199140000	48236000	170080000	Hyou1
G9K833	tr|G9K833|G9K833_MUSPF Leucine proline-enriched proteoglycan 1 (Fragment) OS=Mustela putorius furo PE=2 SV=1;tr|M3YQX2|M3YQX2_MUSPF Uncharacterized protein OS=Mustela putorius furo GN=P3H1 PE=4 SV=1	172.39	1	N	LLYEGISLTMNSKVLNGSQRVVMDGVISADE	VLN(1)GSQR	3	2	0.37617	59884000	75307000	57552000	20924000		17323000		27514000	78569000	Leprel1
M3YEE2	tr|M3YEE2|M3YEE2_MUSPF Uncharacterized protein OS=Mustela putorius furo GN=OSTM1 PE=4 SV=1	238.01	1	N	QQVASRMDNISRAVGNTSESHSCAKSLLMAD	AVGN(1)TSESHSCAK	4	2	-0.56092		17522000	9142900		183980000	250640000	203050000	351740000	329520000	Ostm1
M3XP66	tr|M3XP66|M3XP66_MUSPF Tetraspanin OS=Mustela putorius furo GN=CD63 PE=3 SV=1	182.33	1	N	ALDKMQEDFKCCGAANYTDWESVPTVPKGQV	CCGAAN(1)YTDWESVPTVPK	6	2	-0.47461	5016400	5130200	6536600	117510000	64611000	45642000	54321000	56264000	45225000	Cd63
G9KE49	tr|G9KE49|G9KE49_MUSPF 5'-nucleotidase, ecto (Fragment) OS=Mustela putorius furo PE=2 SV=1;tr|M3Y1U8|M3Y1U8_MUSPF Uncharacterized protein OS=Mustela putorius furo GN=NT5E PE=3 SV=1	303.91	1	N	PSIKADINKWRIKLDNYSTQELGKTVVYLDG	LDN(1)YSTQELGK	3	2	0.29563	818130000	528690000	370870000	263940000	166850000	132480000	7583900	125350000	208400000	Nt5e
M3YEW6	tr|M3YEW6|M3YEW6_MUSPF Uncharacterized protein OS=Mustela putorius furo GN=LAMP1 PE=3 SV=1;tr|G9K7U7|G9K7U7_MUSPF Lysosomal-associated membrane protein 1 (Fragment) OS=Mustela putorius furo PE=2 SV=1	163.84	1	N	NMTLPDAREPTFKASNSSLRALQASIGNSYK	ASN(1)SSLR	3	2	0.93276	261150000	394360000	364060000		120960000	44361000	117820000	116190000	104070000	Lamp1
M3Y0I8	tr|M3Y0I8|M3Y0I8_MUSPF Uncharacterized protein OS=Mustela putorius furo GN=LAMA1 PE=4 SV=1	236.16	1	N	IKASYGQGLQQSRISNISMEVGRKAADSPPG	ISN(1)ISMEVGRK	3	3	-0.27738	22847000	18180000	16218000	9626600	1169300	4450300	4993700	12621000	7398400	Lama1
M3Y0J7	tr|M3Y0J7|M3Y0J7_MUSPF Uncharacterized protein OS=Mustela putorius furo GN=IGF2R PE=4 SV=1;tr|G9K5C3|G9K5C3_MUSPF Insulin-like growth factor 2 receptor (Fragment) OS=Mustela putorius furo PE=2 SV=1	188.87	1	N	GDSSSKTVTRSLLEFNTTESCKQSPNHRIQS	SLLEFN(1)TTESCK	6	2	-0.068539		15295000	9644500	25724000	38948000	93199000		11744000	42287000	Igf2r
G9KDS5	tr|G9KDS5|G9KDS5_MUSPF Niemann-Pick disease, type C1 (Fragment) OS=Mustela putorius furo PE=2 SV=1;tr|M3Y344|M3Y344_MUSPF Uncharacterized protein OS=Mustela putorius furo GN=NPC1 PE=4 SV=1	173.98	1;2	N	YFDWVKPQSSCCRVYNGTDRFCNASVVDPAC	VYN(1)GTDRFCN(1)ASVVDPACGR	3	3	0.23272		43059000		31410000	74109000	24993000		35962000	18329000	Npc1
M3YR10	tr|M3YR10|M3YR10_MUSPF Uncharacterized protein OS=Mustela putorius furo GN=LAMB2 PE=4 SV=1	131.53	1	N	IRHAHSLSAEAEHRANTSALTVPSPVSNSAD	AN(1)TSALTVPSPVSNSADTR	2	2	-0.70592	76034000	45743000	69051000	16754000	9250900	12572000		2446000	15748000	Lamb2
M3YD77	tr|M3YD77|M3YD77_MUSPF Uncharacterized protein OS=Mustela putorius furo PE=4 SV=1	253.54	1	N	EFKRMASQPEFECLQNKTVSEMVYQGRDVAA	MASQPEFECLQN(1)K	12	2	-0.99742				26832000	16139000	12430000	22669000	18963000	22219000	Adam3
G9KAF9	tr|G9KAF9|G9KAF9_MUSPF Microfibrillar-associated protein 4 (Fragment) OS=Mustela putorius furo PE=2 SV=1;tr|M3XLU7|M3XLU7_MUSPF Uncharacterized protein OS=Mustela putorius furo GN=MFAP4 PE=4 SV=1	272.97	1	N	LKQKYELRVDLEDFENNTAAAKYAEFSISPN	VDLEDFEN(0.966)N(0.034)TAAAK	8	2	0.54338	369490000	135520000		18535000	270000000	182930000	102950000	88725000		Mfap4
M3YLZ7	tr|M3YLZ7|M3YLZ7_MUSPF Uncharacterized protein OS=Mustela putorius furo PE=3 SV=1	131.44	1	N	HPQKLNDQVKLVVLPNTTDDRRGEKCTVSGW	LVVLPN(1)TTDDRRGEK	6	4	0.13977				14609000	6005300	3745800	11889000	8979800		Gm10334
G9KAF9	tr|G9KAF9|G9KAF9_MUSPF Microfibrillar-associated protein 4 (Fragment) OS=Mustela putorius furo PE=2 SV=1;tr|M3XLU7|M3XLU7_MUSPF Uncharacterized protein OS=Mustela putorius furo GN=MFAP4 PE=4 SV=1	275.84	1	N	KQKYELRVDLEDFENNTAAAKYAEFSISPNA	VDLEDFEN(0.335)N(0.665)TAAAK	9	2	0.71906	1240700		223790000	322420000		3460000		2514600	143950000	Mfap4
M3Y1T1	tr|M3Y1T1|M3Y1T1_MUSPF Uncharacterized protein OS=Mustela putorius furo GN=NID2 PE=4 SV=1	256.1	1	N	TSTSSRDYSLTSGAINQTRSYRIYQNITYEA	DYSLTSGAIN(1)QTR	10	3	0.14863	275070000	133130000	140830000	171840000	136410000	75595000	33818000	103900000	197970000	Nid2
L0ETF3	tr|L0ETF3|L0ETF3_MUSPU Major prion protein (Fragment) OS=Mustela putorius GN=PRNP PE=3 SV=1;tr|L0ESL8|L0ESL8_MUSPU Major prion protein (Fragment) OS=Mustela putorius GN=PRNP PE=3 SV=1;tr|G9KIN5|G9KIN5_MUSPF Major prion protein (Fragment) OS=Mustela putoriu	148.52	1	N	ITVKQHTVTTTTKGENFTETDMKIMERVVEQ	GEN(1)FTETDMK	3	2	-0.21005	8588300	18353000	14904000	17160000	7715600	6270400	12466000		10664000	Prnp
M1EEY1	tr|M1EEY1|M1EEY1_MUSPF Rho GTPase activating protein 28 (Fragment) OS=Mustela putorius furo PE=2 SV=1;tr|M3Y0M6|M3Y0M6_MUSPF Uncharacterized protein OS=Mustela putorius furo GN=ARHGAP28 PE=4 SV=1	76.064	1	N	PDANRDTAQALMTFFNKVIANESKNRMSIWN	DTAQALMTFFN(1)K	11	2	0.16371					35472000	63779000		71588000	35394000	Arhgap28
M3XRN5	tr|M3XRN5|M3XRN5_MUSPF Uncharacterized protein OS=Mustela putorius furo GN=LRP1 PE=4 SV=1	179.8	1	N	CGVGEFRCRDGTCVGNSSRCNQFVDCEDASD	DGTCVGN(1)SSR	7	2	-0.2025		57367000	61766000	23897000	52938000	27364000	33238000	28332000	39349000	Lrp1
G9KTW6	tr|G9KTW6|G9KTW6_MUSPF Transmembrane protein 157 (Fragment) OS=Mustela putorius furo PE=2 SV=1;tr|M3XXE1|M3XXE1_MUSPF Uncharacterized protein OS=Mustela putorius furo GN=FAM174A PE=4 SV=1	150.35	1	N	__PAEAAGPRGAEGGNGSSPRAGLSADDSGG	GAEGGN(1)GSSPR	6	2	-0.25031		10995000	19344000		70262000	95073000	895890	156760000	78856000	Fam174a
M3Y412	tr|M3Y412|M3Y412_MUSPF Uncharacterized protein OS=Mustela putorius furo GN=KIT PE=3 SV=1	229.64	1	N	HNEWVTEKAEAANTGNYTCTNRDGLSRSIYV	AEAANTGN(1)YTCTNR	8	2	0.35731	12135000	8996600	13579000	10907000			28514000	29092000	27156000	Csf1r
M3Y315	tr|M3Y315|M3Y315_MUSPF Uncharacterized protein OS=Mustela putorius furo GN=SORL1 PE=4 SV=1	161.51	1	N	DPVNCEKKCNGFRCPNGTCIPSSKHCDGLRD	CPN(1)GTCIPSSK	3	2	0.52978	3111600	2418300	2151600		2424500		10391000	9233300		Lrp1
A0A1Q2SQ05	tr|A0A1Q2SQ05|A0A1Q2SQ05_MUSSB MHC class II antigen (Fragment) OS=Mustela sibirica GN=Musi-DRB PE=4 SV=1	223.36	1	N	____LYLTKSECYFTNGTERVRFLKRLFYNG	SECYFTN(1)GTER	7	2	0.52391	193020000	151280000	143290000				9141700		9066300	P20040
G9K856	tr|G9K856|G9K856_MUSPF Legumain (Fragment) OS=Mustela putorius furo PE=2 SV=1;tr|M3Y7Y6|M3Y7Y6_MUSPF Uncharacterized protein OS=Mustela putorius furo GN=LGMN PE=4 SV=1	126.2	1	N	GILVFPNDDLHVKDLNETIRYMYEHKMYQKM	DLN(1)ETIR	3	2	-0.64935	51278000	40349000	64130000		6420200		14798000	9082700	11011000	Lgmn
M3Y284	tr|M3Y284|M3Y284_MUSPF Uncharacterized protein OS=Mustela putorius furo PE=4 SV=1;tr|M3YDS7|M3YDS7_MUSPF Uncharacterized protein OS=Mustela putorius furo PE=4 SV=1;tr|G9KNY4|G9KNY4_MUSPF Signal-regulatory protein alpha (Fragment) OS=Mustela putorius furo P	114.5	1	N	VVSGPTARASPEQTVNFTCKSRGFSPRNITL	ASPEQTVN(1)FTCK	8	2	0.042299		7329500	7598200				11716000	10207000	11397000	Sirpa
M3YSI3	tr|M3YSI3|M3YSI3_MUSPF Uncharacterized protein OS=Mustela putorius furo GN=EMB PE=4 SV=1;tr|M1EKK3|M1EKK3_MUSPF Embigin-like protein (Fragment) OS=Mustela putorius furo PE=2 SV=1	125.97	2	N	VQVPLDVHMNDKYAINGTNANETRLKIMQLS	YAIN(0.992)GTN(0.578)AN(0.43)ETR	4	2	-0.95623	7279200	4580200	5401900			6031500	22264000	14042000	16327000	Emb
G9KN19	tr|G9KN19|G9KN19_MUSPF Semaphorin 7A, GPI membrane anchor (Fragment) OS=Mustela putorius furo PE=2 SV=1;tr|M3Z0R5|M3Z0R5_MUSPF Uncharacterized protein OS=Mustela putorius furo GN=SEMA7A PE=3 SV=1	125.61	1	N	FFREDNPDKNPEAPLNVSRVAQLCRGDQGGE	EDNPDKNPEAPLN(1)VSR	13	3	-0.22485	17118000	16236000	16216000		2763400		13625000	14366000		Sema7a
G9KVX6	tr|G9KVX6|G9KVX6_MUSPF Protein tweety homolog (Fragment) OS=Mustela putorius furo PE=2 SV=1;tr|M3Z2M1|M3Z2M1_MUSPF Protein tweety homolog OS=Mustela putorius furo GN=TTYH3 PE=3 SV=1	140.5	1	N	VAGVQDRVWDTAAALNRSAEPSLQ_______	VWDTAAALN(1)R	9	2	0.46388	11740000	21761000	23794000			3246700	4685600	4216800	4053100	Ttyh3
M3YL42	tr|M3YL42|M3YL42_MUSPF Uncharacterized protein OS=Mustela putorius furo PE=4 SV=1;tr|M3YL48|M3YL48_MUSPF Uncharacterized protein OS=Mustela putorius furo PE=4 SV=1	181.31	1	N	DGEEIVYKCEEGFGTNGSASIKCLGGKWSHP	CEEGFGTN(1)GSASIK	8	2	0.67936	12335000	4515300	7802800			4198700	28855000	18609000	17991000	Cfh
M3XYD6	tr|M3XYD6|M3XYD6_MUSPF Uncharacterized protein OS=Mustela putorius furo GN=COL12A1 PE=4 SV=1;tr|M1EGZ7|M1EGZ7_MUSPF Collagen, type XII, alpha 1 (Fragment) OS=Mustela putorius furo PE=2 SV=1	101.11	1	N	LDGYTSPGFKMLEAYNLTEKNFASVPGVSLE	MLEAYN(1)LTEK	6	2	1.13	15859000	9457100	13208000	9999200			6424500	7515700	6333800	Col12a1
M3XUZ0	tr|M3XUZ0|M3XUZ0_MUSPF Uncharacterized protein OS=Mustela putorius furo GN=ADGRE2 PE=3 SV=1	201.21	1	N	PTDCAQWCPPKSTCVNATACRCSPGFISSSG	STCVN(1)ATACR	5	2	-0.60859	10466000	15515000	10735000				7805300	4003700	5928600	Cd97
M3XWP9	tr|M3XWP9|M3XWP9_MUSPF Uncharacterized protein OS=Mustela putorius furo GN=ITGAV PE=3 SV=1	162.22	1	N	PSASSIFLLVGAPKANTTQPGIVEGGQVLKC	AN(1)TTQPGIVEGGQVLK	2	2	-0.24731	68276000	37077000	35626000				13819000	14544000	11146000	Itgav
G9KJJ7	tr|G9KJJ7|G9KJJ7_MUSPF Peroxidasin-like protein-like protein (Fragment) OS=Mustela putorius furo PE=2 SV=1;tr|M3YND0|M3YND0_MUSPF Uncharacterized protein OS=Mustela putorius furo GN=PXDN PE=4 SV=1	123.75	1	N	IKQTSLARILCDNADNITRVQRDVFRVAEFP	ILCDN(0.007)ADN(0.993)ITR	8	2	-0.4633	12883000	18150000	15146000				19945000	23338000	18901000	Tpo
M3YJA0	tr|M3YJA0|M3YJA0_MUSPF Uncharacterized protein OS=Mustela putorius furo GN=EFEMP2 PE=4 SV=1	145.46	1	N	GSFRCQCEPGFQLGPNNRSCVDVNECDMGAP	CQCEPGFQLGPN(0.5)N(0.5)R	12	2	0.16018	7827900		5040800				19063000	11508000	19773000	Efemp2
M3YJA0	tr|M3YJA0|M3YJA0_MUSPF Uncharacterized protein OS=Mustela putorius furo GN=EFEMP2 PE=4 SV=1	145.46	1	N	SFRCQCEPGFQLGPNNRSCVDVNECDMGAPC	CQCEPGFQLGPN(0.5)N(0.5)R	13	2	0.16018	7827900		5040800				19063000	11508000	19773000	Efemp2
M3YGE2	tr|M3YGE2|M3YGE2_MUSPF Uncharacterized protein OS=Mustela putorius furo GN=SORCS2 PE=4 SV=1	152.54	1	N	QDLGGGFRYVTCQIYNCSEKTLTAPFPGPID	YVTCQIYN(1)CSEK	8	2	-0.5537		4597300	4132300					8975400	12328000	Sorcs2
G9KB81	tr|G9KB81|G9KB81_MUSPF Myelin protein zero-like 1 (Fragment) OS=Mustela putorius furo PE=2 SV=1;tr|M3XN94|M3XN94_MUSPF Uncharacterized protein OS=Mustela putorius furo GN=MPZL1 PE=4 SV=1	231.38	1	N	___LEVYTPKEIFVANGTQGKLTCKFKSANT	EIFVAN(1)GTQGK	6	2	0.23323	36705000	26325000	24684000				24252000	7923800	12939000	Mpzl1
M1EPI4	tr|M1EPI4|M1EPI4_MUSPF Cytokine receptor-like factor 1 (Fragment) OS=Mustela putorius furo PE=2 SV=1;tr|M3YVQ3|M3YVQ3_MUSPF Uncharacterized protein OS=Mustela putorius furo GN=CRLF1 PE=4 SV=1	150.61	1	N	RVEDSVDWKVVDDVSNQTSCRLAGLKPGTVY	VVDDVSN(1)QTSCR	7	2	1.0973	4265300	2857900	4018300				6123300	5433400	10456000	Prlr
G9L4C4	tr|G9L4C4|G9L4C4_MUSPF Uncharacterized protein (Fragment) OS=Mustela putorius furo PE=2 SV=1;tr|M3YI13|M3YI13_MUSPF Uncharacterized protein OS=Mustela putorius furo GN=OGFOD3 PE=4 SV=1	127.46	1	N	DDFGGGRFVFVEEGANKTVEPRAGRVSFFTS	FVFVEEGAN(1)K	9	2	1.0421	21511000	43310000	72166000		9086800		3817300	16093000	24897000	Ogfod3
M1EGN2	tr|M1EGN2|M1EGN2_MUSPF CLPTM1-like protein (Fragment) OS=Mustela putorius furo PE=2 SV=1;tr|M3YBY1|M3YBY1_MUSPF Uncharacterized protein OS=Mustela putorius furo GN=CLPTM1L PE=4 SV=1	114.65	1	N	NVEDFDVDSKFERTVNVSVPKKTRNNGTLYA	TVN(1)VSVPKK	3	2	0.20681	33778000	76602000	53001000				42665000	10842000	27017000	Clptm1l
M3YH07	tr|M3YH07|M3YH07_MUSPF Uncharacterized protein OS=Mustela putorius furo PE=3 SV=1;tr|M3Y779|M3Y779_MUSPF Uncharacterized protein OS=Mustela putorius furo PE=3 SV=1	191.45	1	N	PQDFVFQFKGECYFTNGTERVRLLARHIYNR	GECYFTN(1)GTER	7	2	-0.14517	247870000	76199000	117030000	8257600			46456000	45495000		H2-Ab1
M3YLT3	tr|M3YLT3|M3YLT3_MUSPF Uncharacterized protein OS=Mustela putorius furo GN=TIMP3 PE=4 SV=1	81.296		N	CSWYRGWAPPDKSIINATDP___________	SIIN(1)ATDP	4	1	1.2484		4950800	5222500				9585100	6080800		Timp3
M3XY12	tr|M3XY12|M3XY12_MUSPF Transferrin receptor protein 1 OS=Mustela putorius furo GN=TFRC PE=2 SV=1;tr|G9KT36|G9KT36_MUSPF Transferrin receptor (Fragment) OS=Mustela putorius furo PE=2 SV=1	194.06	1	N	LLEHLKLRQKNNSAFNETLLRNQLALATWTI	NNSAFN(1)ETLLR	6	2	-0.12722	10218000	9949900	10675000	3364300			2350400	8960700	10634000	Tfrc
M3Y412	tr|M3Y412|M3Y412_MUSPF Uncharacterized protein OS=Mustela putorius furo GN=KIT PE=3 SV=1	152.67	1	N	ARLFLVDIRLYGKEDNDTLVRCPLTDPDVTN	LYGKEDN(1)DTLVR	7	3	0.5494	12772000	10320000	8121500		4095500			9460200	6399500	Csf1r
M3YFH6	tr|M3YFH6|M3YFH6_MUSPF Uncharacterized protein OS=Mustela putorius furo GN=CNTNAP1 PE=4 SV=1	151.17	1	N	GPYCQWRRPYVRVELNTSRDVVFAFDVGNGD	VELN(1)TSR	4	2	0.22085	4656500	4434300	3767000			3103500	72313000	5108400	8503500	Cntnap1
G9KA98	tr|G9KA98|G9KA98_MUSPF Multiple EGF-like-domains 8 (Fragment) OS=Mustela putorius furo PE=2 SV=1;tr|M3Y8D4|M3Y8D4_MUSPF Uncharacterized protein OS=Mustela putorius furo GN=MEGF8 PE=4 SV=1	130.41	1	N	CHCQRGYQGDGVTYCNRTCLEDCGHGVCSGP	GYQGDGVTYCN(1)R	11	2	-0.4156		8587300	7084200			6026200		9601600	8295500	Megf8
M3Y0I8	tr|M3Y0I8|M3Y0I8_MUSPF Uncharacterized protein OS=Mustela putorius furo GN=LAMA1 PE=4 SV=1	200.05	1	N	VNRVQENADTITRRTNESLLTLRAIPEGIQG	TN(1)ESLLTLR	2	2	-0.4228	16573000	4156000					1343000		5121200	Lama1
G9KTT6	tr|G9KTT6|G9KTT6_MUSPF Transmembrane protein 131 (Fragment) OS=Mustela putorius furo PE=2 SV=1;tr|M3YIL6|M3YIL6_MUSPF Uncharacterized protein OS=Mustela putorius furo GN=TMEM131 PE=4 SV=1	172.88	1	N	TKGVMRASFSSREADNHTAFIRIKTNASDST	EADN(1)HTAFIR	4	3	-0.27838		10593000	11673000				11960000	9152700	22116000	Tmem131
M1EJD6	tr|M1EJD6|M1EJD6_MUSPF Hexosyltransferase (Fragment) OS=Mustela putorius furo PE=2 SV=1;tr|M3Z536|M3Z536_MUSPF Hexosyltransferase OS=Mustela putorius furo GN=B3GNT2 PE=3 SV=1	94.409	1	N	RQAIRESWGRETNVGNQTVVRVFLLGQTPPE	ETNVGN(1)QTVVR	6	2	0.096696	3595600	5484300	7491000				7392300	5105500		B3GNT2
G9K6A0	tr|G9K6A0|G9K6A0_MUSPF Integrin alpha 3 (Fragment) OS=Mustela putorius furo PE=2 SV=1;tr|M3YVE4|M3YVE4_MUSPF Uncharacterized protein OS=Mustela putorius furo GN=ITGA3 PE=3 SV=1	104.17	1	N	LAGAPRDLALPDGYTNRTGAVYLCPLTADKD	DLALPDGYTN(1)R	10	2	-1.148	7584700	3849100	5105700	3251900				4911200	5028100	Itga3
M3YGK4	tr|M3YGK4|M3YGK4_MUSPF Uncharacterized protein OS=Mustela putorius furo GN=C4b PE=4 SV=1	247.79	1	N	GTWRISARFSDGRDSNSSTQFEVKKYVLPNF	FSDGRDSN(1)SSTQFEVKK	8	3	-0.5867	58481000	19536000	60282000			16888000	51288000	38403000	43254000	C3
M3YFK0	tr|M3YFK0|M3YFK0_MUSPF Uncharacterized protein OS=Mustela putorius furo GN=LY96 PE=4 SV=1	94.692	1	N	DDLYSFCRALKGETVNTAVSFSFRGLRFSKG	GETVN(1)TAVSFSFR	5	2	-0.51025	9665400	21935000	90537000	292060000	267140000	322210000				Ly96
G9K538	tr|G9K538|G9K538_MUSPF Intercellular adhesion molecule 1 (Fragment) OS=Mustela putorius furo PE=2 SV=1;tr|M3Y615|M3Y615_MUSPF Uncharacterized protein OS=Mustela putorius furo GN=ICAM1 PE=4 SV=1	103.7	1	N	RVELLPLPRWQPVGENLTLRCQVAGGAPRRN	WQPVGEN(1)LTLR	7	2	0.031889	6713900	4391300	4553500	10165000	11168000	11757000				Icam1
M3YJL1	tr|M3YJL1|M3YJL1_MUSPF Uncharacterized protein OS=Mustela putorius furo GN=Actg1 PE=3 SV=1	246.26	1	N	____MEEEIAALVIDNGSGMCKAGFAGDDAP	EEEIAALVIDN(1)GSGMCK	11	2	0.48191	787650	4559500	3708500	244540000	280950000	142280000	49499000			Actg1
M1EEH3	tr|M1EEH3|M1EEH3_MUSPF N-acylsphingosine amidohydrolase 1 (Fragment) OS=Mustela putorius furo PE=2 SV=1;tr|M3Z2P0|M3Z2P0_MUSPF Uncharacterized protein OS=Mustela putorius furo GN=ASAH1 PE=4 SV=1	173.64	1	N	KDAMWIGFITRSVLENSTSYEEAKNILTKTK	SVLEN(1)STSYEEAK	5	2	1.2309	23432000	29615000	29050000		8767100	4510900				Asah1
G9KEY4	tr|G9KEY4|G9KEY4_MUSPF Prolyl 4-hydroxylase, transmembrane (Fragment) OS=Mustela putorius furo PE=2 SV=1	188.96	1	N	PVYPETICSHTKLIANESVPFETSCRYMTVL	LIAN(1)ESVPFETSCR	4	2	0.79365	11739000	9534000	12946000		4277200	4356100				P4ha1
G9K7U0	tr|G9K7U0|G9K7U0_MUSPF Laminin, gamma 1 (Fragment) OS=Mustela putorius furo PE=2 SV=1;tr|M3YJG9|M3YJG9_MUSPF Uncharacterized protein OS=Mustela putorius furo GN=LAMC1 PE=4 SV=1	268.93	1	N	STEAYNLLLRTLAGENQTALEIEELNRKYEQ	TLAGEN(1)QTALEIEELNRK	6	3	-0.088098		2348300	2346200	16450000	11132000	12119000				Lamc1
M3YHB5	tr|M3YHB5|M3YHB5_MUSPF Peptidylprolyl isomerase OS=Mustela putorius furo GN=FKBP10 PE=4 SV=1	145.05	1	N	DPVEIKILSPPPETCNETAKPGDFVRYHYNC	ILSPPPETCN(1)ETAKPGDFVR	10	3	-0.25498	253670000	214060000	250250000	157830000	49491000	62712000				Fkbp10
M3YB47	tr|M3YB47|M3YB47_MUSPF Uncharacterized protein OS=Mustela putorius furo GN=CFI PE=3 SV=1;tr|M1EFV4|M1EFV4_MUSPF Complement factor I (Fragment) OS=Mustela putorius furo PE=2 SV=1	138.25	1	N	QKVNLLKWGEVSLINNCSRFYPGRYYEKEMV	WGEVSLIN(0.161)N(0.839)CSR	9	2	0.5989		6505000	8033900		2175900	2523100				Cfi
G9KU15	tr|G9KU15|G9KU15_MUSPF Transmembrane protein 206 (Fragment) OS=Mustela putorius furo PE=2 SV=1;tr|M3YWP6|M3YWP6_MUSPF Uncharacterized protein OS=Mustela putorius furo GN=TMEM206 PE=4 SV=1	225.1	2	N	SPGQPGDMDCTTQRINYTDPFSNQTLKSALI	IN(1)YTDPFSN(1)QTLK	2	2	0.20759	1798100	14683000	26037000	194470000	113020000	79327000				Tmem206
G9KU15	tr|G9KU15|G9KU15_MUSPF Transmembrane protein 206 (Fragment) OS=Mustela putorius furo PE=2 SV=1;tr|M3YWP6|M3YWP6_MUSPF Uncharacterized protein OS=Mustela putorius furo GN=TMEM206 PE=4 SV=1	225.1	2	N	MDCTTQRINYTDPFSNQTLKSALIVQGPREV	IN(1)YTDPFSN(1)QTLK	9	2	0.20759	1798100	14683000	26037000	194470000	113020000	79327000				Tmem206
M3Y0W0	tr|M3Y0W0|M3Y0W0_MUSPF Uncharacterized protein OS=Mustela putorius furo GN=HYOU1 PE=3 SV=1;tr|G9K526|G9K526_MUSPF Hypoxia up-regulated 1 (Fragment) OS=Mustela putorius furo PE=2 SV=1	147.34	1;2	N	QIFTEVEMTTLEKVINETWAWKNATMAEQAK	VIN(1)ETWAWKN(1)ATMAEQAK	3	3	-0.93521	29254000	25304000	40480000		7541600	9998900				Hyou1
M3Y357	tr|M3Y357|M3Y357_MUSPF Uncharacterized protein OS=Mustela putorius furo GN=LAMA3 PE=4 SV=1	106.36	1	N	QSLQELAKQLEEIKRNTSGNELVRCAVDAAT	N(1)TSGNELVR	1	2	-0.12594		2879600	1798100	5146000	5566000	4102800		4489600		Lama3
M3Y2I6	tr|M3Y2I6|M3Y2I6_MUSPF Glucosylceramidase OS=Mustela putorius furo GN=GBA PE=2 SV=1	150.22	1	N	HQRDFIARDLGPALANSTHRDTRLLILDDQR	DLGPALAN(1)STHR	8	3	0.052584	52971000	36994000	32935000	13978000		10235000		31721000		Gba
G9K856	tr|G9K856|G9K856_MUSPF Legumain (Fragment) OS=Mustela putorius furo PE=2 SV=1;tr|M3Y7Y6|M3Y7Y6_MUSPF Uncharacterized protein OS=Mustela putorius furo GN=LGMN PE=4 SV=1	249.3	2	N	RETLHKQYQLVKSHTNTSHVMQYGNKSISTM	SHTN(1)TSHVMQYGN(1)K	4	4	-0.67306	39358000		27206000	9040700		3699100				Lgmn
G9K856	tr|G9K856|G9K856_MUSPF Legumain (Fragment) OS=Mustela putorius furo PE=2 SV=1;tr|M3Y7Y6|M3Y7Y6_MUSPF Uncharacterized protein OS=Mustela putorius furo GN=LGMN PE=4 SV=1	249.3	2	N	LVKSHTNTSHVMQYGNKSISTMKVMQFQGMK	SHTN(1)TSHVMQYGN(1)K	13	4	-0.67306	39358000		27206000	9040700		3699100				Lgmn
M3XRN5	tr|M3XRN5|M3XRN5_MUSPF Uncharacterized protein OS=Mustela putorius furo GN=LRP1 PE=4 SV=1	170.52	1	N	PTNFYLGSDGRTCVSNCTASQFVCKNDKCIP	TCVSN(1)CTASQFVCK	5	2	0.50438	13444000	6950800	10270000	3499000	2699500					Lrp1
G9KN32	tr|G9KN32|G9KN32_MUSPF Selenoprotein P, plasma, 1 (Fragment) OS=Mustela putorius furo PE=2 SV=1;tr|M3YSM4|M3YSM4_MUSPF Uncharacterized protein OS=Mustela putorius furo PE=4 SV=1	234.39	1	N	VEEAIKIAYCEEKCGNCSLTTLEAKDFCEMV	CGN(1)CSLTTLEAK	3	2	-0.23494	14950000		10374000		5691500	4026200				Sepp1
M3XYD6	tr|M3XYD6|M3XYD6_MUSPF Uncharacterized protein OS=Mustela putorius furo GN=COL12A1 PE=4 SV=1;tr|M1EGZ7|M1EGZ7_MUSPF Collagen, type XII, alpha 1 (Fragment) OS=Mustela putorius furo PE=2 SV=1	138.75	1	N	IDCYEIIEKDIKEAGNITTDGYEILGKLLKG	EAGN(1)ITTDGYEILGK	4	2	0.092613	2278700	3888300	6563500	19666000	7569700	10192000				Col12a1
M3YL42	tr|M3YL42|M3YL42_MUSPF Uncharacterized protein OS=Mustela putorius furo PE=4 SV=1	200.21	1	N	LENARIRNKSQWFKVNDTLDYECLDGYESRD	VN(1)DTLDYECLDGYESR	2	2	0.096264	10275000	2496200	7415000	46891000	18318000	14214000				Cfh
M1EGD3	tr|M1EGD3|M1EGD3_MUSPF Basal cell adhesion molecule (Fragment) OS=Mustela putorius furo PE=2 SV=1;tr|M3Y4I1|M3Y4I1_MUSPF Uncharacterized protein OS=Mustela putorius furo GN=BCAM PE=4 SV=1	270.67	1	N	LQDKQENVLKTNLEGNLTLEGVQRGQSGTYG	TNLEGN(1)LTLEGVQR	6	2	0.90642	13323000	26869000	18856000	7064600	15484000	13524000				Alcam
G9KTR3	tr|G9KTR3|G9KTR3_MUSPF Transmembrane protein 106B (Fragment) OS=Mustela putorius furo PE=2 SV=1;tr|M3Z7R7|M3Z7R7_MUSPF Uncharacterized protein OS=Mustela putorius furo PE=4 SV=1	298.31	1;2	N	QVQFSKTVIGKARLNNITNIGPLDMKQIDYT	LN(1)N(1)ITNIGPLDMK	3	2	0.87121	63454000	54489000	70778000	48463000	64866000	40827000				Tmem106b
M3YK40	tr|M3YK40|M3YK40_MUSPF Uncharacterized protein OS=Mustela putorius furo GN=FBN2 PE=4 SV=1	147.29	1	N	KCRCNSGFALDTEERNCTDIDECRISPDLCG	N(1)CTDIDECR	1	2	-1.207	4683700	4286500	4244300	4717600	3294600	3201800				Fbn2
M3YKB2	tr|M3YKB1|M3YKB1_MUSPF Uncharacterized protein OS=Mustela putorius furo GN=FBN1 PE=4 SV=1;tr|M3YKB2|M3YKB2_MUSPF Uncharacterized protein OS=Mustela putorius furo GN=FBN1 PE=4 SV=1	147.29	1	N	KCRCDSGFALDSEERNCTDIDECRISPDLCG	N(1)CTDIDECR	1	2	-1.207	4683700	4286500	4244300	4717600	3294600	3201800				Fbn1
M3YG84	tr|M3YG84|M3YG84_MUSPF Protein disulfide-isomerase OS=Mustela putorius furo GN=PDIA3 PE=3 SV=1;tr|G9KFT8|G9KFT8_MUSPF Protein disulfide isomerase family A, member 3 (Fragment) OS=Mustela putorius furo PE=2 SV=1	226.2	1	N	KGIVPLAKVDCTANTNTCNKYGVSGYPTLKI	VDCTANTN(1)TCNK	8	2	-0.42229		10795000	28466000	8351200	8216800				12566000	Pdia3
G9KU50	tr|G9KU50|G9KU50_MUSPF Transmembrane protein 43 (Fragment) OS=Mustela putorius furo PE=2 SV=1;tr|M3Z0N9|M3Z0N9_MUSPF Uncharacterized protein OS=Mustela putorius furo GN=TMEM43 PE=4 SV=1	82.287	1	N	____________MAANYSSTTNRREHVKMTT	AAN(1)YSSTTNRR	3	2	0.55684	14645000	5263900	6876700	6609200	5247600	5919700				Tmem43
M3Z0Z1	tr|M3Z0Z1|M3Z0Z1_MUSPF Uncharacterized protein OS=Mustela putorius furo GN=PLXNA1 PE=4 SV=1;tr|G9KHD7|G9KHD7_MUSPF Plexin A1 (Fragment) OS=Mustela putorius furo PE=2 SV=1	111.94	1	N	AKYGGVERENSCLVYNDTTMVCRAPSVDNPT	ENSCLVYN(1)DTTMVCR	8	2	-0.70204	2052000	4162300	5012000	6975500	4281300	3924400			2545700	Plxna1
M3YC38	tr|M3YC38|M3YC38_MUSPF Uncharacterized protein OS=Mustela putorius furo GN=EFHC1 PE=4 SV=1	48.004	1	N	VRRPTVGIGGERLQVNQLSQAELDELASKAP	LQVN(1)QLSQAELDELASK	4	2	0.034366	50287000	183800000	220800000	153760000	332300000	178030000				Calml3
M3Y0J7	tr|M3Y0J7|M3Y0J7_MUSPF Uncharacterized protein OS=Mustela putorius furo GN=IGF2R PE=4 SV=1;tr|G9K5C5|G9K5C5_MUSPF Insulin-like growth factor 2 receptor (Fragment) OS=Mustela putorius furo PE=2 SV=1	69.602	1	N	DREAGVGVPEYQEEDNSTYNFRWYTSYACPV	EAGVGVPEYQEEDN(0.998)STYN(0.002)FR	14	3	0.27757	5139400		1825700	8538000		3180100				Igf2r
M3Z3G5	tr|M3Z3G5|M3Z3G5_MUSPF Uncharacterized protein OS=Mustela putorius furo GN=LAMB1 PE=4 SV=1;tr|G9K7T4|G9K7T4_MUSPF Laminin, beta 1 (Fragment) OS=Mustela putorius furo PE=2 SV=1	128.22	2	N	ITKYFQMSLEAEERVNASTMDPNSTVEQSAL	VN(1)ASTMDPN(1)STVEQSALTR	2	2	0.35394	10195000	6279900	6783700		5325200	7817600				Lamb1
M3Z3G5	tr|M3Z3G5|M3Z3G5_MUSPF Uncharacterized protein OS=Mustela putorius furo GN=LAMB1 PE=4 SV=1;tr|G9K7T4|G9K7T4_MUSPF Laminin, beta 1 (Fragment) OS=Mustela putorius furo PE=2 SV=1	128.22	2	N	SLEAEERVNASTMDPNSTVEQSALTRDRVED	VN(1)ASTMDPN(1)STVEQSALTR	9	2	0.35394	10195000	6279900	6783700		5325200	7817600				Lamb1
G9KIN6	tr|G9KIN6|G9KIN6_MUSPF Protein C (Fragment) OS=Mustela putorius furo PE=2 SV=1;tr|M3YKH6|M3YKH6_MUSPF Uncharacterized protein OS=Mustela putorius furo GN=PROC PE=3 SV=1	169.58	1	N	GKRLEKKRKHLKRDTNQTDQVDPRLVNGKET	DTN(1)QTDQVDPR	3	2	-0.34515	5043500		2651900	3828600	3750100					Proc
G9KHW0	tr|G9KHW0|G9KHW0_MUSPF Periostin, osteoblast specific factor (Fragment) OS=Mustela putorius furo PE=2 SV=1;tr|M3YUB0|M3YUB0_MUSPF Uncharacterized protein OS=Mustela putorius furo GN=POSTN PE=4 SV=1	168.22	1	N	ILKTTQGSKIYLKGVNDTLLVNEVKSKESDI	GVN(1)DTLLVNEVK	3	2	0.78311	16698000		3630300	7558100	12133000			11950000		Postn
M1EDY3	tr|M1EDY3|M1EDY3_MUSPF Aldolase A, fructose-bisphosphate (Fragment) OS=Mustela putorius furo PE=2 SV=1;tr|A3FKT6|A3FKT6_MUSPF Fructose-bisphosphate aldolase (Fragment) OS=Mustela putorius furo PE=2 SV=1;tr|M3YMB2|M3YMB2_MUSPF Fructose-bisphosphate aldolase	82.089	1	N	VGIKVDKGVVPLAGTNGETTTQGLDGLSERC	VDKGVVPLAGTN(1)GETTTQGLDGLSER	12	3	0.74662										Aldoa
C8KGI1	tr|C8KGI1|C8KGI1_MUSSB von Willebrand factor (Fragment) OS=Mustela sibirica GN=vwf PE=4 SV=1;tr|C8KGI0|C8KGI0_MUSPU von Willebrand factor (Fragment) OS=Mustela putorius GN=vwf PE=4 SV=1;tr|C8KGH9|C8KGH9_9CARN von Willebrand factor (Fragment) OS=Mustela nud	86.872	1	N	VFILEGSDKIGEANFNKSRDFMEEVIRRMDV	IGEAN(0.031)FN(0.969)K	7	2	-2.0501		2679300	3573800							Vwf
G9K435	tr|G9K435|G9K435_MUSPF HEG-like protein 1 (Fragment) OS=Mustela putorius furo PE=2 SV=1;tr|M3XYK1|M3XYK1_MUSPF Uncharacterized protein OS=Mustela putorius furo GN=HEG1 PE=4 SV=1	88.948	1	N	VRTFVAEFKLKKTFLNTTMEKKADLHEVENE	TFLN(1)TTMEK	4	2	-0.75394	3292400									Heg1
G9K473	tr|G9K473|G9K473_MUSPF Hexosaminidase A (Fragment) OS=Mustela putorius furo PE=2 SV=1;tr|M3Z0D4|M3Z0D4_MUSPF Beta-hexosaminidase OS=Mustela putorius furo GN=Hexa PE=3 SV=1	177.36	1	N	FSQLVWRSPEGTFFINKTEIEDFPRFPHRGL	SPEGTFFIN(1)K	9	2	0.24308	10864000	1559100								Hexa
G9K490	tr|G9K490|G9K490_MUSPF Heparan-alpha-glucosaminide N-acetyltransferase (Fragment) OS=Mustela putorius furo PE=2 SV=1;tr|M3YN16|M3YN16_MUSPF Uncharacterized protein OS=Mustela putorius furo GN=HGSNAT PE=4 SV=1	77.597	1	N	GYLGPGGIGDLGKYPNCTGGAAGYIDRLLLG	YPN(1)CTGGAAGYIDR	3	2	0.68187			3764400							Hgsnat
G9K4L3	tr|G9K4L3|G9K4L3_MUSPF Heteroproteinous nuclear ribonucleoprotein U (Fragment) OS=Mustela putorius furo PE=2 SV=1	49.793	1	N	LDDEEAGGRPAMEPGNGSLDLGGDSAGRSGA	LQAALDDEEAGGRPAMEPGN(1)GSLDLGGDSAGR	20	3	0.11046		9581700								Hnrnpu
G9K4T5	tr|G9K4T5|G9K4T5_MUSPF Hydroxysteroid dehydrogenase 1 (Fragment) OS=Mustela putorius furo PE=2 SV=1;tr|M3XV65|M3XV65_MUSPF Uncharacterized protein OS=Mustela putorius furo GN=HSD11B1 PE=4 SV=1	145.95	1	N	YVVLSVAALPMLKQSNGSIVVVSSKAGKMAS	QSN(1)GSIVVVSSK	3	2	0.83119		16765000								Hsd11b1
G9K538	tr|G9K538|G9K538_MUSPF Intercellular adhesion molecule 1 (Fragment) OS=Mustela putorius furo PE=2 SV=1;tr|M3Y615|M3Y615_MUSPF Uncharacterized protein OS=Mustela putorius furo GN=ICAM1 PE=4 SV=1	62.924	1	N	RVLYGPRLDERDCPGNWTWEEGSQQTLRCQA	LDERDCPGN(1)WTWEEGSQQTLR	9	3	-0.44071	3833300	5633300								Icam1
G9K540	tr|G9K540|G9K540_MUSPF Intercellular adhesion molecule 2 (Fragment) OS=Mustela putorius furo PE=2 SV=1;tr|M3YTK6|M3YTK6_MUSPF Uncharacterized protein OS=Mustela putorius furo GN=ICAM2 PE=4 SV=1	194.05	1	N	RGKETLCNKTFTGEKNDTQGATATHKGMAHR	TFTGEKN(1)DTQGATATHK	7	3	-0.0385	44717000	24803000	12949000							Icam2
G9K5B8	tr|G9K5B8|G9K5B8_MUSPF Insulin-like growth factor 1 receptor (Fragment) OS=Mustela putorius furo PE=2 SV=1;tr|M3YH59|M3YH59_MUSPF Tyrosine-protein kinase receptor OS=Mustela putorius furo GN=IGF1R PE=3 SV=1	85.676	1	N	YRKYGGAKLNRLNPGNYTARIQATSLSGNGS	LNPGN(1)YTAR	5	2	0.61338	13087000									Igf1r
G9K5D3	tr|G9K5D3|G9K5D3_MUSPF Insulin-like growth factor binding protein 3 (Fragment) OS=Mustela putorius furo PE=2 SV=1	128	1	N	PRPLQALLDGRGLCANASAAGRLRAYLLPAP	GLCAN(1)ASAAGR	5	2	0.097901	10731000	5472900	5241900							Igfbp3
G9K6B4	tr|G9K6B4|G9K6B4_MUSPF Integrin, alpha E (Fragment) OS=Mustela putorius furo PE=2 SV=1;tr|M3YLD9|M3YLD9_MUSPF Uncharacterized protein OS=Mustela putorius furo GN=ITGAE PE=3 SV=1	101.79	1	N	LRDSQDVSASLARVQNITQVGSVTKTASAMQ	VQN(1)ITQVGSVTK	3	2	0.3298	9059200	5776200	7416300							Itgae
G9K6C3	tr|G9K6C3|G9K6C3_MUSPF Integrin, alpha X (Fragment) OS=Mustela putorius furo PE=2 SV=1	116.05	1	N	NTWVVVGAPQEIKRTNQTGSLYRCDYSMGKC	TN(1)QTGSLYR	2	2	-0.39199	4609100	1944700	1821500							Itgax
G9K6C4	tr|G9K6C4|G9K6C4_MUSPF Integrin beta (Fragment) OS=Mustela putorius furo PE=2 SV=1;tr|M3Y3F8|M3Y3F8_MUSPF Integrin beta OS=Mustela putorius furo GN=ITGB1 PE=3 SV=1	112.34		N	KGEKKDTCAQECSHFNITKVENRDKLPQPGQ	KDTCAQECSHFN(1)ITK	12	3	0.087341	7048600									Itgb1
G9K6C4	tr|G9K6C4|G9K6C4_MUSPF Integrin beta (Fragment) OS=Mustela putorius furo PE=2 SV=1;tr|M3Y3F8|M3Y3F8_MUSPF Integrin beta OS=Mustela putorius furo GN=ITGB1 PE=3 SV=1	73.21	2	N	DEVNSEDMDAYCRKENSSEICSNNGECVCGQ	KEN(0.965)SSEICSN(0.168)N(0.867)GECVCGQCVCR	3	3	-0.66412			6067300			3579400				Itgb1
G9K6C4	tr|G9K6C4|G9K6C4_MUSPF Integrin beta (Fragment) OS=Mustela putorius furo PE=2 SV=1;tr|M3Y3F8|M3Y3F8_MUSPF Integrin beta OS=Mustela putorius furo GN=ITGB1 PE=3 SV=1	28.765	2	N	MDAYCRKENSSEICSNNGECVCGQCVCRKRD	KEN(0.929)SSEICSN(0.536)N(0.536)GECVCGQCVCR	10	3	0.37991			6067300							Itgb1
G9K6C4	tr|G9K6C4|G9K6C4_MUSPF Integrin beta (Fragment) OS=Mustela putorius furo PE=2 SV=1;tr|M3Y3F8|M3Y3F8_MUSPF Integrin beta OS=Mustela putorius furo GN=ITGB1 PE=3 SV=1	73.21	2	N	DAYCRKENSSEICSNNGECVCGQCVCRKRDN	KEN(0.965)SSEICSN(0.168)N(0.867)GECVCGQCVCR	11	3	-0.66412			6067300			3579400				Itgb1
G9K6C4	tr|G9K6C4|G9K6C4_MUSPF Integrin beta (Fragment) OS=Mustela putorius furo PE=2 SV=1;tr|M3Y3F8|M3Y3F8_MUSPF Integrin beta OS=Mustela putorius furo GN=ITGB1 PE=3 SV=1	208.27	1	N	STTPAKLRNPCTSEQNCTSPFSYKNVLSLTD	NPCTSEQN(1)CTSPFSYK	8	2	-1.0242	15036000	11808000	10161000							Itgb1
G9K6C4	tr|G9K6C4|G9K6C4_MUSPF Integrin beta (Fragment) OS=Mustela putorius furo PE=2 SV=1;tr|M3Y3F8|M3Y3F8_MUSPF Integrin beta OS=Mustela putorius furo GN=ITGB1 PE=3 SV=1	28.181	1	N	KANAKSCGECIQAGPNCGWCTNSTFLQEGMP	SCGECIQAGPN(0.5)CGWCTN(0.5)STFLQEGMPTSAR	11	3	0.34411										Itgb1
G9K6C4	tr|G9K6C4|G9K6C4_MUSPF Integrin beta (Fragment) OS=Mustela putorius furo PE=2 SV=1;tr|M3Y3F8|M3Y3F8_MUSPF Integrin beta OS=Mustela putorius furo GN=ITGB1 PE=3 SV=1	28.181	1	N	CGECIQAGPNCGWCTNSTFLQEGMPTSARCD	SCGECIQAGPN(0.5)CGWCTN(0.5)STFLQEGMPTSAR	17	3	0.34411										Itgb1
G9K6C4	tr|G9K6C4|G9K6C4_MUSPF Integrin beta (Fragment) OS=Mustela putorius furo PE=2 SV=1;tr|M3Y3F8|M3Y3F8_MUSPF Integrin beta OS=Mustela putorius furo GN=ITGB1 PE=3 SV=1	44.294	3	N	KLPEGVTINYKSYCKNGVNGTGENGRKCSNI	SYCKN(1)GVN(1)GTGEN(1)GR	5	3	0.2591										Itgb1
G9K6C4	tr|G9K6C4|G9K6C4_MUSPF Integrin beta (Fragment) OS=Mustela putorius furo PE=2 SV=1;tr|M3Y3F8|M3Y3F8_MUSPF Integrin beta OS=Mustela putorius furo GN=ITGB1 PE=3 SV=1	44.294	3	N	EGVTINYKSYCKNGVNGTGENGRKCSNISIG	SYCKN(1)GVN(1)GTGEN(1)GR	8	3	0.2591										Itgb1
G9K6C4	tr|G9K6C4|G9K6C4_MUSPF Integrin beta (Fragment) OS=Mustela putorius furo PE=2 SV=1;tr|M3Y3F8|M3Y3F8_MUSPF Integrin beta OS=Mustela putorius furo GN=ITGB1 PE=3 SV=1	44.294	3	N	NYKSYCKNGVNGTGENGRKCSNISIGDEVQF	SYCKN(1)GVN(1)GTGEN(1)GR	13	3	0.2591										Itgb1
G9K6C7	tr|G9K6C7|G9K6C7_MUSPF Integrin beta (Fragment) OS=Mustela putorius furo PE=2 SV=1;tr|M3YFT7|M3YFT7_MUSPF Integrin beta OS=Mustela putorius furo GN=ITGB2 PE=3 SV=1	196.24	1	N	ECVESGPGCAWCQKLNFTGLGEPDSVRCDTR	LN(1)FTGLGEPDSVR	2	2	0.17844		13777000	16250000							Itgb2
G9K6E2	tr|G9K6E2|G9K6E2_MUSPF Inter-alpha inhibitor H5 (Fragment) OS=Mustela putorius furo PE=2 SV=1;tr|M3YY54|M3YY54_MUSPF Uncharacterized protein OS=Mustela putorius furo GN=ITIH5 PE=4 SV=1	129.84	1	N	SRVILDGGERLVLPCNQSAVAGSRGLEVSVS	LVLPCN(1)QSAVAGSR	6	2	-0.15322	39376000	23020000	54738000							Itih5
G9K7U0	tr|G9K7U0|G9K7U0_MUSPF Laminin, gamma 1 (Fragment) OS=Mustela putorius furo PE=2 SV=1;tr|M3YJG9|M3YJG9_MUSPF Uncharacterized protein OS=Mustela putorius furo GN=LAMC1 PE=4 SV=1	207.47	1	N	NKTAAEEALRRIPAINQTIMEANEKTREAQL	RIPAIN(1)QTIMEANEK	6	3	1.4404	10745000	4333600	4537900	6987800						Lamc1
G9K7U0	tr|G9K7U0|G9K7U0_MUSPF Laminin, gamma 1 (Fragment) OS=Mustela putorius furo PE=2 SV=1;tr|M3YJG9|M3YJG9_MUSPF Uncharacterized protein OS=Mustela putorius furo GN=LAMC1 PE=4 SV=1	296.28	1	N	HKQEADDIVRVAKTANDTSTEAYNLLLRTLA	TAN(1)DTSTEAYNLLLR	3	2	0.09018				166980000	214790000	179050000			1143400	Lamc1
G9K7U0	tr|G9K7U0|G9K7U0_MUSPF Laminin, gamma 1 (Fragment) OS=Mustela putorius furo PE=2 SV=1;tr|M3YJG9|M3YJG9_MUSPF Uncharacterized protein OS=Mustela putorius furo GN=LAMC1 PE=4 SV=1	152.54	1	N	VKDVDQNLMDRLQRVNNTLSSQISRLQNIRN	VN(1)NTLSSQISR	2	2	-1.042	6706200	10174000	8000200							Lamc1
G9K7U8	tr|G9K7U8|G9K7U8_MUSPF Lysosomal-associated membrane protein 2 (Fragment) OS=Mustela putorius furo PE=2 SV=1;tr|M3XQR3|M3XQR3_MUSPF Uncharacterized protein OS=Mustela putorius furo GN=LAMP2 PE=3 SV=1	88.134	1	N	DFTGSCQPRSALLSLNSSNVKYLDFVFAVKN	SALLSLN(0.556)SSN(0.444)VK	7	2	0.62555	30166000	15985000	19625000							Lamp2
M3YGN5	tr|M3YGN5|M3YGN5_MUSPF Uncharacterized protein OS=Mustela putorius furo GN=LRPAP1 PE=4 SV=1;tr|G9K8M9|G9K8M9_MUSPF Low density lipoprotein receptor-related protein associated protein 1 (Fragment) OS=Mustela putorius furo PE=2 SV=1	129.39	1	N	EEPRVIDLWDLAKSSNFTEKELESFREELKH	SSN(1)FTEK	3	2	0.6024			27846000							Lrpap1
G9K9D1	tr|G9K9D1|G9K9D1_MUSPF Mannosidase, alpha, class 2A, member 2 (Fragment) OS=Mustela putorius furo PE=2 SV=1;tr|M3YW72|M3YW72_MUSPF Alpha-mannosidase OS=Mustela putorius furo GN=MAN2A2 PE=3 SV=1	133.23	1	N	RKGFDCGLEAKNLGFNCTTSQGKVALGSLFH	NLGFN(1)CTTSQGK	5	2	-1.301	3590600	10899000	8293700							Man2a2
M3YCK5	tr|M3YCK5|M3YCK5_MUSPF Uncharacterized protein OS=Mustela putorius furo GN=TMEM259 PE=4 SV=1;tr|G9K9U5|G9K9U5_MUSPF Membralin (Fragment) OS=Mustela putorius furo PE=2 SV=1	31.819	1	N	IEPKVLKPPGSAEAPNDSQELPFPETPTKVW	VLKPPGSAEAPN(1)DSQELPFPETPTK	12	3	-0.013858		5428100	6412800							Oas2
G9KAB6	tr|G9KAB6|G9KAB6_MUSPF Receptor protein-tyrosine kinase (Fragment) OS=Mustela putorius furo PE=2 SV=1;tr|M3YDN7|M3YDN7_MUSPF Uncharacterized protein OS=Mustela putorius furo GN=MERTK PE=3 SV=1	134.05	1	N	AIIASFSITSVQRSDNGSYICKMKINNEEIV	SDN(1)GSYICK	3	2	-0.21284							9228800	5849100	8585200	Mertk
G9KAG1	tr|G9KAG1|G9KAG1_MUSPF Milk fat globule-EGF factor 8 protein (Fragment) OS=Mustela putorius furo PE=2 SV=1;tr|M3YWJ1|M3YWJ1_MUSPF Uncharacterized protein OS=Mustela putorius furo GN=MFGE8 PE=4 SV=1	134.13	1	N	FGHIQYVAAYKVAYSNDSMNWVEYKDPGSVD	VAYSN(1)DSMNWVEYK	5	2	-0.35239				12908000	6531600	7599400				Mfge8
G9KB66	tr|G9KB66|G9KB66_MUSPF Metallophosphoesterase 1 (Fragment) OS=Mustela putorius furo PE=2 SV=1;tr|M3XZJ6|M3XZJ6_MUSPF Uncharacterized protein OS=Mustela putorius furo GN=MPPE1 PE=4 SV=1	87.49	1	N	LVLLQHFPLYRRSDANCSGEDAAPLEERGIP	RSDAN(1)CSGEDAAPLEER	5	3	1.086	2592000		3712700							Col4a3
G9KCS3	tr|G9KCS3|G9KCS3_MUSPF Nicalin-like protein (Fragment) OS=Mustela putorius furo PE=2 SV=1;tr|M3XX83|M3XX83_MUSPF Nicalin OS=Mustela putorius furo GN=NCLN PE=3 SV=1	125.25	1	N	RNTRLIAEALTRVIYNLTEKGTPPDMPVFTE	VIYN(1)LTEK	4	2	0.60076	2493800	9586800	9359000							Ddx20
G9KDP9	tr|G9KDP9|G9KDP9_MUSPF Nitric oxide synthase trafficker (Fragment) OS=Mustela putorius furo PE=2 SV=1;tr|M3XNS4|M3XNS4_MUSPF Uncharacterized protein OS=Mustela putorius furo GN=NOSTRIN PE=4 SV=1	95.793	1	N	SYVKISRPFLMKRLENVVSRTCPGGQRIPIS	LEN(1)VVSR	3	2	-0.79377										Nostrin
G9KDV4	tr|G9KDV4|G9KDV4_MUSPF Neuroplastin (Fragment) OS=Mustela putorius furo PE=2 SV=1;tr|M3Z0L3|M3Z0L3_MUSPF Uncharacterized protein OS=Mustela putorius furo GN=NPTN PE=4 SV=1	95.573	1;2	N	WIWRKKKNGMPMDIVNTSGRFFIINKENYTE	N(1)GMPMDIVN(1)TSGR	9	2	-0.23909		3270900	3220300			3568500				Nptn
G9KE59	tr|G9KE59|G9KE59_MUSPF Netrin G1 (Fragment) OS=Mustela putorius furo PE=2 SV=1;tr|M3XLY9|M3XLY9_MUSPF Uncharacterized protein OS=Mustela putorius furo GN=NTNG1 PE=4 SV=1	87.148	1	N	VCVYDNSKLTCECEHNTTGPDCGKCKKNYQG	LTCECEHN(1)TTGPDCGK	8	3	0.67329			2721200							Ntng1
G9KEC8	tr|G9KEC8|G9KEC8_MUSPF Nucleoporin 210kDa (Fragment) OS=Mustela putorius furo PE=2 SV=1;tr|M3Z0Q9|M3Z0Q9_MUSPF Uncharacterized protein OS=Mustela putorius furo GN=NUP210 PE=4 SV=1	174.86	1	N	ATNRDEFVQIGKGATNHTCVVRTISVGLTLL	GATN(1)HTCVVR	4	2	0.59129	60245000									Nup210
G9KEQ2	tr|G9KEQ2|G9KEQ2_MUSPF Osteosarcoma amplified 9, endoplasmic reticulum associated protein (Fragment) OS=Mustela putorius furo PE=2 SV=1;tr|M3XSC8|M3XSC8_MUSPF Uncharacterized protein OS=Mustela putorius furo GN=OS9 PE=4 SV=1	93.667	1	N	SKQHRLKRYHSQTYGNGSKCDLNGRPREAEV	YHSQTYGN(1)GSK	8	2	0.40021			24192000	6429000	10608000	13939000				Os9
G9KEW5	tr|G9KEW5|G9KEW5_MUSPF p2X purinoceptor (Fragment) OS=Mustela putorius furo PE=2 SV=1;tr|M3XSQ2|M3XSQ2_MUSPF p2X purinoceptor OS=Mustela putorius furo GN=P2RX4 PE=3 SV=1	98.943	1	N	VVSSVTTKAKGVTVTNTSTLGFRVWDVADYV	GVTVTN(1)TSTLGFR	6	2	0.11163										P2rx1
G9KEY3	tr|G9KEY3|G9KEY3_MUSPF Protein disulfide-isomerase (Fragment) OS=Mustela putorius furo PE=2 SV=1	99.276	1	N	QQYGVRGYPTIKFFKNGDTAAPREYTAGREA	FFKN(1)GDTAAPR	4	3	-0.38685				11764000	4355600	4578400				P4hb
G9KG63	tr|G9KG63|G9KG63_MUSPF Plasma glutamate carboxypeptidase (Fragment) OS=Mustela putorius furo GN=CPQ PE=2 SV=1	154.35	1	N	PEARGKIVVYNQPYVNYSKTVQYRVQGAVEA	IVVYNQPYVN(1)YSK	10	2	1.0477	5241100	4391700	4494900							Folh1
G9KGV5	tr|G9KGV5|G9KGV5_MUSPF Pyruvate kinase (Fragment) OS=Mustela putorius furo PE=2 SV=1;tr|M3Z0A6|M3Z0A6_MUSPF Pyruvate kinase OS=Mustela putorius furo GN=PKM PE=3 SV=1	135.91	1	N	QVKQKGADFLVTEVENGGSLGSKKGVNLPGA	GADFLVTEVEN(1)GGSLGSK	11	2	1.094				42770000						Pkm
G9KGX6	tr|G9KGX6|G9KGX6_MUSPF Phospholipase A2, group XV (Fragment) OS=Mustela putorius furo PE=2 SV=1;tr|M3Y6I3|M3Y6I3_MUSPF Uncharacterized protein OS=Mustela putorius furo GN=PLA2G15 PE=4 SV=1	104.37	1	N	PVIIDCWIDNIRLVYNSTSRATQFPDGVDVR	LVYN(1)STSR	4	2	0.32559	2902800	3076400	3605500							Pla2g15
G9KHB8	tr|G9KHB8|G9KHB8_MUSPF Procollagen-lysine 1, 2-oxoglutarate 5-dioxygenase 1 (Fragment) OS=Mustela putorius furo PE=2 SV=1;tr|M3YY79|M3YY79_MUSPF Uncharacterized protein OS=Mustela putorius furo GN=PLOD1 PE=4 SV=1	144.12	1	N	VFSNPEDWKEKYIHENYTKALAGKLVETPCP	YIHEN(1)YTK	5	3	0.62278	11272000	6075100	4981600							Plod1
G9KHB9	tr|G9KHB9|G9KHB9_MUSPF Procollagen-lysine, 2-oxoglutarate 5-dioxygenase 2 (Fragment) OS=Mustela putorius furo PE=2 SV=1;tr|M3YK75|M3YK75_MUSPF Uncharacterized protein OS=Mustela putorius furo GN=PLOD2 PE=4 SV=1	155.58	1	N	VGEDFQGGGCKFLRYNCSIESPRKGWSFMHP	YN(1)CSIESPR	2	2	-0.063881	24053000	9496100	8013400					9405500		Plod2
G9KHC0	tr|G9KHC0|G9KHC0_MUSPF Procollagen-lysine, 2-oxoglutarate 5-dioxygenase 3 (Fragment) OS=Mustela putorius furo PE=2 SV=1	104.17	1	N	ETEGYRRFLRSAEFFNYTVRTLGLGEEWRGG	SAEFFN(1)YTVR	6	2	0.35976	2322100	1811300	1814400		1622600					Plod3
G9KHC9	tr|G9KHC9|G9KHC9_MUSPF Phospholipid transfer protein (Fragment) OS=Mustela putorius furo GN=PLTP PE=2 SV=1	95.477	1	N	ALQLSRDATGRIKVSNVSCQASVSRMHAAFG	VSN(1)VSCQASVSR	3	2	-0.23626	4083900									Pltp
G9KHF3	tr|G9KHF3|G9KHF3_MUSPF Plexin B2 (Fragment) OS=Mustela putorius furo PE=2 SV=1;tr|M3XT39|M3XT39_MUSPF Uncharacterized protein OS=Mustela putorius furo GN=PLXNB2 PE=4 SV=1	174.27	1	N	GGSLFKGICALRALSNISTRLFYEDGSGEKS	ALSN(1)ISTR	4	2	-0.69853	9816800	7853100	5252600							Plxnb2
G9KHX5	tr|G9KHX5|G9KHX5_MUSPF Pyrophosphatase 1 (Fragment) OS=Mustela putorius furo PE=2 SV=1;tr|M3XYZ3|M3XYZ3_MUSPF Uncharacterized protein OS=Mustela putorius furo GN=PPA1 PE=4 SV=1	72.086		N	KVIAINVDDPDAANYNDINDVKRLKPGYLEA	VIAINVDDPDAAN(0.014)YN(0.493)DIN(0.493)DVKR	15	3	0.16718										Ppa1
G9KHX5	tr|G9KHX5|G9KHX5_MUSPF Pyrophosphatase 1 (Fragment) OS=Mustela putorius furo PE=2 SV=1;tr|M3XYZ3|M3XYZ3_MUSPF Uncharacterized protein OS=Mustela putorius furo GN=PPA1 PE=4 SV=1	72.086	1	N	AINVDDPDAANYNDINDVKRLKPGYLEATVD	VIAINVDDPDAAN(0.003)YN(0.026)DIN(0.972)DVKR	18	3	-2.9945				15005000						Ppa1
G9KIB9	tr|G9KIB9|G9KIB9_MUSPF Palmitoyl-protein thioesterase 1 (Fragment) OS=Mustela putorius furo PE=2 SV=1;tr|M3YS55|M3YS55_MUSPF Uncharacterized protein OS=Mustela putorius furo GN=PPT1 PE=4 SV=1	173.06	1	N	QAEYWHDPIKEDMYRNHSIFLADINQERGVN	N(1)HSIFLADINQER	1	2	0.20402				12263000	12379000	8723300				Ppt1
G9KII9	tr|G9KII9|G9KII9_MUSPF Protein kinase, cAMP-dependent, regulatory, type II, alpha (Fragment) OS=Mustela putorius furo PE=2 SV=1;tr|M3YSF8|M3YSF8_MUSPF Uncharacterized protein OS=Mustela putorius furo GN=PRKAR2A PE=4 SV=1	40.137	1	N	VKADEHVIDQGDDGDNFYVIERGTYDILVTK	ADEHVIDQGDDGDN(1)FYVIER	14	3	-0.11298				5184600						Prkar2b
G9KIQ3	tr|G9KIQ3|G9KIQ3_MUSPF PRP39 pre-mRNA processing factor 39-like protein (Fragment) OS=Mustela putorius furo PE=2 SV=1;tr|M3Y097|M3Y097_MUSPF Uncharacterized protein OS=Mustela putorius furo GN=PRPF39 PE=4 SV=1	32.55	2	N	ENMRHRIIEIHQEMFNYNEHEVSKRWTFEEG	IIEIHQEMFN(1)YN(1)EHEVSKR	10	3	-1.4735				42519000	38626000	23442000				Cstf3
G9KIQ3	tr|G9KIQ3|G9KIQ3_MUSPF PRP39 pre-mRNA processing factor 39-like protein (Fragment) OS=Mustela putorius furo PE=2 SV=1;tr|M3Y097|M3Y097_MUSPF Uncharacterized protein OS=Mustela putorius furo GN=PRPF39 PE=4 SV=1	32.55	2	N	MRHRIIEIHQEMFNYNEHEVSKRWTFEEGIK	IIEIHQEMFN(1)YN(1)EHEVSKR	12	3	-1.4735				42519000	38626000	23442000				Cstf3
G9KIW1	tr|G9KIW1|G9KIW1_MUSPF Prosaposin (Fragment) OS=Mustela putorius furo PE=2 SV=1;tr|M3XYC7|M3XYC7_MUSPF Uncharacterized protein OS=Mustela putorius furo GN=PSAP PE=4 SV=1	102.52	1	N	DCIQMVTDIQTAVRTNSTFVEALVDHAKAQC	TN(1)STFVEALVDHAK	2	3	-0.59499										Psap
G9KJ67	tr|G9KJ67|G9KJ67_MUSPF Prostaglandin F2 receptor negative regulator (Fragment) OS=Mustela putorius furo PE=2 SV=1;tr|M3XRA7|M3XRA7_MUSPF Uncharacterized protein OS=Mustela putorius furo GN=PTGFRN PE=4 SV=1	172.27	1	N	RSVSVAEGKELDLTCNITTDRADDVRPEVTW	ELDLTCN(1)ITTDR	7	2	1.9466	5600600	5925700	7741900							Ptgfrn
G9KJ67	tr|G9KJ67|G9KJ67_MUSPF Prostaglandin F2 receptor negative regulator (Fragment) OS=Mustela putorius furo PE=2 SV=1;tr|M3XRA7|M3XRA7_MUSPF Uncharacterized protein OS=Mustela putorius furo GN=PTGFRN PE=4 SV=1	112.75	1	N	KYIISLDQDSVVKLENWTDASRVDGVVLEKV	LEN(1)WTDASR	3	2	0.43066	7954900	9140700								Ptgfrn
G9KKM7	tr|G9KKM7|G9KKM7_MUSPF Reticulocalbin 3, EF-hand calcium binding domain protein (Fragment) OS=Mustela putorius furo PE=2 SV=1	195.49	1	N	YDTDRDGRVGWEELRNATYGHYAPGEEFHDV	N(1)ATYGHYAPGEEFHDVEDAETYKK	1	3	-0.29514				19318000	23057000	5509700				Rcn3
G9KMJ4	tr|G9KMJ4|G9KMJ4_MUSPF Scavenger receptor class B, member 2 (Fragment) OS=Mustela putorius furo PE=2 SV=1;tr|M3YAP7|M3YAP7_MUSPF Uncharacterized protein OS=Mustela putorius furo GN=SCARB2 PE=3 SV=1	54.898	1	N	TYRELRNKADIQFGDNGTTISAVSNKAYVFE	ADIQFGDN(1)GTTISAVSNK	8	2	0.32008	1830800	1638800								Scarb2
G9KN27	tr|G9KN27|G9KN27_MUSPF SUMO1/sentrin specific peptidase 7 (Fragment) OS=Mustela putorius furo PE=2 SV=1	32.091	2	N	LKAASIQNTVQNLRENLEVENLREYLEVEWE	EN(1)LEVEN(1)LREYLEVEWEVK	2	3	1.0422										Senp7
G9KN27	tr|G9KN27|G9KN27_MUSPF SUMO1/sentrin specific peptidase 7 (Fragment) OS=Mustela putorius furo PE=2 SV=1	32.091	2	N	IQNTVQNLRENLEVENLREYLEVEWEVKRKT	EN(1)LEVEN(1)LREYLEVEWEVK	7	3	1.0422										Senp7
G9KN67	tr|G9KN67|G9KN67_MUSPF Serpin peptidase inhibitor, clade H, member 1 (Fragment) OS=Mustela putorius furo GN=SERPINH1 PE=2 SV=1	173.59	1	N	EEVHAGLGELLRAFSNSTARNVTWKLGSRLY	AFSN(1)STAR	4	2	0.29301										Serpinb1a
G9KNF2	tr|G9KNF2|G9KNF2_MUSPF Splicing factor, arginine/serine-rich 3 (Fragment) OS=Mustela putorius furo PE=2 SV=1;tr|M3YRZ6|M3YRZ6_MUSPF Uncharacterized protein OS=Mustela putorius furo GN=SRSF3 PE=4 SV=1	72.175		N	DSCPLDCKVYVGNLGNNGNKTELERAFGYYG	VYVGN(0.081)LGN(0.454)N(0.454)GN(0.011)KTELER	8	3	-0.14873										Srsf3
G9KNF2	tr|G9KNF2|G9KNF2_MUSPF Splicing factor, arginine/serine-rich 3 (Fragment) OS=Mustela putorius furo PE=2 SV=1;tr|M3YRZ6|M3YRZ6_MUSPF Uncharacterized protein OS=Mustela putorius furo GN=SRSF3 PE=4 SV=1	72.175	1	N	SCPLDCKVYVGNLGNNGNKTELERAFGYYGP	VYVGN(0.036)LGN(0.151)N(0.662)GN(0.151)KTELER	9	3	0.15719				31327000	19896000	15734000				Srsf3
G9KNF2	tr|G9KNF2|G9KNF2_MUSPF Splicing factor, arginine/serine-rich 3 (Fragment) OS=Mustela putorius furo PE=2 SV=1;tr|M3YRZ6|M3YRZ6_MUSPF Uncharacterized protein OS=Mustela putorius furo GN=SRSF3 PE=4 SV=1	75.739	1	N	PLDCKVYVGNLGNNGNKTELERAFGYYGPLR	VYVGNLGN(0.001)N(0.423)GN(0.577)KTELER	11	2	-0.16691							13522000			Srsf3
G9KPG3	tr|G9KPG3|G9KPG3_MUSPF Solute carrier family 29, member 1 (Fragment) OS=Mustela putorius furo PE=2 SV=1;tr|M3YMH0|M3YMH0_MUSPF Uncharacterized protein OS=Mustela putorius furo GN=SLC29A1 PE=4 SV=1	45.915	1	N	MTATRYFTNRLDESQNMSSVTAELSKDTQPS	LDESQN(1)MSSVTAELSK	6	2	0.9891	825430					471550				Slc29a1
G9KPR4	tr|G9KPR4|G9KPR4_MUSPF Solute carrier family 44, member 2 (Fragment) OS=Mustela putorius furo PE=2 SV=1;tr|M3Y4B4|M3Y4B4_MUSPF Uncharacterized protein OS=Mustela putorius furo GN=SLC44A2 PE=3 SV=1	150.59	1	N	CFPAIHAHKGVLMVGNETTYEDGHGSRKNVT	GVLMVGN(1)ETTYEDGHGSR	7	3	-0.50247		3042900	10392000							Slc44a2
G9KPR4	tr|G9KPR4|G9KPR4_MUSPF Solute carrier family 44, member 2 (Fragment) OS=Mustela putorius furo PE=2 SV=1;tr|M3Y4B4|M3Y4B4_MUSPF Uncharacterized protein OS=Mustela putorius furo GN=SLC44A2 PE=3 SV=1	146.16	1	N	VGNETTYEDGHGSRKNVTELVEGAKKANGVL	KN(1)VTELVEGAK	2	2	-0.62022	53772000	57043000	65492000				13582000			Slc44a2
G9KPT2	tr|G9KPT2|G9KPT2_MUSPF Anion exchange protein (Fragment) OS=Mustela putorius furo PE=2 SV=1;tr|M3YAJ3|M3YAJ3_MUSPF Anion exchange protein OS=Mustela putorius furo GN=SLC4A2 PE=3 SV=1	129.02	1	N	ENSTWRATGAALGPGNGSSAGPAGQGRPRGQ	ATGAALGPGN(1)GSSAGPAGQGRPR	10	3	-0.1233	7232200	5068600	6810000		8205900					Slc4a2
G9KQU3	tr|G9KQU3|G9KQU3_MUSPF Spermatoproteinis associated, serine-rich 2 (Fragment) OS=Mustela putorius furo GN=SPATS2 PE=2 SV=1	53.569		N	SATPDMLDRTGSMLENGISDFEPKSLTMQST	TGSMLEN(1)GISDFEPK	7	2	0.60481				1721100						Vav2
G9KRK2	tr|G9KRK2|G9KRK2_MUSPF Stress 70 protein chaperone, microsome-associated, 60kDa (Fragment) OS=Mustela putorius furo PE=2 SV=1;tr|M3YH10|M3YH10_MUSPF Uncharacterized protein OS=Mustela putorius furo GN=HSPA13 PE=3 SV=1	121.9	1	N	NAVISVPAEFDLKQRNSTIEAANLAGLKILR	N(1)STIEAANLAGLK	1	2	-0.19472	5245000	5772300	3437100							Hspa1a
G9KRR6	tr|G9KRR6|G9KRR6_MUSPF STT3, subunit of the oligosaccharyltransferase complex,-like protein A (Fragment) OS=Mustela putorius furo PE=2 SV=1;tr|M3Y523|M3Y523_MUSPF Uncharacterized protein OS=Mustela putorius furo GN=STT3A PE=4 SV=1	147.24	2	N	GYQITAMANRTILVDNNTWNNTHISRVGQAM	TILVDN(0.903)N(0.097)TWN(0.903)N(0.097)THISR	6	3	0.95807	6686600		3716400		2627500					Stt3a
G9KRR6	tr|G9KRR6|G9KRR6_MUSPF STT3, subunit of the oligosaccharyltransferase complex,-like protein A (Fragment) OS=Mustela putorius furo PE=2 SV=1;tr|M3Y523|M3Y523_MUSPF Uncharacterized protein OS=Mustela putorius furo GN=STT3A PE=4 SV=1	88.992	2	N	YQITAMANRTILVDNNTWNNTHISRVGQAMA	TILVDN(0.15)N(0.85)TWN(0.85)N(0.15)THISR	7	3	0.23283	2118900									Stt3a
G9KRR6	tr|G9KRR6|G9KRR6_MUSPF STT3, subunit of the oligosaccharyltransferase complex,-like protein A (Fragment) OS=Mustela putorius furo PE=2 SV=1;tr|M3Y523|M3Y523_MUSPF Uncharacterized protein OS=Mustela putorius furo GN=STT3A PE=4 SV=1	147.24	1;2	N	TAMANRTILVDNNTWNNTHISRVGQAMASTE	TILVDN(0.903)N(0.097)TWN(0.903)N(0.097)THISR	10	3	0.95807	10443000	1681200	5478200		2627500					Stt3a
G9KRR6	tr|G9KRR6|G9KRR6_MUSPF STT3, subunit of the oligosaccharyltransferase complex,-like protein A (Fragment) OS=Mustela putorius furo PE=2 SV=1;tr|M3Y523|M3Y523_MUSPF Uncharacterized protein OS=Mustela putorius furo GN=STT3A PE=4 SV=1	74.141	1;2	N	AMANRTILVDNNTWNNTHISRVGQAMASTEE	TILVDN(0.816)N(0.186)TWN(0.403)N(0.595)THISR	11	3	-0.1446					11500000					Stt3a
G9KRR7	tr|G9KRR7|G9KRR7_MUSPF STT3, subunit of the oligosaccharyltransferase complex,-like protein B (Fragment) OS=Mustela putorius furo PE=2 SV=1;tr|M3YKI0|M3YKI0_MUSPF Uncharacterized protein OS=Mustela putorius furo GN=STT3B PE=4 SV=1	119.8	1	N	AGMANRTTLVDNNTWNNSHIALVGKAMSSNE	TTLVDNNTWN(0.831)N(0.169)SHIALVGK	10	3	-0.13581		3238000	4536600							Stt3b
G9KRW3	tr|G9KRW3|G9KRW3_MUSPF Sulfatase modifying factor 1 (Fragment) OS=Mustela putorius furo GN=SUMF1 PE=2 SV=1	67.726	1	N	MDAYEVSNAEFEKFVNSTGYLTEAEKFGDSF	FVN(1)STGYLTEAEK	3	2	0.27668	1518000									Sumf1
G9KTB1	tr|G9KTB1|G9KTB1_MUSPF Thy-1 cell surface antigen (Fragment) OS=Mustela putorius furo PE=2 SV=1;tr|M3Y2B1|M3Y2B1_MUSPF Uncharacterized protein OS=Mustela putorius furo GN=THY1 PE=4 SV=1	112.3	1	N	CELRLSGQPPITSSKNVSVLRDKLVKCEGIS	LSGQPPITSSKN(1)VSVLR	12	3	0.65585										Thy1
G9KTR3	tr|G9KTR3|G9KTR3_MUSPF Transmembrane protein 106B (Fragment) OS=Mustela putorius furo PE=2 SV=1;tr|M3Z7R7|M3Z7R7_MUSPF Uncharacterized protein OS=Mustela putorius furo PE=4 SV=1	148.78	2	N	AQVQFSKTVIGKARLNNITNIGPLDMKQIDY	LN(1)N(1)ITNIGPLDMK	2	2	0.87121			2924100	23342000	11320000	12021000				Tmem106b
M3YC81	tr|M3YC81|M3YC81_MUSPF Uncharacterized protein OS=Mustela putorius furo GN=TMEM2 PE=4 SV=1;tr|G9KU08|G9KU08_MUSPF Transmembrane protein 2 (Fragment) OS=Mustela putorius furo PE=2 SV=1	123.75	1	N	SFKAGLFIDKGVKTTNASSADPREYLCLDNS	TTN(1)ASSADPR	3	2	0.42519	14200000				3401200					Tmem2
G9KUD1	tr|G9KUD1|G9KUD1_MUSPF Transmembrane and tetratricopeptide repeat containing 3 (Fragment) OS=Mustela putorius furo PE=2 SV=1;tr|M3Y8A1|M3Y8A1_MUSPF Uncharacterized protein OS=Mustela putorius furo GN=TMTC3 PE=4 SV=1	201.3	1	N	VYINVYINLANLIRANESRLEEADQLYRQAI	AN(1)ESRLEEADQLYR	2	2	0.43335	14803000	22920000	22903000							Ogt
G9KUN2	tr|G9KUN2|G9KUN2_MUSPF DNA topoisomerase 2 (Fragment) OS=Mustela putorius furo PE=2 SV=1;tr|M3YTB1|M3YTB1_MUSPF DNA topoisomerase 2 OS=Mustela putorius furo GN=TOP2A PE=3 SV=1	54.7	1	N	KGIPKLDDANDAGGRNSNECTLILTEGDSAK	N(0.5)SN(0.5)ECTLILTEGDSAK	1	2	1.8488										Top2a
G9KUN2	tr|G9KUN2|G9KUN2_MUSPF DNA topoisomerase 2 (Fragment) OS=Mustela putorius furo PE=2 SV=1;tr|M3YTB1|M3YTB1_MUSPF DNA topoisomerase 2 OS=Mustela putorius furo GN=TOP2A PE=3 SV=1	54.7	1	N	IPKLDDANDAGGRNSNECTLILTEGDSAKTL	N(0.5)SN(0.5)ECTLILTEGDSAK	3	2	1.8488										Top2a
G9KUU2	tr|G9KUU2|G9KUU2_MUSPF Translocated promoter region (Fragment) OS=Mustela putorius furo PE=2 SV=1;tr|M3YKV2|M3YKV2_MUSPF Uncharacterized protein OS=Mustela putorius furo GN=TPR PE=4 SV=1	48.004	1	N	VKDQLTKENEELKQRNGALDQQKDELDVRMT	ENEELKQRN(1)GALDQQK	9	2	-1.9455										Tpr
M3Z0W0	tr|M3Z0W0|M3Z0W0_MUSPF Tetraspanin OS=Mustela putorius furo GN=TSPAN3 PE=3 SV=1;tr|G9KVK0|G9KVK0_MUSPF Tetraspanin (Fragment) OS=Mustela putorius furo PE=2 SV=1	122.13	1	N	NYSDWENTDWFKETKNQSVPLSCCRETASSC	N(1)QSVPLSCCR	1	2	-0.22678	6660700	8376700	6830700		4384400					Tspan7
G9KWE4	tr|G9KWE4|G9KWE4_MUSPF Ubiquitin protein ligase E3 component n-recognin 5 (Fragment) OS=Mustela putorius furo PE=2 SV=1;tr|M3YUL7|M3YUL7_MUSPF Uncharacterized protein OS=Mustela putorius furo GN=UBR5 PE=4 SV=1	57.019	2	N	DRDRDLLIQQTMRQLNNHFGRRCATTPMAVH	DLLIQQTMRQLN(1)N(1)HFGR	12	2	4.1229		82196000			4300300	8797400	1242800			Ubr5
G9KWE4	tr|G9KWE4|G9KWE4_MUSPF Ubiquitin protein ligase E3 component n-recognin 5 (Fragment) OS=Mustela putorius furo PE=2 SV=1;tr|M3YUL7|M3YUL7_MUSPF Uncharacterized protein OS=Mustela putorius furo GN=UBR5 PE=4 SV=1	57.019	2	N	RDRDLLIQQTMRQLNNHFGRRCATTPMAVHR	DLLIQQTMRQLN(1)N(1)HFGR	13	2	4.1229		82196000			4300300	8797400	1242800			Ubr5
G9KWM6	tr|G9KWM6|G9KWM6_MUSPF Unc-5-like protein B (Fragment) OS=Mustela putorius furo PE=2 SV=1;tr|M3XYI2|M3XYI2_MUSPF Uncharacterized protein OS=Mustela putorius furo GN=UNC5B PE=4 SV=1;tr|M3XSM0|M3XSM0_MUSPF Uncharacterized protein OS=Mustela putorius furo GN=	114.89		N	DHNLIIRQARLSDTANYTCVAKNIVAKRRST	LSDTAN(1)YTCVAK	6	2	-0.85965	9136500	8962600								Unc5b
G9KX79	tr|G9KX79|G9KX79_MUSPF Villin 1 (Fragment) OS=Mustela putorius furo PE=2 SV=1;tr|M3YYM2|M3YYM2_MUSPF Uncharacterized protein OS=Mustela putorius furo GN=VIL1 PE=4 SV=1	71.614	1	N	PVPSTRLFQVQGTSANNTKAFEIQPRASSLN	LFQVQGTSAN(0.5)N(0.5)TK	10	2	0.39091			4398500	15903000	7902100	20699000				Vil1
G9KX79	tr|G9KX79|G9KX79_MUSPF Villin 1 (Fragment) OS=Mustela putorius furo PE=2 SV=1;tr|M3YYM2|M3YYM2_MUSPF Uncharacterized protein OS=Mustela putorius furo GN=VIL1 PE=4 SV=1	71.614	1	N	VPSTRLFQVQGTSANNTKAFEIQPRASSLNS	LFQVQGTSAN(0.5)N(0.5)TK	11	2	0.39091			4398500	15903000	7902100	20699000				Vil1
G9L053	tr|G9L053|G9L053_MUSPF Chondroitin sulfate proteoglycan 2 (Fragment) OS=Mustela putorius furo PE=2 SV=1;tr|M3Y9L4|M3Y9L4_MUSPF Uncharacterized protein OS=Mustela putorius furo GN=VCAN PE=4 SV=1	78.488	1	N	CGGGLLGVRTLYRFENQTGFPTPDSRFDAYC	FEN(1)QTGFPTPDSR	3	2	1.7755										Vcan
G9L343	tr|G9L343|G9L343_MUSPF Uncharacterized protein (Fragment) OS=Mustela putorius furo PE=2 SV=1;tr|M3XUL8|M3XUL8_MUSPF Uncharacterized protein OS=Mustela putorius furo GN=KIAA1324 PE=4 SV=1	113.63	1	N	SLCGNEGKKMSVCADNVTDLRIPEGESGFSK	MSVCADN(1)VTDLRIPEGESGFSK	7	3	-1.6025				1833600	1355600	1646500				Ephb3
G9L408	tr|G9L408|G9L408_MUSPF Uncharacterized protein (Fragment) OS=Mustela putorius furo PE=2 SV=1;tr|M3XZN8|M3XZN8_MUSPF Piezo-type mechanosensitive ion channel component OS=Mustela putorius furo GN=PIEZO2 PE=3 SV=1	94.692	1	N	LKNNTRKNIAKMIAGNNTESSRTPVTIERIY	MIAGN(0.887)N(0.113)TESSR	5	2	-0.10801	1727500		1802700							Piezo2
G9L4C4	tr|G9L4C4|G9L4C4_MUSPF Uncharacterized protein (Fragment) OS=Mustela putorius furo PE=2 SV=1;tr|M3YI13|M3YI13_MUSPF Uncharacterized protein OS=Mustela putorius furo GN=OGFOD3 PE=4 SV=1	164.78	1	N	ASALHLTKPTFFSRINSTQARTAHDEYWHAH	IN(1)STQAR	2	2	-0.93179		195450000	152380000	3947700						Ogfod3
M3XZM7	tr|M3XZM7|M3XZM7_MUSPF Uncharacterized protein OS=Mustela putorius furo GN=ACBD3 PE=4 SV=1;tr|M1EB23|M1EB23_MUSPF Acyl-Coenzyme A binding domain containing 3 (Fragment) OS=Mustela putorius furo PE=2 SV=1	36.271	1	N	PEKEIEPEAAEAAVENGPKDSLPVIAAPSMW	THTDNPEKEIEPEAAEAAVEN(1)GPK	21	3	0.39075			4358500							Acbd3
M3YYU9	tr|M1EB39|M1EB39_MUSPF Actin, alpha 2 (Fragment) OS=Mustela putorius furo PE=2 SV=1;tr|M3Y9U3|M3Y9U3_MUSPF Uncharacterized protein OS=Mustela putorius furo GN=ACTC1 PE=3 SV=1;tr|M3Y561|M3Y561_MUSPF Uncharacterized protein OS=Mustela putorius furo GN=ACTA2	69.451	1	N	EKSYELPDGQVITIGNERFRCPEALFQPSFL;EKSYELPDGQVITIGNERFRCPETLFQPSFI	SYELPDGQVITIGN(1)ER	14	2	0.26888					5147200	16895000				Actc1
M1EBH0	tr|M1EBH0|M1EBH0_MUSPF ATP-binding cassette, sub-family A, member 1 (Fragment) OS=Mustela putorius furo PE=2 SV=1;tr|M3Y6V4|M3Y6V4_MUSPF Uncharacterized protein OS=Mustela putorius furo GN=ABCA1 PE=4 SV=1	58.674		N	VQSANGSVYTWREAFNETDQAIQTISRFMEC	EAFN(1)ETDQAIQTISR	4	2	1.9187		1375300	2232300							Abca1
M1EBS2	tr|M1EBS2|M1EBS2_MUSPF Actin, gamma 1 (Fragment) OS=Mustela putorius furo PE=2 SV=1	98.105	1	N	_____EEETTALVCDNGSGLCKAGFAGDDAP	EEETTALVCDN(1)GSGLCK	11	2	-0.25123				6727400	2593600	3220400	648020			Actg2
M3XZ41	tr|M3XZ41|M3XZ41_MUSPF Uncharacterized protein OS=Mustela putorius furo GN=ADAM10 PE=4 SV=1;tr|M1EBU1|M1EBU1_MUSPF ADAM metallopeptidase domain 10 (Fragment) OS=Mustela putorius furo PE=2 SV=1	111.43		N	SGIRNISFMVKRIRINTTADEKDPTNPFRFP	IN(1)TTADEKDPTNPFR	2	3	0.26465	9249500	8078900	5782600							Adam10
M3Y5H2	tr|M3Y5H2|M3Y5H2_MUSPF Uncharacterized protein OS=Mustela putorius furo GN=ANTXR2 PE=4 SV=1;tr|M1EBU4|M1EBU4_MUSPF Anthrax toxin receptor 2 (Fragment) OS=Mustela putorius furo PE=2 SV=1	100.25	1	N	RPVGETYIHEGLKLANEQIQKAGGLKTSSII	LAN(1)EQIQKAGGLK	3	2	0.31916				29321000	34463000	8255300			26230000	Antxr2
M3XXD1	tr|M3XXD1|M3XXD1_MUSPF Uncharacterized protein OS=Mustela putorius furo GN=APOD PE=3 SV=1;tr|M1EBY1|M1EBY1_MUSPF Apolipoprotein D (Fragment) OS=Mustela putorius furo PE=2 SV=1	45.395	1	N	SDGTVNQIEGEATQGNLTEPAKLGVKFFWLM	SDGTVNQIEGEATQGN(1)LTEPAK	16	3	-0.0039472		3635600	4909800							Apod
M1ECG0	tr|M1ECG0|M1ECG0_MUSPF ADAM metallopeptidase domain 17 (Fragment) OS=Mustela putorius furo PE=2 SV=1;tr|M3YP81|M3YP81_MUSPF Uncharacterized protein OS=Mustela putorius furo GN=ADAM17 PE=4 SV=1	104.22	1	N	TKDKRILVYKSEDIKNVSRLQSPKVCGYIKA	SEDIKN(1)VSR	6	3	0.12655	13188000	2275200	1122200							Adam17
M1ECY4	tr|M1ECY4|M1ECY4_MUSPF Anthrax toxin receptor 1 (Fragment) OS=Mustela putorius furo PE=2 SV=1;tr|M3Y4S1|M3Y4S1_MUSPF Uncharacterized protein OS=Mustela putorius furo GN=ANTXR1 PE=4 SV=1	102.46	1	N	RDLGAIVYCVGVKDFNETQLARIADSKDHVF	DFN(1)ETQLAR	3	2	-0.21959										Antxr1
M1ED01	tr|M1ED01|M1ED01_MUSPF Beta 1,3-galactosyltransferase-like protein (Fragment) OS=Mustela putorius furo PE=2 SV=1;tr|M3XZD3|M3XZD3_MUSPF Uncharacterized protein OS=Mustela putorius furo GN=B3GLCT PE=4 SV=1	74.162	1	N	KRAEQLKKSILKQAANLTQDLPRVLLLHQLS	QAAN(1)LTQDLPR	4	2	-1.6305										B3galtl
M1ED06	tr|M1ED06|M1ED06_MUSPF ARP1 actin-related protein 1-like protein A, centractin alpha (Fragment) OS=Mustela putorius furo PE=2 SV=1;tr|M3YZK3|M3YZK3_MUSPF Uncharacterized protein OS=Mustela putorius furo GN=ACTR1A PE=3 SV=1	53.585	1	N	MESYDVIANQPVVIDNGSGVIKAGFAGDQIP	MESYDVIANQPVVIDN(1)GSGVIK	16	3	0.6144									2898200	Actg1
M1ED47	tr|M1ED47|M1ED47_MUSPF Apelin receptor (Fragment) OS=Mustela putorius furo PE=2 SV=1;tr|M3Z566|M3Z566_MUSPF Uncharacterized protein OS=Mustela putorius furo GN=APLNR PE=3 SV=1	90.15	1	N	LAVPVMVFRSTGDLENTTRVQCYMDYSMVAA	STGDLEN(1)TTR	7	2	0.26173	2618300	2158100	1466500							Aplnr
M1EE77	tr|M1EE77|M1EE77_MUSPF Calcium activated nucleotidase 1 (Fragment) OS=Mustela putorius furo PE=2 SV=1;tr|M3YM05|M3YM05_MUSPF Uncharacterized protein OS=Mustela putorius furo GN=CANT1 PE=4 SV=1	73.21	1	N	NAHSWRLSQVPADRYNDTYPLSAPQRTPGGT	LSQVPADRYN(1)DTYPLSAPQR	10	3	-0.46497		3699300	4087100							Cant1
M1EEH6	tr|M1EEH6|M1EEH6_MUSPF Coiled-coil domain containing 104 (Fragment) OS=Mustela putorius furo PE=2 SV=1;tr|M3XTL7|M3XTL7_MUSPF Uncharacterized protein OS=Mustela putorius furo GN=CFAP36 PE=4 SV=1	36.576	1	N	NIEMQLQAIRIIQERNGVLPDCLTDGSDMVS	N(1)GVLPDCLTDGSDMVSDLEQEEMK	1	3	0.70881						7757500				Cfap36
M1EGN5	tr|M1EGN5|M1EGN5_MUSPF Complement component 8, gamma polypeptide (Fragment) OS=Mustela putorius furo PE=2 SV=1;tr|M3YHR2|M3YHR2_MUSPF Uncharacterized protein OS=Mustela putorius furo GN=C8G PE=3 SV=1	187.85	1	N	SDLALSAFEQHVQRANLTEDHVLFFPKYGFC	AN(1)LTEDHVLFFPK	2	2	0.011448			2131300	22163000	30699000	99043000				C8g
M1EGV2	tr|M1EGV2|M1EGV2_MUSPF CD46 molecule, complement regulatory protein (Fragment) OS=Mustela putorius furo PE=2 SV=1;tr|M3XUZ6|M3XUZ6_MUSPF Uncharacterized protein OS=Mustela putorius furo GN=CD46 PE=4 SV=1	114.83	1	N	_DACDPPPRFEFMKPNATKSSYNPGDVVYFV	FEFMKPN(1)ATK	7	3	0.46472				9676100	2892000					Cd46
M1EHP5	tr|M1EHP5|M1EHP5_MUSPF Cathepsin L (Fragment) OS=Mustela putorius furo PE=2 SV=1;tr|M3Y3B0|M3Y3B0_MUSPF Uncharacterized protein OS=Mustela putorius furo PE=3 SV=1	74.278	1	N	AQDESCKYKPEQSAANDTGFMDIHPEEESLK	YKPEQSAAN(1)DTGFMDIHPEEESLK	9	3	-0.31762				16503000		7322700				Ctsl
M1EI60	tr|M1EI60|M1EI60_MUSPF Coiled-coil domain containing 48 (Fragment) OS=Mustela putorius furo PE=2 SV=1;tr|M3Z0T1|M3Z0T1_MUSPF Uncharacterized protein OS=Mustela putorius furo GN=EFCC1 PE=4 SV=1	72.789	1	N	RDLNISKRALGKILLNTLDACKDTPPEGRCG	ILLN(1)TLDACK	4	2	-0.63574						16895000				Krt74
M1EI85	tr|M1EI85|M1EI85_MUSPF CD34 molecule (Fragment) OS=Mustela putorius furo PE=2 SV=1;tr|M3XV30|M3XV30_MUSPF Uncharacterized protein OS=Mustela putorius furo GN=CD34 PE=4 SV=1	58.08	1	N	SPTGERLGEDPYYTENGGGQGYSSGPGSSPE	LGEDPYYTEN(1)GGGQGYSSGPGSSPEAQGK	10	3	1.6859										Cd34
M1EIL4	tr|M1EIL4|M1EIL4_MUSPF Tetraspanin (Fragment) OS=Mustela putorius furo PE=2 SV=1;tr|M3YCH1|M3YCH1_MUSPF Tetraspanin OS=Mustela putorius furo GN=CD151 PE=3 SV=1	147.64	1	N	SAVDRLQQEFHCCGSNNSQDWRDSEWIRSGQ	LQQEFHCCGSN(0.88)N(0.12)SQDWR	11	3	0.11919	8995700	15634000	18343000		3066200					Cd151
M1EIL8	tr|M1EIL8|M1EIL8_MUSPF Aspartyl/asparaginyl beta-hydroxylase-like protein (Fragment) OS=Mustela putorius furo PE=2 SV=1;tr|M3XTA6|M3XTA6_MUSPF Uncharacterized protein OS=Mustela putorius furo GN=Asph PE=4 SV=1	41.54	1	N	IGDNHNAQKVYEEVLNVTPNDGFAKVHYGFI	VYEEVLN(0.854)VTPN(0.146)DGFAK	7	2	0.20133										Ogt
M1EIM2	tr|M1EIM2|M1EIM2_MUSPF Asporin (Fragment) OS=Mustela putorius furo PE=2 SV=1;tr|M3Y037|M3Y037_MUSPF Uncharacterized protein OS=Mustela putorius furo GN=ASPN PE=4 SV=1	250.51	1	N	LQRLGLGNNRITDIENGSLANIPRVREIHLE	ITDIEN(1)GSLANIPR	6	2	0.05149			17846000	12449000	9880500	9917200				Dcn
M1EJQ9	tr|M1EJQ9|M1EJQ9_MUSPF Coxsackie virus and adenovirus receptor (Fragment) OS=Mustela putorius furo PE=2 SV=1;tr|M3YH47|M3YH47_MUSPF Uncharacterized protein OS=Mustela putorius furo GN=Cxadr PE=4 SV=1	120.06	1	N	VHFTSSDLKSGDASINVTNLRLSDIGTYQCK	SGDASIN(0.999)VTN(0.001)LR	7	2	-0.029829	3447300	5498900	5421600							Cxadr
M1EJS7	tr|M1EJS7|M1EJS7_MUSPF Chromodomain helicase DNA binding protein 6 (Fragment) OS=Mustela putorius furo PE=2 SV=1;tr|M3Z1X1|M3Z1X1_MUSPF Uncharacterized protein OS=Mustela putorius furo GN=CHD6 PE=4 SV=1	91.318	1	N	KQRRPRCKEPGKLDINSLSGEERVPAVPKEP	LDIN(1)SLSGEER	4	2	-0.11893	32496000	14794000	15466000							Chd6
M1EJZ2	tr|M1EJZ2|M1EJZ2_MUSPF Clusterin (Fragment) OS=Mustela putorius furo PE=2 SV=1;tr|M3XP98|M3XP98_MUSPF Clusterin OS=Mustela putorius furo GN=CLU PE=3 SV=1	116.73	1	N	KLYDELLQSYQEKMFNTSSLLKQLDEQFSWV	MFN(1)TSSLLK	3	2	-0.034815	7614800	6172900	4408500							Clu
M1EKS8	tr|M1EKS8|M1EKS8_MUSPF Ectonucleoside triphosphate diphosphohydrolase 1 (Fragment) OS=Mustela putorius furo PE=2 SV=1;tr|M3Z082|M3Z082_MUSPF Uncharacterized protein OS=Mustela putorius furo GN=Entpd1 PE=3 SV=1	272.64	1	N	SHTSLYIYKWPAEKENDTGVVHQVTECKLKG	WPAEKEN(1)DTGVVHQVTECK	7	4	0.67793	13983000	3579700	7743200							Entpd1
M1EL07	tr|M1EL07|M1EL07_MUSPF Chymotrypsin-like protein (Fragment) OS=Mustela putorius furo PE=2 SV=1;tr|M3Y5X7|M3Y5X7_MUSPF Uncharacterized protein OS=Mustela putorius furo GN=CTRL PE=3 SV=1	134.23	1	N	LKCATTGWGRLSGVGNTTPARLQQVALPLVT	LSGVGN(1)TTPAR	6	2	0.21865	7204200	5258200	4944100							Ctrl
M1EL19	tr|M1EL19|M1EL19_MUSPF Cathepsin L2 (Fragment) OS=Mustela putorius furo PE=2 SV=1;tr|M3Y6C5|M3Y6C5_MUSPF Uncharacterized protein OS=Mustela putorius furo GN=CTSV PE=3 SV=1	79.236	1	N	RDTDSCNYKPEYSVANDTGFVDIPQRERALM	DTDSCNYKPEYSVAN(1)DTGFVDIPQR	15	3	0.15578						32334000				Ctsl
M1EM37	tr|M1EM37|M1EM37_MUSPF Fibulin 2 (Fragment) OS=Mustela putorius furo PE=2 SV=1;tr|M3Z0P7|M3Z0P7_MUSPF Uncharacterized protein OS=Mustela putorius furo GN=FBLN2 PE=4 SV=1	103.85	1	N	GVMGAKEGEACGAEDNDTCGISLYKQCCDCC	EGEACGAEDN(1)DTCGISLYK	10	2	-0.4022							2927000	6267600	8405600	Fbln2
M1EM40	tr|M1EM40|M1EM40_MUSPF CD44 molecule (Fragment) OS=Mustela putorius furo PE=2 SV=1;tr|M3YJU1|M3YJU1_MUSPF Uncharacterized protein OS=Mustela putorius furo GN=CD44 PE=4 SV=1	130.56	1	N	YSISKTEAPDLCKAFNSSLPTMDQMEKALKV	AFN(1)SSLPTMDQMEK	3	2	-0.18196	12183000	11364000	12509000							Cd44
M1EM45	tr|M1EM45|M1EM45_MUSPF CD5 molecule (Fragment) OS=Mustela putorius furo PE=2 SV=1;tr|M3YSG1|M3YSG1_MUSPF Uncharacterized protein OS=Mustela putorius furo GN=CD5 PE=4 SV=1	115.18	1	N	PQHPVTCYGRLGSFSNCSYSEARQRSSLGLI	LGSFSN(1)CSYSEAR	6	2	-0.64991	5855800	5457700	4791700							Cd5
M3Y3Y2	tr|M3Y3Y2|M3Y3Y2_MUSPF Tetraspanin OS=Mustela putorius furo GN=CD82 PE=3 SV=1;tr|M1EM62|M1EM62_MUSPF Tetraspanin (Fragment) OS=Mustela putorius furo PE=2 SV=1	104.79	1	N	SFYNWTENAELMNRTNITYPCSCEARREEED	TN(1)ITYPCSCEAR	2	2	-0.0095446	9108000		9711300							Cd82
M1EMG2	tr|M1EMG2|M1EMG2_MUSPF Cadherin 2, type 1, N-cadherin (Fragment) OS=Mustela putorius furo PE=2 SV=1;tr|M3Y5E7|M3Y5E7_MUSPF Uncharacterized protein OS=Mustela putorius furo GN=CDH2 PE=4 SV=1	146.21	1	N	EVPIIITDSGNPPKSNISILRVKVCQCDSNG	SN(1)ISILR	2	2	-0.07499	3750900	2523000	2265800							Cdh2
M1EN69	tr|M1EN69|M1EN69_MUSPF V-erb-b2 erythroblastic leukemia viral oncoprotein-like protein 3 (Fragment) OS=Mustela putorius furo PE=2 SV=1;tr|M3XPI4|M3XPI4_MUSPF Uncharacterized protein OS=Mustela putorius furo GN=ERBB3 PE=4 SV=1	101.64	1	N	CSGPQDTDCFACRLFNDSGACVRQCPQPLVY	LFN(1)DSGACVR	3	2	-0.83492	3613500	9783200	14491000					9777400		Erbb3
M1EPL2	tr|M1EPL2|M1EPL2_MUSPF CSE1 chromosome segregation 1-like protein (Fragment) OS=Mustela putorius furo PE=2 SV=1;tr|M3Z1L1|M3Z1L1_MUSPF Uncharacterized protein OS=Mustela putorius furo GN=CSE1L PE=4 SV=1	114.59	1	N	PNMEFRAADEEAFEDNSEEYIRRDLEGSDID	AADEEAFEDN(1)SEEYIRR	10	3	0.29272								11608000		Cse1l
M1EPR8	tr|M1EPR8|M1EPR8_MUSPF Carboxypeptidase (Fragment) OS=Mustela putorius furo PE=2 SV=1;tr|M3Z1N8|M3Z1N8_MUSPF Carboxypeptidase OS=Mustela putorius furo GN=CTSA PE=3 SV=1	49.973	1	N	LLRSGDRVRMDPPCTNTTAASTYLNNPYVRK	MDPPCTN(1)TTAASTYLNNPYVR	7	3	-0.24591	6350600	5296000	4412800			339650				Ctsa
M1EPZ5	tr|M1EPZ5|M1EPZ5_MUSPF F11 receptor (Fragment) OS=Mustela putorius furo PE=2 SV=1;tr|M3YRV8|M3YRV8_MUSPF Uncharacterized protein OS=Mustela putorius furo GN=F11R PE=4 SV=1	185.08	1	N	GVMMPTDPKSSRAFSNSSYSLDHKTGELVFN	AFSN(1)SSYSLDHK	4	2	0.14571										F11r
M1EQ75	tr|M1EQ75|M1EQ75_MUSPF Dachsous 1 (Fragment) OS=Mustela putorius furo PE=2 SV=1;tr|M3Y269|M3Y269_MUSPF Uncharacterized protein OS=Mustela putorius furo GN=DCHS1 PE=4 SV=1	99.752	1	N	LEAGPGPEGREAFALNSSTGELRARVAFDYE	EAFALN(1)SSTGELR	6	2	-1.082								2186700	2007200	Dchs1
M1EQ82	tr|M1EQ82|M1EQ82_MUSPF Epithelial cell adhesion molecule (Fragment) OS=Mustela putorius furo PE=2 SV=1;tr|M3YHZ3|M3YHZ3_MUSPF Uncharacterized protein OS=Mustela putorius furo GN=EPCAM PE=4 SV=1	61.375	1	N	DPDCDEKGLFKAKQCNGTTTCWCVNTAGVRR	QCN(1)GTTTCWCVNTAGVR	3	2	-0.90596				5461000	996450		8416400			Epcam
M1EQD3	tr|M1EQD3|M1EQD3_MUSPF DEAD box polypeptide 58 (Fragment) OS=Mustela putorius furo PE=2 SV=1;tr|M3XYY5|M3XYY5_MUSPF Uncharacterized protein OS=Mustela putorius furo GN=DDX58 PE=4 SV=1	66.056	1	N	GRGRAKGSKCFLLTSNADVIEKEKINIYKEN	CFLLTSN(1)ADVIEK	7	2	0.82783								4423800		Ddx58
M1EQT1	tr|M1EQT1|M1EQT1_MUSPF Fibroblast growth factor receptor-like 1 (Fragment) OS=Mustela putorius furo PE=2 SV=1;tr|M3YIH1|M3YIH1_MUSPF Uncharacterized protein OS=Mustela putorius furo GN=FGFRL1 PE=4 SV=1	93.429	1	N	SGRYTCRVSNRAGAINATYKVDVIQRTRSKP	AGAIN(1)ATYK	5	2	-0.18896	3192700									Fgfr4
M1EQW5	tr|M1EQW5|M1EQW5_MUSPF Peptidylprolyl isomerase (Fragment) OS=Mustela putorius furo PE=2 SV=1;tr|M3XVM3|M3XVM3_MUSPF Peptidylprolyl isomerase OS=Mustela putorius furo GN=FKBP7 PE=4 SV=1	102.62	1	N	ESTEEVKIEVLHRPENCSKTSKKGDLLNAHY	IEVLHRPEN(1)CSK	9	3	0.16307							11519000			Fkbp7
M1ER00	tr|M1ER00|M1ER00_MUSPF Fibromodulin (Fragment) OS=Mustela putorius furo PE=2 SV=1;tr|M3YJG8|M3YJG8_MUSPF Uncharacterized protein OS=Mustela putorius furo GN=FMOD PE=4 SV=1	110.38	1	N	FSKLRHLERLYLDHNNLTRMPGPLPRSLREL	LYLDHN(0.129)N(0.871)LTR	7	3	-0.29297										Lum
M1ERI3	tr|M1ERI3|M1ERI3_MUSPF Receptor protein-tyrosine kinase (Fragment) OS=Mustela putorius furo PE=2 SV=1;tr|M3YE16|M3YE16_MUSPF Fibroblast growth factor receptor OS=Mustela putorius furo GN=FGFR1 PE=3 SV=1	86.898	1	N	QSINWLRDGVQLVESNRTRITGEEVEVRDSV	DGVQLVESN(1)R	9	2	0.35715			3251400							Fgfr1
M1ERN3	tr|M1ERN3|M1ERN3_MUSPF Endothelin converting enzyme 1 (Fragment) OS=Mustela putorius furo PE=2 SV=1;tr|M3YX95|M3YX95_MUSPF Uncharacterized protein OS=Mustela putorius furo GN=ECE1 PE=4 SV=1	196.88	1	N	VDQSGLGLPSRDYYLNKTENEKVLTGYLNYM	DYYLN(1)KTENEK	5	2	0.1218	10658000	14335000	13227000							Ece1
M1ERN3	tr|M1ERN3|M1ERN3_MUSPF Endothelin converting enzyme 1 (Fragment) OS=Mustela putorius furo PE=2 SV=1;tr|M3YX95|M3YX95_MUSPF Uncharacterized protein OS=Mustela putorius furo GN=ECE1 PE=4 SV=1	94.09		N	RTSPFFSVYVSADSKNSNSNVIQVDQSGLGL	N(0.456)SN(0.456)SN(0.088)VIQVDQSGLGLPSR	1	2	0.028636										Ece1
M1ERN3	tr|M1ERN3|M1ERN3_MUSPF Endothelin converting enzyme 1 (Fragment) OS=Mustela putorius furo PE=2 SV=1;tr|M3YX95|M3YX95_MUSPF Uncharacterized protein OS=Mustela putorius furo GN=ECE1 PE=4 SV=1	94.09		N	SPFFSVYVSADSKNSNSNVIQVDQSGLGLPS	N(0.456)SN(0.456)SN(0.088)VIQVDQSGLGLPSR	3	2	0.028636										Ece1
M1ERN3	tr|M1ERN3|M1ERN3_MUSPF Endothelin converting enzyme 1 (Fragment) OS=Mustela putorius furo PE=2 SV=1;tr|M3YX95|M3YX95_MUSPF Uncharacterized protein OS=Mustela putorius furo GN=ECE1 PE=4 SV=1	59.306		N	FFSVYVSADSKNSNSNVIQVDQSGLGLPSRD	N(0.333)SN(0.333)SN(0.333)VIQVDQSGLGLPSR	5	3	-0.67593										Ece1
M1ERX9	tr|M1ERX9|M1ERX9_MUSPF Glutamate dehydrogenase 1 (Fragment) OS=Mustela putorius furo PE=2 SV=1;tr|M3YC07|M3YC07_MUSPF Glutamate dehydrogenase OS=Mustela putorius furo GN=Glud1 PE=3 SV=1	113.26	1	N	SNAPRVKAKIIAEGANGPTTPEADKIFLERN	IIAEGAN(1)GPTTPEADKIFLER	7	3	0.023091				26792000		14522000				Glud1
M1ERY7	tr|M1ERY7|M1ERY7_MUSPF FXYD domain containing ion transport regulator 6 (Fragment) OS=Mustela putorius furo PE=2 SV=1;tr|M3XZ78|M3XZ78_MUSPF Uncharacterized protein OS=Mustela putorius furo PE=4 SV=1	36.253	1	N	APGDEEAQVETLITANATEPQKAEN______	APGDEEAQVETLITAN(1)ATEPQK	16	3	2.5029										Fxyd2
M1ES46	tr|M1ES46|M1ES46_MUSPF Glutamyl aminopeptidase (Fragment) OS=Mustela putorius furo PE=2 SV=1;tr|M3YAS9|M3YAS9_MUSPF Uncharacterized protein OS=Mustela putorius furo GN=ENPEP PE=4 SV=1	28.505	2	N	LPVNLRLLVYRYGMQNSGNETSWNYTLDQYQ	YGMQN(0.554)SGN(0.554)ETSWN(0.891)YTLDQYQK	5	3	-0.69461										Enpep
M1ES46	tr|M1ES46|M1ES46_MUSPF Glutamyl aminopeptidase (Fragment) OS=Mustela putorius furo PE=2 SV=1;tr|M3YAS9|M3YAS9_MUSPF Uncharacterized protein OS=Mustela putorius furo GN=ENPEP PE=4 SV=1	28.505	2	N	NLRLLVYRYGMQNSGNETSWNYTLDQYQKTS	YGMQN(0.554)SGN(0.554)ETSWN(0.891)YTLDQYQK	8	3	-0.69461										Enpep
M1ES46	tr|M1ES46|M1ES46_MUSPF Glutamyl aminopeptidase (Fragment) OS=Mustela putorius furo PE=2 SV=1;tr|M3YAS9|M3YAS9_MUSPF Uncharacterized protein OS=Mustela putorius furo GN=ENPEP PE=4 SV=1	28.505	2	N	VYRYGMQNSGNETSWNYTLDQYQKTSLAQEK	YGMQN(0.554)SGN(0.554)ETSWN(0.891)YTLDQYQK	13	3	-0.69461										Enpep
M1ET92	tr|M1ET92|M1ET92_MUSPF G protein-coupled receptor 56 (Fragment) OS=Mustela putorius furo PE=2 SV=1;tr|M3XZK1|M3XZK1_MUSPF Uncharacterized protein OS=Mustela putorius furo GN=ADGRG1 PE=3 SV=1	72.898	1	N	GFTFSFHNPPQKASHNASVDMCELKKDLEQL	ASHN(1)ASVDMCELKK	4	3	-0.26561		3183700	3132800							Gpr56
M3XLW9	tr|M3XLW9|M3XLW9_MUSPF Uncharacterized protein OS=Mustela putorius furo GN=COL6A3 PE=4 SV=1	81.92	1	N	PGDEGGPGERGPPGVNGTQGFQGCPGQRGVK	GPPGVN(1)GTQGFQGCPGQR	6	2	1.3336		2864200	3628700							Col6a3
M3XLW9	tr|M3XLW9|M3XLW9_MUSPF Uncharacterized protein OS=Mustela putorius furo GN=COL6A3 PE=4 SV=1	98.033	1	N	GVKNIDSEEVGKIASNSATGFRVGNVQELSE	IASN(1)SATGFR	4	2	0.42978										Col6a3
M3XLW9	tr|M3XLW9|M3XLW9_MUSPF Uncharacterized protein OS=Mustela putorius furo GN=COL6A3 PE=4 SV=1	76.332	1	N	IKNPVKFGHKQLNIPNNVTSSPTSKLVTTTK	QLNIPN(0.5)N(0.5)VTSSPTSK	6	2	-0.72459	4745200									Col6a3
M3XLW9	tr|M3XLW9|M3XLW9_MUSPF Uncharacterized protein OS=Mustela putorius furo GN=COL6A3 PE=4 SV=1	76.332	1	N	KNPVKFGHKQLNIPNNVTSSPTSKLVTTTKP	QLNIPN(0.5)N(0.5)VTSSPTSK	7	2	-0.72459	4745200									Col6a3
M3XLW9	tr|M3XLW9|M3XLW9_MUSPF Uncharacterized protein OS=Mustela putorius furo GN=COL6A3 PE=4 SV=1	171.38	1	N	LTVTSAHDQSLVLRQNLSVTERAIGGLLAGH	QN(1)LSVTER	2	2	-0.064527	15735000	10323000	9805300							Col6a3
M3XML7	tr|M3XML7|M3XML7_MUSPF Uncharacterized protein OS=Mustela putorius furo GN=GXYLT1 PE=4 SV=1	95.401	1	N	PYYGKTGVNSGVMLMNMTRMRRKYFKNDMTT	TGVNSGVMLMN(1)MTR	11	2	-0.20952			1144800							Gxylt1
M3XPE7	tr|M3XPE7|M3XPE7_MUSPF Scavenger receptor class A member 5 OS=Mustela putorius furo GN=SCARA5 PE=3 SV=1	80.361	1	N	ALHATRLQDLHVLVSNASEDTRRLRLVHRGM	LQDLHVLVSN(1)ASEDTR	10	3	0.45439						1224700				Msr1
M3XPS2	tr|M3XPS2|M3XPS2_MUSPF Uncharacterized protein OS=Mustela putorius furo GN=STS PE=4 SV=1	130.1	1	N	LMRNREITQQPLSYDNLTQRLTADAAQFMRR	EITQQPLSYDN(1)LTQR	11	2	0.51978	6352300	5179100	3884300		832820					Arsa
M3XQS9	tr|M3XQS9|M3XQS9_MUSPF Uncharacterized protein OS=Mustela putorius furo GN=SEL1L2 PE=4 SV=1	167.67	1	N	ISKRNTNHLRKQPKQNFTDEGDQLFKMGIKI	QN(1)FTDEGDQLFK	2	2	0.41894				10561000	10256000	4124100				Sel1l2
M3XQX0	tr|M3XQX0|M3XQX0_MUSPF Uncharacterized protein OS=Mustela putorius furo GN=COL28A1 PE=4 SV=1	191.29	1	N	ALVITDGQTDTRDEKNLTEVVKKASDISVEI	DEKN(1)LTEVVKK	4	3	-0.91639	5396400	4512300	3376200							Col28a1
M3XRN5	tr|M3XRN5|M3XRN5_MUSPF Uncharacterized protein OS=Mustela putorius furo GN=LRP1 PE=4 SV=1	199.65	1	N	YGQIPKVERCDMDGQNRTKLVDSKIVFPHGI	CDMDGQN(1)R	7	2	-0.4117			13317000							Lrp1
M3XRN5	tr|M3XRN5|M3XRN5_MUSPF Uncharacterized protein OS=Mustela putorius furo GN=LRP1 PE=4 SV=1	120.96	1	N	EAPKNPHCTSSEHKCNASSQFLCSSGRCVAE	CN(1)ASSQFLCSSGR	2	2	1.0614										Lrp1
M3XRN5	tr|M3XRN5|M3XRN5_MUSPF Uncharacterized protein OS=Mustela putorius furo GN=LRP1 PE=4 SV=1	234.79	1	N	DRTHANGSIKRGSKDNATDSVALRTGIGVQL	RGSKDN(1)ATDSVALR	6	3	0.47878	24552000	13530000	12369000	8645800						Lrp1
M3XRN5	tr|M3XRN5|M3XRN5_MUSPF Uncharacterized protein OS=Mustela putorius furo GN=LRP1 PE=4 SV=1	315.13	1	N	DINECLRFGTCSQLCNNTKGGHLCSCARNFM	FGTCSQLCN(1)NTK	9	2	0.096446	30773000	51354000	53318000						16404000	Lrp1
M3XRN5	tr|M3XRN5|M3XRN5_MUSPF Uncharacterized protein OS=Mustela putorius furo GN=LRP1 PE=4 SV=1	250.72	1	N	ANAQQKTSVIRVNRFNSTDYQVVTRVDKGGA	FN(1)STDYQVVTR	2	2	-0.1085	9328900	5848300	5825000	8658700						Lrp1
M3XRN5	tr|M3XRN5|M3XRN5_MUSPF Uncharacterized protein OS=Mustela putorius furo GN=LRP1 PE=4 SV=1	177.84	1	N	YWADAKLSVIGSIRLNGTDPIVAADSKRGLS	LN(1)GTDPIVAADSKR	2	2	0.019634	21327000	17819000	15477000							Lrp1
M3XRN5	tr|M3XRN5|M3XRN5_MUSPF Uncharacterized protein OS=Mustela putorius furo GN=LRP1 PE=4 SV=1	67.726	1	N	FANRYYLRRLNLDGSNYTLLKQGLNNAVALD	LNLDGSN(1)YTLLK	7	2	-0.030204	310000	699360	1805000							Lrp1
M3XRN5	tr|M3XRN5|M3XRN5_MUSPF Uncharacterized protein OS=Mustela putorius furo GN=LRP1 PE=4 SV=1	94.409	1	N	GTCNKADGSEPVVLRNSTTLVMHMKVYDESI	N(1)STTLVMHMK	1	2	0.46701	6180500									Lrp1
M3XRN5	tr|M3XRN5|M3XRN5_MUSPF Uncharacterized protein OS=Mustela putorius furo GN=LRP1 PE=4 SV=1	133.12	1	N	SVFEDFIYWSDRTHANGSIKRGSKDNATDSV	THAN(1)GSIK	4	2	-0.62288		15304000	25171000	353660000						Lrp1
M3XRN5	tr|M3XRN5|M3XRN5_MUSPF Uncharacterized protein OS=Mustela putorius furo GN=LRP1 PE=4 SV=1	101.36	1	N	SDNANAQQKTSVIRVNRFNSTDYQVVTRVDK	VN(0.5)RFN(0.5)STDYQVVTR	2	3	0.051036	9328900									Lrp1
M3XRX2	tr|M3XRX2|M3XRX2_MUSPF Acrosin OS=Mustela putorius furo GN=ACR PE=3 SV=1;tr|M1ECY1|M1ECY1_MUSPF Acrosin (Fragment) OS=Mustela putorius furo PE=2 SV=1	113.44	1	N	LCNSTQWYNGRIRSTNVCAGYPEGKIDTCQG	STN(1)VCAGYPEGK	3	2	-0.3247							7309800	6390400	6294700	Hpn
M3XSA6	tr|M3XSA6|M3XSA6_MUSPF Uncharacterized protein OS=Mustela putorius furo GN=SCAF8 PE=4 SV=1	50.284	3	N	VFDFFEGATSQRKGDNVPQVNGENTERHAQP	KGDN(1)VPQVN(1)GEN(1)TER	4	2	-1.3546							27492000	26399000	20766000	Scaf8
M3XSA6	tr|M3XSA6|M3XSA6_MUSPF Uncharacterized protein OS=Mustela putorius furo GN=SCAF8 PE=4 SV=1	50.284	3	N	EGATSQRKGDNVPQVNGENTERHAQPPPLPV	KGDN(1)VPQVN(1)GEN(1)TER	9	2	-1.3546							27492000	26399000	20766000	Scaf8
M3XSA6	tr|M3XSA6|M3XSA6_MUSPF Uncharacterized protein OS=Mustela putorius furo GN=SCAF8 PE=4 SV=1	50.284	3	N	TSQRKGDNVPQVNGENTERHAQPPPLPVQND	KGDN(1)VPQVN(1)GEN(1)TER	12	2	-1.3546							27492000	26399000	20766000	Scaf8
M3XSI8	tr|M3XSI8|M3XSI8_MUSPF Uncharacterized protein OS=Mustela putorius furo GN=HNRNPK PE=4 SV=1	58.123	1	N	METEQPEETFPNTETNGEFGKRPAEDMEEEQ	METEQPEETFPN(0.009)TETN(0.991)GEFGK	16	3	0.22039				19856000					7573800	Hnrnpk
M3XSN9	tr|M3XSN9|M3XSN9_MUSPF Uncharacterized protein OS=Mustela putorius furo GN=SORCS1 PE=4 SV=1	140.09	1	N	RTVDGHSQYLTCRMQNCTEANRNKPFPGYID	MQN(1)CTEANR	3	2	1.5759			5564100							Sorcs1
M3XSN9	tr|M3XSN9|M3XSN9_MUSPF Uncharacterized protein OS=Mustela putorius furo GN=SORCS1 PE=4 SV=1	105.52	1	N	QSYLNSTGYRKVVSNNCTDGVREQYTAKPQK	VVSN(0.134)N(0.866)CTDGVR	5	2	-0.24383										Sorcs1
M3XSV8	tr|M3XSV8|M3XSV8_MUSPF Uncharacterized protein OS=Mustela putorius furo PE=4 SV=1	90.108	1	N	HMNETSHMQGSLRITNISSDDSGKQISCVAE	ITN(1)ISSDDSGK	3	2	-0.47905		2469600								Ntrk2
M3XSW4	tr|M3XSW4|M3XSW4_MUSPF Uncharacterized protein OS=Mustela putorius furo GN=GOLM1 PE=4 SV=1;tr|M1ER41|M1ER41_MUSPF Golgi membrane protein 1 (Fragment) OS=Mustela putorius furo PE=2 SV=1	98.04	1	N	SVNKIYQDEKAVLVHNITTGEKLIRTLQDQL	AVLVHN(1)ITTGEK	6	2	0.20678			4299000							Casc4
M3XTA9	tr|M3XTA9|M3XTA9_MUSPF Uncharacterized protein OS=Mustela putorius furo GN=FXR1 PE=4 SV=1;tr|M1ERY3|M1ERY3_MUSPF Fragile X mental retardation, autosomal-like protein 1 (Fragment) OS=Mustela putorius furo PE=2 SV=1	47.38	1	N	INTLKEENTQEAAVLNGVS____________	TPGEEKINTLKEENTQEAAVLN(1)GVS	22	3	0.60134					9051500					Fxr1
M3XTM3	tr|M3XTM3|M3XTM3_MUSPF Uncharacterized protein OS=Mustela putorius furo GN=CP PE=3 SV=1	41.521	1	N	VWNYAPSGIDIFTKENLTAPGSASEVFFEQG	EN(1)LTAPGSASEVFFEQGTTR	2	3	0.46829										Cp
M3XUJ4	tr|M3XUJ4|M3XUJ4_MUSPF Uncharacterized protein OS=Mustela putorius furo GN=HSP90AA1 PE=3 SV=1	85.274	1	N	NKTKPIWTRNPDDITNEEYGEFYKSLTNDWE	NPDDITN(1)EEYGEFYK	7	2	-2.5312					11589000					Hsp90aa1
M3XUQ0	tr|M3XUQ0|M3XUQ0_MUSPF Uncharacterized protein OS=Mustela putorius furo GN=EIF4G1 PE=4 SV=1	34.054	1	N	TPTPPQTGGGLEPQANGETPQVAVVVRPDDR	TASTPTPPQTGGGLEPQAN(1)GETPQVAVVVRPDDR	19	3	0.76712						10264000				Eif4g1
M3XUR8	tr|M3XUR8|M3XUR8_MUSPF Uncharacterized protein OS=Mustela putorius furo GN=DYNC1H1 PE=4 SV=1;tr|G9L0F6|G9L0F6_MUSPF Dynein, cytoplasmic, heavy polypeptide 1 (Fragment) OS=Mustela putorius furo PE=2 SV=1	44.998	1	N	KEDLDKVEPAVIEAQNAVKSIKKQHLVEVRS	EDLDKVEPAVIEAQN(1)AVK	15	3	-0.083059										Dync1h1
M3XUW1	tr|M3XUW1|M3XUW1_MUSPF Uncharacterized protein OS=Mustela putorius furo GN=ITGA9 PE=3 SV=1;tr|G9K6A9|G9K6A9_MUSPF Integrin, alpha 9 (Fragment) OS=Mustela putorius furo PE=2 SV=1	127.3	1	N	GAPGSFYWAGTVKVLNLTDNTYFKLNDEAIM	VLN(1)LTDNTYFK	3	2	0.91661	974960		2070900							Itga9
M3XVS6	tr|M3XVS6|M3XVS6_MUSPF Uncharacterized protein OS=Mustela putorius furo GN=DYNLL1 PE=4 SV=1	63.726	1	N	______MCDRKAVIKNADMSEEMQQDSVECA	N(1)ADMSEEMQQDSVECATQALEK	1	3	-0.078492				11225000	1206200					Dynll1
M3XVU8	tr|M3XVU8|M3XVU8_MUSPF Uncharacterized protein OS=Mustela putorius furo GN=HRG PE=4 SV=1	89.466	1	N	TQCLNDSQHFRVNDYNCTTSSVSSALTNTKD	VN(0.002)DYN(0.998)CTTSSVSSALTNTK	5	2	-0.4558	14925000	12061000	17466000							Hrg
M3XVW6	tr|M3XVW6|M3XVW6_MUSPF Uncharacterized protein OS=Mustela putorius furo GN=KNG1 PE=4 SV=1	98.943	2	N	SPELEVPLNHSIAKLNAENNGTFYFKVDKVK	LN(1)AEN(0.116)N(0.884)GTFYFK	2	2	0.32019		2524300	1821800							Kng1
M3XVW6	tr|M3XVW6|M3XVW6_MUSPF Uncharacterized protein OS=Mustela putorius furo GN=KNG1 PE=4 SV=1	148.91	1;2	N	EVPLNHSIAKLNAENNGTFYFKVDKVKSATV	LNAEN(0.02)N(0.98)GTFYFK	6	2	0.74644	5292800	13785000	21251000		1203000					Kng1
M3XW73	tr|M3XW73|M3XW73_MUSPF Uncharacterized protein OS=Mustela putorius furo GN=VCL PE=4 SV=1;tr|G9KX58|G9KX58_MUSPF Vinculin (Fragment) OS=Mustela putorius furo PE=2 SV=1	78.236	1	N	IAKKIDAAQNWLADPNGGPEGEEQIRGALTE	KIDAAQNWLADPN(1)GGPEGEEQIR	13	3	0.68595				13798000	12091000	6483200				Vcl
M3XWM4	tr|M3XWM4|M3XWM4_MUSPF Uncharacterized protein OS=Mustela putorius furo GN=FSIP2 PE=4 SV=1	46.351	2	N	SYYPLQAEIILQKLQNNMRKFTSQFRSSTSY	LQN(1)N(1)MRK	3	2	-3.3916										Fsip2
M3XWM4	tr|M3XWM4|M3XWM4_MUSPF Uncharacterized protein OS=Mustela putorius furo GN=FSIP2 PE=4 SV=1	46.351	2	N	YYPLQAEIILQKLQNNMRKFTSQFRSSTSYS	LQN(1)N(1)MRK	4	2	-3.3916										Fsip2
M3Z7F2	tr|M3XX31|M3XX31_MUSPF Tubulin alpha chain OS=Mustela putorius furo PE=3 SV=1;tr|M3Z7F2|M3Z7F2_MUSPF Tubulin alpha chain OS=Mustela putorius furo GN=TUBA1B PE=3 SV=1;tr|M3YT39|M3YT39_MUSPF Uncharacterized protein OS=Mustela putorius furo GN=TUBA1A PE=3 SV=	89.013	1	N	QMPSDKTIGGGDDSFNTFFSETGAGKHVPRA	TIGGGDDSFN(1)TFFSETGAGK	10	2	0.32231				14253000						Tuba3a
M3XXH2	tr|M3XXH2|M3XXH2_MUSPF Uncharacterized protein OS=Mustela putorius furo GN=NCAM1 PE=4 SV=1	129.89	1	N	SWFRDGQLLPSSNYSNIKIYNTPSASYLEVT	DGQLLPSSN(0.058)YSN(0.942)IK	12	2	0.6345	27063000	15820000	22360000			1490000			4375400	Ncam2
M3XXK5	tr|M3XXK5|M3XXK5_MUSPF Testis anion transporter 1 OS=Mustela putorius furo GN=SLC26A8 PE=3 SV=1	83.869	1	N	YEDVDQAWLSNNPSRNSSMPLPGIAEKQGRN	N(1)SSMPLPGIAEK	1	2	0.50133								13620000		Slc26a6
M3XY36	tr|M3XY36|M3XY36_MUSPF Uncharacterized protein OS=Mustela putorius furo GN=CADM1 PE=4 SV=1;tr|M1EKS4|M1EKS4_MUSPF Cell adhesion molecule 1 (Fragment) OS=Mustela putorius furo PE=2 SV=1;tr|M3YGV7|M3YGV7_MUSPF Uncharacterized protein OS=Mustela putorius furo	72.875		N	LSGPNLFINNLNKTDNGTYRCEASNIVGKAH	TDN(1)GTYR	3	2	-0.021901	6628300	10608000								Cadm1
M3XY36	tr|M3XY36|M3XY36_MUSPF Uncharacterized protein OS=Mustela putorius furo GN=CADM1 PE=4 SV=1;tr|M1EKS4|M1EKS4_MUSPF Cell adhesion molecule 1 (Fragment) OS=Mustela putorius furo PE=2 SV=1	145.28	1	N	QLLNFSSSELKVSLTNVSISDEGRYFCQLYT	VSLTN(1)VSISDEGR	5	2	0.3754	13332000		14647000							Cadm1
M3XYD7	tr|M3XYD7|M3XYD7_MUSPF Uncharacterized protein OS=Mustela putorius furo GN=Cdh23 PE=4 SV=1	72.175	1	N	DRFLIHPVTGVIRVANATIDREEQESYRLVV	VAN(1)ATIDREEQESYR	3	3	-0.41469		2421900								Fat4
M3XYI7	tr|M3XYI7|M3XYI7_MUSPF Uncharacterized protein OS=Mustela putorius furo GN=CD109 PE=4 SV=1	54.7	1	N	ELRVTGWAQDEILFSNSTRLSFETKRMTVFI	VTGWAQDEILFSN(1)STR	13	2	0.68337		4000100	1849100							A2mp
M3XYS3	tr|M3XYS3|M3XYS3_MUSPF Uncharacterized protein OS=Mustela putorius furo GN=DNER PE=4 SV=1	137.89	1	N	NSSAGGRLVSFEVPQNASVKIRQDATASLIL	LVSFEVPQN(1)ASVK	9	2	0.077374	7172000	2794200	4929900							Dner
M3XZQ1	tr|M3XZQ1|M3XZQ1_MUSPF Uncharacterized protein OS=Mustela putorius furo GN=VCP PE=3 SV=1;tr|G9KX59|G9KX59_MUSPF Valosin-containing protein (Fragment) OS=Mustela putorius furo PE=2 SV=1	68.069	1	N	GGNIGDGGGAADRVINQILTEMDGMSTKKNV	VIN(1)QILTEMDGMSTK	3	2	-1.1935										Vcp
M3Y047	tr|M3Y047|M3Y047_MUSPF Uncharacterized protein OS=Mustela putorius furo GN=SERPINC1 PE=3 SV=1;tr|G9KN59|G9KN59_MUSPF Serpin peptidase inhibitor, clade C, member 1 (Fragment) OS=Mustela putorius furo PE=2 SV=1	128	1	N	ENAEQSRMIINKWVANKTEGRITDVVPEDAI	WVAN(1)KTEGR	4	3	-0.058929	11260000	10985000	1636300							Serpinc1
M3Y0G5	tr|M3Y0G5|M3Y0G5_MUSPF Alpha-mannosidase OS=Mustela putorius furo GN=MAN2B1 PE=3 SV=1	136.3	1	N	EILERRRDYRPTWKLNQTEPVAGNYYPVNSR	LN(1)QTEPVAGNYYPVNSR	2	2	-0.14095	13481000	18340000	21718000							Man2b1
M3Y0G5	tr|M3Y0G5|M3Y0G5_MUSPF Alpha-mannosidase OS=Mustela putorius furo GN=MAN2B1 PE=3 SV=1;tr|G9K9D4|G9K9D4_MUSPF Alpha-mannosidase (Fragment) OS=Mustela putorius furo PE=2 SV=1	194.96	1	N	RLSGSKEDFTYCRNLNISVCPLSQTSKSFQV	NLN(1)ISVCPLSQTSK	3	2	-0.076615	9100200	8497000	8353700							Man2b1
M3Y0I7	tr|M3Y0I7|M3Y0I7_MUSPF Uncharacterized protein OS=Mustela putorius furo GN=ERMP1 PE=4 SV=1	87.498	1	N	VRTHKGSTLSQWSLGNGTPVTSKGGDYFVFY	GSTLSQWSLGN(1)GTPVTSK	11	2	0.27058	1527300	2128100	2344400							Ermp1
M3Y0I7	tr|M3Y0I7|M3Y0I7_MUSPF Uncharacterized protein OS=Mustela putorius furo GN=ERMP1 PE=4 SV=1;tr|M1ENA2|M1ENA2_MUSPF Endoplasmic reticulum metallopeptidase 1 (Fragment) OS=Mustela putorius furo PE=2 SV=1	52.5	1	N	VFLQHVTRTFHGLDGNVTKRDSGIWINGFDY	TFHGLDGN(1)VTKR	8	3	0.52867										Ermp1
M3Y0I8	tr|M3Y0I8|M3Y0I8_MUSPF Uncharacterized protein OS=Mustela putorius furo GN=LAMA1 PE=4 SV=1	141.48	1	N	ASTLKDVVGLSQKLLNTSTDLSRVDATLRET	LLN(1)TSTDLSR	3	2	1.123	24401000	13846000	13710000							Lama1
M3Y0J7	tr|M3Y0J7|M3Y0J7_MUSPF Uncharacterized protein OS=Mustela putorius furo GN=IGF2R PE=4 SV=1;tr|G9K5C8|G9K5C8_MUSPF Insulin-like growth factor 2 receptor (Fragment) OS=Mustela putorius furo PE=2 SV=1	95.352	1	N	EKVIVTYSKGYQCGENKTASAVIELTCAKTV	GYQCGEN(1)K	7	2	0.20947	6227000	21042000							25035000	Igf2r
M3Y0W0	tr|M3Y0W0|M3Y0W0_MUSPF Uncharacterized protein OS=Mustela putorius furo GN=HYOU1 PE=3 SV=1	64.52	1	N	PEQKEQPTGQKPTLKNDEL____________	EQPTGQKPTLKN(1)DEL	12	3	0.0048665					4782100	4813200				Hyou1
M3Y102	tr|M3Y102|M3Y102_MUSPF Uncharacterized protein OS=Mustela putorius furo GN=CKLF PE=4 SV=1	91.069	1	N	CCIADGVLIYRKLLFNPSGPYQKKAIHDKI_	LLFN(1)PSGPYQK	4	2	1.4794							28309000			Cklf
M3Y167	tr|M3Y167|M3Y167_MUSPF Uncharacterized protein OS=Mustela putorius furo GN=LRG1 PE=4 SV=1	151.29	1	N	LYEWLVANRDKMFSQNATRCAGPEASKGQKL	MFSQN(1)ATR	5	2	0.001545	7711400	8907000	9033400							Lrg1
M3Y191	tr|M3Y191|M3Y191_MUSPF Uncharacterized protein OS=Mustela putorius furo GN=EMILIN2 PE=4 SV=1	124.08	1	N	EDHLMGDSLNLLKSLNDTMHRKFQETERSIQ	SLN(1)DTMHR	3	2	-0.076336	4162100	2006600	1464100		1335200					Emilin2
M3Y1R9	tr|M3Y1R9|M3Y1R9_MUSPF Uncharacterized protein OS=Mustela putorius furo GN=Ptprs PE=4 SV=1	98.105	1	N	DVPSAPPRKVEAEALNATAIRVLWRSPAPGR	KVEAEALN(1)ATAIR	8	2	-0.030387										Ptprs
M3Y2G3	tr|M3Y2G3|M3Y2G3_MUSPF Uncharacterized protein OS=Mustela putorius furo GN=NECTIN1 PE=4 SV=1	123.63	1	N	TRLKGEAEYQEIRNPNGTVTVISRYRLVPSR	NPN(1)GTVTVISR	3	2	0.64131										Pvrl1
M3Y9J3	tr|M3Y9J3|M3Y9J3_MUSPF Uncharacterized protein OS=Mustela putorius furo PE=4 SV=1;tr|M3Y2Y7|M3Y2Y7_MUSPF Uncharacterized protein OS=Mustela putorius furo PE=4 SV=1;tr|M3XZT4|M3XZT4_MUSPF Uncharacterized protein OS=Mustela putorius furo PE=4 SV=1;tr|M3Y3I9|	115.92	1	N	HDSVDKIVIQKYHTVNGHNCEVRKALSKQEM	YHTVN(1)GHNCEVR	5	3	0.04134								11010000	5451600	Hnrnpa1
M3Y315	tr|M3Y315|M3Y315_MUSPF Uncharacterized protein OS=Mustela putorius furo GN=SORL1 PE=4 SV=1;tr|G9KQM6|G9KQM6_MUSPF Sortilin-related receptor, L A repeats-containing (Fragment) OS=Mustela putorius furo PE=2 SV=1	164.13	1	N	KGVRPPAPSLKAKAINQTAVECTWTGPRNVV	AIN(1)QTAVECTWTGPR	3	2	-1.4378	9598500	8280900	9096800			6303700				Lrp1
M3Y3H8	tr|M3Y3H8|M3Y3H8_MUSPF Malate dehydrogenase OS=Mustela putorius furo GN=MDH1 PE=3 SV=1;tr|G9KA06|G9KA06_MUSPF Malate dehydrogenase (Fragment) OS=Mustela putorius furo PE=2 SV=1	67.456	1	N	KKSVKVIVVGNPANTNCLTAAKSAPSIPKEN	VIVVGN(0.001)PAN(0.027)TN(0.972)CLTAAK	11	2	1.1376				6730900	4134900					Mdh1
M3Y4T8	tr|M3Y4T8|M3Y4T8_MUSPF Uncharacterized protein OS=Mustela putorius furo GN=CALU PE=4 SV=1	38.799	1	N	HDLNEDGLVSWEEYKNATYGYVLDDPDPDDG	N(1)ATYGYVLDDPDPDDGFNYK	1	2	-0.071301		9276600	10433000							Calu
M3Y6H7	tr|M3Y6H7|M3Y6H7_MUSPF Uncharacterized protein OS=Mustela putorius furo GN=C3 PE=4 SV=1;tr|M1EKJ6|M1EKJ6_MUSPF Complement component 3 (Fragment) OS=Mustela putorius furo PE=2 SV=1	160.69	1	N	KAFLDCCNYITQLRLNYSHDDPLGLARSDMD	LN(1)YSHDDPLGLAR	2	2	0.46933	14565000	12194000	16717000							C3
M3Y7B1	tr|M3Y7B1|M3Y7B1_MUSPF Uncharacterized protein OS=Mustela putorius furo GN=C8A PE=4 SV=1	97.797	1	N	RVRGGSSGWGGGLSENSSTITYRSWGRSLKY	GGSSGWGGGLSEN(1)SSTITYR	13	2	0.0051988	4738700	3707600	5491000							C8a
M3Y825	tr|M3Y825|M3Y825_MUSPF Uncharacterized protein OS=Mustela putorius furo GN=TM2D1 PE=4 SV=1	111.74	1	N	IIDYYGTRLIRLSITNETFRKTQLYP_____	LSITN(1)ETFR	5	2	0.15819								2363300	3210700	Tm2d1
M3Y9X1	tr|M3Y9X1|M3Y9X1_MUSPF Uncharacterized protein OS=Mustela putorius furo GN=KCNK3 PE=3 SV=1	143.79	1	N	RQRLELRQQELRARYNLSQGGYEELERVVLR	YN(1)LSQGGYEELER	2	2	0.61326	1431900	2210600	3270100							Kcnk3
M3YA45	tr|M3YA45|M3YA45_MUSPF UDP-glucuronosyltransferase OS=Mustela putorius furo GN=UGT8 PE=3 SV=1	70.525	1	N	QKLSEIHKDQPGHPVNRTVYWIDYILRHNGA	DQPGHPVN(1)R	8	2	0.30687										Ugt8
M3YA54	tr|M3YA54|M3YA54_MUSPF Uncharacterized protein OS=Mustela putorius furo GN=TRIM28 PE=4 SV=1;tr|G9KV21|G9KV21_MUSPF Tripartite motif-containing 28 (Fragment) OS=Mustela putorius furo PE=2 SV=1	78.285	1	N	LQIMKELNKRGRVLVNDAQKVTEGQQERLER	VLVN(1)DAQKVTEGQQER	4	3	0.93238					3951900					Trim28
M3YAB2	tr|M3YAB2|M3YAB2_MUSPF Uncharacterized protein OS=Mustela putorius furo GN=SEMA4F PE=3 SV=1	112.13	1	N	QNWLLVGSRTEVTQVNTTNCGRLQSCSECIL	TEVTQVN(0.962)TTN(0.038)CGR	7	2	-0.47404	1856700	906620	1139400							Sema4f
M3YAJ1	tr|M3YAJ1|M3YAJ1_MUSPF Uncharacterized protein OS=Mustela putorius furo PE=4 SV=1	79.633	1	N	KAEWDTDQWKTENYINESTEVQSEQKGQESS	TENYIN(1)ESTEVQSEQK	6	2	-0.2601							8386800			Spata6
M3YAK1	tr|M3YAK1|M3YAK1_MUSPF Uncharacterized protein OS=Mustela putorius furo GN=HARS2 PE=4 SV=1	85.67	1	N	SVAAGGRYDGLVGMFNPKGHKVPCVGLSIGV	YDGLVGMFN(1)PK	9	2	1.4					1752300	2135200				Hars2
M3YAQ5	tr|M3YAQ5|M3YAQ5_MUSPF Uncharacterized protein OS=Mustela putorius furo GN=SEMA4D PE=3 SV=1	136.86	1	N	VTPIDNRPRLIRSDVNYTQVVVDRTWALDGT	SDVN(1)YTQVVVDR	4	2	-1.4173	7319600	10899000	12372000							Sema4d
M3YAS4	tr|M3YAS4|M3YAS4_MUSPF Uncharacterized protein OS=Mustela putorius furo GN=LRRD1 PE=4 SV=1	34.498	2	N	VLPNGIHNLFSLKEINFDDNPLLRPPMEICK	EIN(1)FDDN(1)PLLRPPMEICK	3	3	0.5376					9915000	3187600				Lrrd1
M3YAS4	tr|M3YAS4|M3YAS4_MUSPF Uncharacterized protein OS=Mustela putorius furo GN=LRRD1 PE=4 SV=1	34.498	2	N	GIHNLFSLKEINFDDNPLLRPPMEICKGKQL	EIN(1)FDDN(1)PLLRPPMEICK	7	3	0.5376					9915000	3187600				Lrrd1
M3YB38	tr|M3YB38|M3YB38_MUSPF Uncharacterized protein OS=Mustela putorius furo GN=SEL1L PE=4 SV=1;tr|G9KMW6|G9KMW6_MUSPF Sel-1 suppressor of lin-12-like protein (Fragment) OS=Mustela putorius furo PE=2 SV=1	86.794	1	N	QKREAYRYLQKAAGMNHTKALERVSYALLFG	AAGMN(1)HTK	5	2	-0.23667		75645000								Sel1l
M3YB38	tr|M3YB38|M3YB38_MUSPF Uncharacterized protein OS=Mustela putorius furo GN=SEL1L PE=4 SV=1	83.364	1	N	MQEAEMMYQTGMKILNGSNKKSQKREAYRYL	ILN(0.865)GSN(0.135)KK	3	2	-0.94314					88563000					Sel1l
M3YBP3	tr|M3YBP3|M3YBP3_MUSPF Uncharacterized protein OS=Mustela putorius furo GN=ATRN PE=4 SV=1	88.948	1	N	PHCVHDCGFPYRGVCNSSDVRGCSCFPEWQG	GVCN(1)SSDVR	4	2	1.2486										Atrn
M3YBP3	tr|M3YBP3|M3YBP3_MUSPF Uncharacterized protein OS=Mustela putorius furo GN=ATRN PE=4 SV=1	72.096	1	N	KDKIYMYGGKIDSTGNVTNELRVFHIHNESW	IDSTGN(0.972)VTN(0.028)ELR	6	2	-1.1608	2405900			3384400						Atrn
M3YCA2	tr|M3YCA2|M3YCA2_MUSPF Uncharacterized protein OS=Mustela putorius furo GN=SHBG PE=4 SV=1	148.24	1	N	RSEDIWTHSCPQGPNNGTDTTH_________	SEDIWTHSCPQGPN(0.134)N(0.866)GTDTTH	15	3	-0.35343	7379500	7385200	7492700							Pros1
M3YD87	tr|M3YD87|M3YD87_MUSPF Uncharacterized protein OS=Mustela putorius furo GN=SPACA1 PE=4 SV=1	116.77	1	N	CTVTCGVGIREVILTNGCPGGESKCIVRVEE	EVILTN(1)GCPGGESK	6	2	0.15993					4811800	5578300				Dnah11
M3YDP7	tr|M3YDP7|M3YDP7_MUSPF Uncharacterized protein OS=Mustela putorius furo GN=JCHAIN PE=4 SV=1	40.349		N	NEDIIERNIRIIVPLNNRENISDPTSPVRTN	IIVPLN(0.333)N(0.333)REN(0.333)ISDPTSPVR	6	3	-0.35069										Igj
M3YDP7	tr|M3YDP7|M3YDP7_MUSPF Uncharacterized protein OS=Mustela putorius furo GN=JCHAIN PE=4 SV=1	40.349		N	EDIIERNIRIIVPLNNRENISDPTSPVRTNF	IIVPLN(0.333)N(0.333)REN(0.333)ISDPTSPVR	7	3	-0.35069										Igj
M3YDP7	tr|M3YDP7|M3YDP7_MUSPF Uncharacterized protein OS=Mustela putorius furo GN=JCHAIN PE=4 SV=1	40.349		N	IERNIRIIVPLNNRENISDPTSPVRTNFVYH	IIVPLN(0.333)N(0.333)REN(0.333)ISDPTSPVR	10	3	-0.35069										Igj
M3YDQ5	tr|M3YDQ5|M3YDQ5_MUSPF Uncharacterized protein OS=Mustela putorius furo GN=TMEM87B PE=4 SV=1	133.23	1	N	VNDKSGPLIFRKTMFNSTEIRFSVKSFSCSG	TMFN(1)STEIR	4	2	-1.1248	23431000	9220000	10398000							Tmem87b
M3YDX5	tr|M3YDX5|M3YDX5_MUSPF Uncharacterized protein OS=Mustela putorius furo GN=C4orf17 PE=4 SV=1	97.071	1	N	YFSKPKSPPKPKIQENISTKPMSARNMQQGF	IQEN(1)ISTK	4	2	-0.020126				127090000	79209000	82584000			169960000	Champ1
M3YEW6	tr|M3YEW6|M3YEW6_MUSPF Uncharacterized protein OS=Mustela putorius furo GN=LAMP1 PE=3 SV=1;tr|G9K7U6|G9K7U6_MUSPF Lysosomal-associated membrane protein 1 (Fragment) OS=Mustela putorius furo PE=2 SV=1	89.846	1	N	VTVTLRDATIQAYLANSSFSKEETRCEQDGP	DATIQAYLAN(1)SSFSKEETR	10	3	-0.087026										Lamp1
M3YFR5	tr|M3YFR5|M3YFR5_MUSPF Uncharacterized protein OS=Mustela putorius furo GN=LAMA4 PE=4 SV=1;tr|G9K7S7|G9K7S7_MUSPF Laminin, alpha 4 (Fragment) OS=Mustela putorius furo PE=2 SV=1	66.299	1	N	DECLDGSGFCTNCQRNTTGEHCEKCLDGYIG	N(1)TTGEHCEK	1	2	0.52312										Lama4
M3YFW6	tr|M3YFW6|M3YFW6_MUSPF Uncharacterized protein OS=Mustela putorius furo GN=KLKB1 PE=3 SV=1	107.59	1	N	YRDIHKGIDMRGVNFNVSKVKSVEECQKKCT	GVNFN(1)VSK	5	2	-0.68859	5401500	12499000	9132700							Klkb1
M3YFX1	tr|M3YFX1|M3YFX1_MUSPF Uncharacterized protein OS=Mustela putorius furo GN=POFUT2 PE=4 SV=1	110.77	1	N	KHLRAVGDEFRSKYLNSTDEADRTPFQEDWT	YLN(1)STDEADRTPFQEDWTK	3	3	0.27477		2646300	9813900	25133000					1044700	Pofut2
M3YFY1	tr|M3YFY1|M3YFY1_MUSPF Uncharacterized protein OS=Mustela putorius furo GN=Tnxb PE=4 SV=1	106.19	1	N	VLLGTVRAGPFSPRSNVTLPAPRPPPQPGGR	SN(1)VTLPAPRPPPQPGGR	2	3	0.36093	5829400	4900200	2721800							Tnxb
M3YGQ0	tr|M3YGQ0|M3YGQ0_MUSPF Uncharacterized protein OS=Mustela putorius furo GN=HGFAC PE=3 SV=1	68.224	1	N	GRLCNIVPSQRCFVGNGTEYRGVASTAASGL	CFVGN(1)GTEYR	5	2	-0.79485										F12
M3YGU6	tr|M3YGU6|M3YGU6_MUSPF Uncharacterized protein OS=Mustela putorius furo PE=3 SV=1;tr|M1EKI7|M1EKI7_MUSPF Complement C2-like protein (Fragment) OS=Mustela putorius furo PE=2 SV=1	157.68	1	N	DQWVLTAAHCFRNAENSSLWRVSVGDPKSQW	NAEN(1)SSLWR	4	2	-0.51569	17903000	3043100	4373900							Gm20547
M3YHB5	tr|M3YHB5|M3YHB5_MUSPF Peptidylprolyl isomerase OS=Mustela putorius furo GN=FKBP10 PE=4 SV=1	228.06	1	N	CNETAKPGDFVRYHYNCSLLDGTKLFSSHDY	YHYN(1)CSLLDGTK	4	3	0.5577	9898000	42675000	60612000			2853500			7021100	Fkbp10
M3YHB5	tr|M3YHB5|M3YHB5_MUSPF Peptidylprolyl isomerase OS=Mustela putorius furo GN=FKBP10 PE=4 SV=1	202.56	1	N	CPREVQMGDFVRYHYNGTFEDGKKFDSSYDR	YHYN(1)GTFEDGKK	4	3	-0.17224	6660200	18191000	17956000					2823200		Fkbp10
M3YHB5	tr|M3YHB5|M3YHB5_MUSPF Peptidylprolyl isomerase OS=Mustela putorius furo GN=FKBP10 PE=4 SV=1	78.78	1	N	CPRTVQDSDFVRYHYNGTLLDGTAFDTSYSR	YHYN(1)GTLLDGTAFDTSYSR	4	3	0.11979		4370500	1425400							Fkbp10
M3YHC0	tr|M3YHC0|M3YHC0_MUSPF Uncharacterized protein OS=Mustela putorius furo GN=P3H4 PE=4 SV=1	68.044	1	N	QEEDFQPREEAVLYHNQTAELRELLEFAHTY	EEAVLYHN(1)QTAELR	8	3	1.8256										Leprel4
M3YI30	tr|M3YI30|M3YI30_MUSPF Uncharacterized protein OS=Mustela putorius furo PE=4 SV=1	108.56	1	N	EGRTCSTKHKVVPLINATAEPVTAPKKLQMP	VVPLIN(1)ATAEPVTAPK	6	2	0.1234				5523000	10708000	3607700				Ndst1
M3YJK3	tr|M3YJK3|M3YJK3_MUSPF Uncharacterized protein OS=Mustela putorius furo GN=VIM PE=3 SV=1	101.39	1	N	TLLIKTVETRDGQVINETSQHHDDLE_____	DGQVIN(1)ETSQHHDDLE	6	2	-0.0025427				8058400	7959900	4358600				Vim
M3YJN9	tr|M3YJN9|M3YJN9_MUSPF Uncharacterized protein OS=Mustela putorius furo GN=PLBD1 PE=4 SV=1;tr|G9KH03|G9KH03_MUSPF Phospholipase B domain containing 1 (Fragment) OS=Mustela putorius furo PE=2 SV=1	132.74	2	N	MPAEKTVEVKNVLDRNGDAYGFYNDSIKTTG	NVLDRN(1)GDAYGFYN(1)DSIK	6	3	0.35892				46125000	38837000	32410000				Tap1
M3YK40	tr|M3YK40|M3YK40_MUSPF Uncharacterized protein OS=Mustela putorius furo GN=FBN2 PE=4 SV=1	53.252	2	N	HNCMDMRKSFCYRSYNGTTCENELPFNVTKR	SYN(0.999)GTTCEN(0.004)ELPFN(0.997)VTK	3	2	0.017399		3561700	3348700							Fbn2
M3YK40	tr|M3YK40|M3YK40_MUSPF Uncharacterized protein OS=Mustela putorius furo GN=FBN2 PE=4 SV=1	53.252	2	N	YRSYNGTTCENELPFNVTKRMCCCTYNVGKA	SYN(0.978)GTTCEN(0.023)ELPFN(0.999)VTK	14	2	0.23613		3561700	3348700							Fbn2
M3YK60	tr|M3YK60|M3YK60_MUSPF Uncharacterized protein OS=Mustela putorius furo GN=YBX3 PE=4 SV=1	146.06	1	N	PAVGEAEDKENQQAANGPNQPSVRRGYRRPY	PAPAVGEAEDKENQQAAN(0.997)GPN(0.003)QPSVR	18	3	0.3661				58273000	8171900	25504000				Ybx3
M3YKB1	tr|M3YKB1|M3YKB1_MUSPF Uncharacterized protein OS=Mustela putorius furo GN=FBN1 PE=4 SV=1	30.249	1	N	GRGGPEPPASGEMDDNSLSPEACYECKINGY	GGPEPPASGEMDDN(1)SLSPEACYECK	14	3	4.2976										Fbn1
M3YKB2	tr|M3YKB1|M3YKB1_MUSPF Uncharacterized protein OS=Mustela putorius furo GN=FBN1 PE=4 SV=1;tr|M3YKB2|M3YKB2_MUSPF Uncharacterized protein OS=Mustela putorius furo GN=FBN1 PE=4 SV=1	66.289	1	N	YNDKLLVCEDIDECQNGPVCQRNAECINTAG	LLVCEDIDECQN(1)GPVCQR	12	2	1.1717					6518100					Fbn1
M3YKB2	tr|M3YKB1|M3YKB1_MUSPF Uncharacterized protein OS=Mustela putorius furo GN=FBN1 PE=4 SV=1;tr|M3YKB2|M3YKB2_MUSPF Uncharacterized protein OS=Mustela putorius furo GN=FBN1 PE=4 SV=1	76.155	2	N	MDMRRSLCYRNYYADNQTCDGELLFNMTKKM	NYYADN(1)QTCDGELLFN(1)MTKK	6	3	0.91608		967140				3432200	163160			Fbn1
M3YKB2	tr|M3YKB1|M3YKB1_MUSPF Uncharacterized protein OS=Mustela putorius furo GN=FBN1 PE=4 SV=1;tr|M3YKB2|M3YKB2_MUSPF Uncharacterized protein OS=Mustela putorius furo GN=FBN1 PE=4 SV=1	76.155	2	N	NYYADNQTCDGELLFNMTKKMCCCSYNIGRA	NYYADN(1)QTCDGELLFN(1)MTKK	16	3	0.91608		967140				3432200	163160			Fbn1
M3YKB2	tr|M3YKB1|M3YKB1_MUSPF Uncharacterized protein OS=Mustela putorius furo GN=FBN1 PE=4 SV=1;tr|M3YKB2|M3YKB2_MUSPF Uncharacterized protein OS=Mustela putorius furo GN=FBN1 PE=4 SV=1	182.39	1	N	CVDENECQTKPGICENGRCLNTRGSYTCECN	RPDGEGCVDENECQTKPGICEN(1)GR	22	4	-1.046		6039300	7280700		17630000					Fbn1
M3YKB2	tr|M3YKB2|M3YKB2_MUSPF Uncharacterized protein OS=Mustela putorius furo GN=FBN1 PE=4 SV=1	91.725	1	N	WIGDGIKCTDLDECSNGTHMCSQHADCKNTM	CTDLDECSN(1)GTHMCSQHADCK	9	3	0.040921										Fbn1
M3YKS9	tr|M3YKS9|M3YKS9_MUSPF Uncharacterized protein OS=Mustela putorius furo GN=F12 PE=3 SV=1	154.65	1	N	PAPEELTVVLGQDRHNQSCEQCQTLAVRAYS	HN(1)QSCEQCQTLAVR	2	3	0.079413	5005400	4870700	7842300							F12
M3YKT3	tr|M3YKT3|M3YKT3_MUSPF Uncharacterized protein OS=Mustela putorius furo GN=HSP90B1 PE=3 SV=1;tr|G9K4W5|G9K4W5_MUSPF Heat shock protein 90kDa beta, member 1 (Fragment) OS=Mustela putorius furo PE=2 SV=1	225.15	1	N	EVVQREEEAIQLDGLNASQIRELREKSEKFA	EGSRTDDEVVQREEEAIQLDGLN(1)ASQIR	23	4	0.4203				35398000	25724000	19554000				Hsp90b1
M3YKT3	tr|M3YKT3|M3YKT3_MUSPF Uncharacterized protein OS=Mustela putorius furo GN=HSP90B1 PE=3 SV=1;tr|G9K4W5|G9K4W5_MUSPF Heat shock protein 90kDa beta, member 1 (Fragment) OS=Mustela putorius furo PE=2 SV=1	29.118	2	N	SAFLVADKVIVTSKHNNDTQHIWESDSNEFS	HN(0.504)N(0.504)DTQHIWESDSN(0.993)EFSVIADPR	2	3	2.5335										Hsp90b1
M3YKT3	tr|M3YKT3|M3YKT3_MUSPF Uncharacterized protein OS=Mustela putorius furo GN=HSP90B1 PE=3 SV=1;tr|G9K4W5|G9K4W5_MUSPF Heat shock protein 90kDa beta, member 1 (Fragment) OS=Mustela putorius furo PE=2 SV=1	163.18	1;2	N	AFLVADKVIVTSKHNNDTQHIWESDSNEFSV	HN(0.137)N(0.863)DTQHIWESDSN(1)EFSVIADPR	3	3	0.67826			12590000		20972000	25084000				Hsp90b1
M3YKT3	tr|M3YKT3|M3YKT3_MUSPF Uncharacterized protein OS=Mustela putorius furo GN=HSP90B1 PE=3 SV=1;tr|G9K4W5|G9K4W5_MUSPF Heat shock protein 90kDa beta, member 1 (Fragment) OS=Mustela putorius furo PE=2 SV=1	163.18	2	N	SKHNNDTQHIWESDSNEFSVIADPRGNTLGR	HN(0.137)N(0.863)DTQHIWESDSN(1)EFSVIADPR	14	3	0.67826					10046000	25084000				Hsp90b1
M3YM17	tr|M3YM17|M3YM17_MUSPF Uncharacterized protein OS=Mustela putorius furo GN=LGALS3BP PE=4 SV=1;tr|G9K845|G9K845_MUSPF Lectin, galactoside-binding, soluble, 3 binding protein (Fragment) OS=Mustela putorius furo PE=2 SV=1	135.81	1	N	KSRCRHSQDASAVCTNETRSTHTLDLSDELP	HSQDASAVCTN(1)ETR	11	3	0.25379	16552000	18345000	19447000				9175500			Lgals3bp
M3YNR5	tr|M3YNR5|M3YNR5_MUSPF Uncharacterized protein OS=Mustela putorius furo GN=NASP PE=4 SV=1	34.558	1	N	KPGQEATVLPKDGSVNGLSAAGGETPVEQQT	DGSVN(0.999)GLSAAGGETPVEQQTN(0.001)AEGLTERK	5	3	-0.55814										Ttc37
M3YNU4	tr|M3YNU4|M3YNU4_MUSPF Uncharacterized protein OS=Mustela putorius furo GN=PTK7 PE=3 SV=1	154.72	1	N	YQWFRDGNPLSDGQSNHTVSSKERNLTLRPA	DGNPLSDGQSN(1)HTVSSK	11	3	0.76009	18914000	5765300	14596000							Fgfr1
M3YNU4	tr|M3YNU4|M3YNU4_MUSPF Uncharacterized protein OS=Mustela putorius furo GN=PTK7 PE=3 SV=1;tr|G9KJ84|G9KJ84_MUSPF PTK7 protein tyrosine kinase 7 (Fragment) OS=Mustela putorius furo PE=2 SV=1	108.18	1	N	DRLQDSGAFQCVARDNTTGEEARSANASFNI	LQDSGAFQCVARDN(1)TTGEEAR	14	3	0.099457	7158000	4545000	5034900							Fgfr1
M3YNU4	tr|M3YNU4|M3YNU4_MUSPF Uncharacterized protein OS=Mustela putorius furo GN=PTK7 PE=3 SV=1;tr|G9KJ84|G9KJ84_MUSPF PTK7 protein tyrosine kinase 7 (Fragment) OS=Mustela putorius furo PE=2 SV=1	172.11	1	N	CVARDNTTGEEARSANASFNIKWIETGPVVL	SAN(1)ASFNIK	3	2	0.90298	24732000	23503000	21650000						6223200	Fgfr1
M3YNY9	tr|M3YNY9|M3YNY9_MUSPF Uncharacterized protein OS=Mustela putorius furo GN=SPTAN1 PE=4 SV=1	63.827	1	N	HEGFERDLAALGDKVNSLGETAERLIQSHPE	DLAALGDKVN(1)SLGETAER	10	3	0.24287				2130800						Spta1
M3YP13	tr|M3YP13|M3YP13_MUSPF Uncharacterized protein OS=Mustela putorius furo GN=TENM2 PE=4 SV=1	26.956		N	SSIASEDSRKVASVLNNAYYLDKMHYSIEGK	VASVLN(1)N(1)AYYLDKMHYSIEGK	6	4	1.5049									4688700	Tenm2
M3YP13	tr|M3YP13|M3YP13_MUSPF Uncharacterized protein OS=Mustela putorius furo GN=TENM2 PE=4 SV=1	26.956		N	SIASEDSRKVASVLNNAYYLDKMHYSIEGKD	VASVLN(1)N(1)AYYLDKMHYSIEGK	7	4	1.5049									4688700	Tenm2
M3YPG6	tr|M3YPG6|M3YPG6_MUSPF Uncharacterized protein OS=Mustela putorius furo GN=PDILT PE=4 SV=1	116.55	1	N	FDVKKAPELKLFFEGNRSEPISCKGVVESTA	LFFEGN(1)RSEPISCK	6	2	-0.75708				17155000		14437000			7383600	P4hb
M3YPW7	tr|M3YPW7|M3YPW7_MUSPF Uncharacterized protein OS=Mustela putorius furo GN=CCDC126 PE=4 SV=1	153.73	1	N	GTSGNLVPVTTNKRINASGSIR_________	IN(1)ASGSIR	2	2	-0.40055	6958200	4019900	2977800							Mgat5
M3YQ99	tr|M3YQ99|M3YQ99_MUSPF Uncharacterized protein OS=Mustela putorius furo GN=MST1 PE=3 SV=1	108.35	1	N	LNCFRGKGEGYRGTANTTAAGVPCQRWDAQN	GTAN(1)TTAAGVPCQR	4	2	0.68163	4399200		4093600							Hgf
M3YQF3	tr|M3YQF3|M3YQF3_MUSPF Uncharacterized protein OS=Mustela putorius furo GN=PTPRF PE=4 SV=1	101.6	1	N	YSVVFRDINSQQELQNFTADTRLTLSGLKPD	DINSQQELQN(1)FTADTR	10	2	-0.044417	1408500		1648900							Ptprf
M3YQJ9	tr|M3YQJ9|M3YQJ9_MUSPF Uncharacterized protein OS=Mustela putorius furo PE=3 SV=1	31.37	2	N	LTLWTSDMQGDGEEQNKEALQDVEDENQ___	DN(0.002)LTLWTSDMQGDGEEQN(0.999)KEALQDVEDEN(0.999)Q	18	3	2.0764						9023700				Ywhae
M3YQJ9	tr|M3YQJ9|M3YQJ9_MUSPF Uncharacterized protein OS=Mustela putorius furo PE=3 SV=1	31.37	2	N	GEEQNKEALQDVEDENQ______________	DN(0.002)LTLWTSDMQGDGEEQN(0.999)KEALQDVEDEN(0.999)Q	29	3	2.0764						9023700				Ywhae
M3YQX4	tr|M3YQX4|M3YQX4_MUSPF Uncharacterized protein OS=Mustela putorius furo GN=CPD PE=4 SV=1	219.42	1	N	QTNAHGKDLDTDFTNNASQPETKAIIENLIQ	DLDTDFTN(0.107)N(0.893)ASQPETK	9	2	0.716						3192600	12038000	12612000	21029000	Cpd
M3YQX4	tr|M3YQX4|M3YQX4_MUSPF Uncharacterized protein OS=Mustela putorius furo GN=CPD PE=4 SV=1	67.563		N	YEKAQEGDSVSVIGRNNSNNFDLNRNFPDQF	N(0.5)N(0.5)SNNFDLNR	1	2	0.3876										Cpd
M3YQX4	tr|M3YQX4|M3YQX4_MUSPF Uncharacterized protein OS=Mustela putorius furo GN=CPD PE=4 SV=1	67.563		N	EKAQEGDSVSVIGRNNSNNFDLNRNFPDQFF	N(0.5)N(0.5)SNNFDLNR	2	2	0.3876										Cpd
M3YQX4	tr|M3YQX4|M3YQX4_MUSPF Uncharacterized protein OS=Mustela putorius furo GN=CPD PE=4 SV=1	149.96	1	N	VTQNVTVKSEGATQVNFTLVRSSADSSNESK	SEGATQVN(1)FTLVR	8	2	0.0028315				4587300	1170700	5123900				Cpd
M3YR24	tr|M3YR24|M3YR24_MUSPF Uncharacterized protein OS=Mustela putorius furo GN=HSPA5 PE=3 SV=1;tr|G9KZV8|G9KZV8_MUSPF 78 kDa glucose-regulated protein (Fragment) OS=Mustela putorius furo PE=2 SV=1	157.33	1	N	AEDKGTGNKNKITITNDQNRLTPEEIERMVN	ITITN(1)DQNR	5	2	-0.45495				14559000	10927000	7503600			9258300	Hspa5
M3YR24	tr|M3YR24|M3YR24_MUSPF Uncharacterized protein OS=Mustela putorius furo GN=HSPA5 PE=3 SV=1;tr|G9KZV8|G9KZV8_MUSPF 78 kDa glucose-regulated protein (Fragment) OS=Mustela putorius furo PE=2 SV=1	87.083	1	N	NDQNRLTPEEIERMVNDAEKFAEEDKKLKER	MVN(1)DAEKFAEEDKK	3	3	-0.52193					4017000	5150800				Hspa5
M3YR24	tr|M3YR24|M3YR24_MUSPF Uncharacterized protein OS=Mustela putorius furo GN=HSPA5 PE=3 SV=1;tr|G9KZV6|G9KZV6_MUSPF 78 kDa glucose-regulated protein (Fragment) OS=Mustela putorius furo PE=2 SV=1	100.11	1	N	GIDLGTTYSCVGVFKNGRVEIIANDQGNRIT	N(1)GRVEIIANDQGNR	1	3	0.25042				10146000	18141000	8604900				Hspa5
M3YSF0	tr|M3YSF0|M3YSF0_MUSPF Uncharacterized protein OS=Mustela putorius furo GN=ITGA1 PE=3 SV=1	56.359	1	N	GTVVMQKANQIIIPQNTTFNVESTKKNEPLA	ANQIIIPQN(0.5)TTFN(0.5)VESTK	9	2	0.25026			6263300							Itga1
M3YSF0	tr|M3YSF0|M3YSF0_MUSPF Uncharacterized protein OS=Mustela putorius furo GN=ITGA1 PE=3 SV=1	64.439	1	N	MQKANQIIIPQNTTFNVESTKKNEPLASYLG	ANQIIIPQN(0.385)TTFN(0.615)VESTK	13	2	0.22375		3582000	6263300							Itga1
M3YSG5	tr|M3YSG5|M3YSG5_MUSPF Uncharacterized protein OS=Mustela putorius furo GN=CD6 PE=4 SV=1	75.669	1	N	RSPDWKLCKVVEHACNSSGMPAKVTCAENRA	VVEHACN(1)SSGMPAK	7	3	1.1262										Cd6
M3YSI3	tr|M3YSI3|M3YSI3_MUSPF Uncharacterized protein OS=Mustela putorius furo GN=EMB PE=4 SV=1;tr|M1EKK3|M1EKK3_MUSPF Embigin-like protein (Fragment) OS=Mustela putorius furo PE=2 SV=1	125.97	2	N	PLDVHMNDKYAINGTNANETRLKIMQLSEDD	YAIN(0.992)GTN(0.578)AN(0.43)ETR	7	2	-0.95623	7279200	4580200	5401900							Emb
M3YSI3	tr|M3YSI3|M3YSI3_MUSPF Uncharacterized protein OS=Mustela putorius furo GN=EMB PE=4 SV=1;tr|M1EKK3|M1EKK3_MUSPF Embigin-like protein (Fragment) OS=Mustela putorius furo PE=2 SV=1	82.954	2	N	DVHMNDKYAINGTNANETRLKIMQLSEDDKG	YAIN(0.979)GTN(0.224)AN(0.797)ETR	9	2	-0.23569						6031500	22264000	14042000	16327000	Emb
M3YSY9	tr|M3YSY9|M3YSY9_MUSPF Uncharacterized protein OS=Mustela putorius furo GN=C6 PE=4 SV=1	101.69	1	N	GPQLEWGLERRRLSTNSTKKESCGYDTCYDW	LSTN(1)STKK	4	2	-0.37651	5943300	12763000	14430000							C7
M3YT51	tr|M3YT51|M3YT51_MUSPF Uncharacterized protein OS=Mustela putorius furo GN=LAMA2 PE=4 SV=1	70.1	1	N	PGQPVRNPQCRICNQNSSNPNQRHPITNAID	ICN(0.026)QN(0.969)SSN(0.004)PN(0.001)QR	5	2	0.21786										Lama2
M3YT51	tr|M3YT51|M3YT51_MUSPF Uncharacterized protein OS=Mustela putorius furo GN=LAMA2 PE=4 SV=1;tr|G9K7S2|G9K7S2_MUSPF Laminin, alpha 2 (Fragment) OS=Mustela putorius furo PE=2 SV=1	108.57	1	N	LAQDAEAVNEKAVRLNETLGTQDKAFERNLQ	LN(1)ETLGTQDK	2	2	0.93496			1411900							Lama2
M3YTM8	tr|M3YTM8|M3YTM8_MUSPF Uncharacterized protein OS=Mustela putorius furo GN=Tcam1 PE=4 SV=1	86.898	1	N	ELSPFVSWKGDTAWANATVRAMETGDQELSC	GDTAWAN(1)ATVR	7	2	-1.2309	680800						11856000			Tcam1
M3YU49	tr|M3YU49|M3YU49_MUSPF Uncharacterized protein OS=Mustela putorius furo GN=ACE PE=3 SV=1	112.83	1	N	YLRTKYQGICPPVARNETHFDAGAKFHVPNV	N(1)ETHFDAGAK	1	2	0.3006	9115000	4755600	3942200			1443100	6511000			Ace
M3YU49	tr|M3YU49|M3YU49_MUSPF Uncharacterized protein OS=Mustela putorius furo GN=ACE PE=3 SV=1;tr|M1EB25|M1EB25_MUSPF Angiotensin-converting enzyme, testis-specific isoform (Fragment) OS=Mustela putorius furo PE=2 SV=1	80.688	2	N	HTLKFGTWARQFDVTNFQNASIKRMIKKIQD	QFDVTN(1)FQN(1)ASIK	6	2	-4.0399										Ace
M3YU49	tr|M3YU49|M3YU49_MUSPF Uncharacterized protein OS=Mustela putorius furo GN=ACE PE=3 SV=1;tr|M1EB25|M1EB25_MUSPF Angiotensin-converting enzyme, testis-specific isoform (Fragment) OS=Mustela putorius furo PE=2 SV=1	80.688	2	N	KFGTWARQFDVTNFQNASIKRMIKKIQDLER	QFDVTN(1)FQN(1)ASIK	9	2	-4.0399										Ace
M3YUN9	tr|M3YUN9|M3YUN9_MUSPF Uncharacterized protein OS=Mustela putorius furo GN=YWHAZ PE=3 SV=1;tr|G9KYF4|G9KYF4_MUSPF Tyrosine 3/tryptophan 5-monooxygenase activation protein, zeta polypeptide (Fragment) OS=Mustela putorius furo PE=2 SV=1	129.34	1	N	AACMKSVTEQGAELSNEERNLLSVAYKNVVG	SVTEQGAELSN(1)EER	11	2	1.1878										Ywhaz
M3YUR2	tr|M3YUR2|M3YUR2_MUSPF Uncharacterized protein OS=Mustela putorius furo GN=NPR3 PE=4 SV=1;tr|G9KDV0|G9KDV0_MUSPF Natriuretic peptide receptor C/guanylate cyclase C (Fragment) OS=Mustela putorius furo PE=2 SV=1	153.73	1	N	GYSKKDGGKIIQQTWNRTFEGIAGQVSIDAN	IIQQTWN(1)R	7	2	-0.080313	5300600	19867000	19980000							Npr1
M3YUR2	tr|M3YUR2|M3YUR2_MUSPF Uncharacterized protein OS=Mustela putorius furo GN=NPR3 PE=4 SV=1	118.32	1	N	RVRPAIEYALRSVQGNGTERRLLPPGTRFQV	SVQGN(1)GTER	5	2	-0.15723		9048200	10816000							Npr1
M3YUR9	tr|M3YUR9|M3YUR9_MUSPF Uncharacterized protein OS=Mustela putorius furo GN=LTF PE=3 SV=1	189.3	1	N	GDVAFVKDVTVLENTNGENPEAWAKDLKMED	DVTVLEN(0.001)TN(0.995)GEN(0.004)PEAWAK	9	2	0.0092041				26782000	9703500	10196000				Ica
M3YUW0	tr|M3YUW0|M3YUW0_MUSPF Uncharacterized protein OS=Mustela putorius furo GN=MARCKSL1 PE=4 SV=1;tr|G9L107|G9L107_MUSPF MARCKS-like 1 (Fragment) OS=Mustela putorius furo PE=2 SV=1	25.048	1	N	NGDLSPKGEGESPPVNGTEEAAGATGDAIEP	GEGESPPVN(1)GTEEAAGATGDAIEPAPPSQGAEVKGDAPAKETPK	9	4	0.49537				32820000	10463000					Marcksl1
M3YWB6	tr|M3YWB6|M3YWB6_MUSPF Uncharacterized protein OS=Mustela putorius furo GN=SEMA4B PE=3 SV=1	145.9	1	N	SWIQDIEGANTRGLCNTSSPGPRSPVLTGEK	GLCN(1)TSSPGPR	4	2	-0.25198	24926000	14903000	15083000		7633700					Sema4b
M3YWC6	tr|M3YWC6|M3YWC6_MUSPF Uncharacterized protein OS=Mustela putorius furo GN=C1orf101 PE=4 SV=1	142.04	1	N	NFIVWEIHGRNDYSFNNTMKKSGCLNEAQTW	NDYSFN(0.835)N(0.165)TMK	6	2	-0.46764				4660500			24297000	20952000	19600000	Catsperd
M3YWC6	tr|M3YWC6|M3YWC6_MUSPF Uncharacterized protein OS=Mustela putorius furo GN=C1orf101 PE=4 SV=1	182.39	1	N	FIVWEIHGRNDYSFNNTMKKSGCLNEAQTWK	NDYSFN(0.371)N(0.629)TMKK	7	2	-0.24878							21196000	15753000	17698000	Catsperd
M3YWG8	tr|M3YWG8|M3YWG8_MUSPF Uncharacterized protein OS=Mustela putorius furo GN=RHCG PE=3 SV=1	207.04	1	N	EADADAHWADSKAQHNTSDLENEFYYRYPSF	AQHN(1)TSDLENEFYYR	4	3	-0.15068				65999000	54707000	31786000				Rhcg
M3YWJ6	tr|M3YWJ6|M3YWJ6_MUSPF Uncharacterized protein OS=Mustela putorius furo GN=ACAN PE=4 SV=1	144.38	1	N	AIPSDATLEIQNLRSNDSGIYRCEVMHGIED	SN(1)DSGIYR	2	2	-0.35129	2342100	2061900	1539000							Acan
M3YWX7	tr|M3YWX7|M3YWX7_MUSPF Uncharacterized protein OS=Mustela putorius furo GN=EPHB2 PE=3 SV=1	90.827	1	N	PIGRCMCKAGFEAAENGTVCRGCPSGTFKAN	AGFEAAEN(1)GTVCR	8	2	0.10387	9307800						6504800			Ephb1
M3YWX7	tr|M3YWX7|M3YWX7_MUSPF Uncharacterized protein OS=Mustela putorius furo GN=EPHB2 PE=3 SV=1	99.855	1	N	LDYELQYYEKELSEYNATAIKSPTNTVTVQG	ELSEYN(1)ATAIK	6	2	0.15137	6413700	5710400	3859200							Ephb1
M3YX39	tr|M3YX39|M3YX39_MUSPF Uncharacterized protein OS=Mustela putorius furo GN=HSPG2 PE=4 SV=1;tr|G9K4Z0|G9K4Z0_MUSPF Heparan sulfate proteoglycan 2 (Fragment) OS=Mustela putorius furo PE=2 SV=1	106.57	1	N	SLTQGSLIVGSLAPVNGTSQGKFQGLDLNEE	SLTQGSLIVGSLAPVN(1)GTSQGK	16	3	0.60836		4093200	8046000							Hspg2
M3YX87	tr|M3YX87|M3YX87_MUSPF Uncharacterized protein OS=Mustela putorius furo GN=TPM4 PE=3 SV=1;tr|G9KUT5|G9KUT5_MUSPF Tropomyosin 1 (Fragment) OS=Mustela putorius furo PE=2 SV=1	45.723	1	N	ELKCGDLEEELKNVTNNLKSLEAASEKYSEK	CGDLEEELKN(0.191)VTN(0.677)N(0.132)LK	13	3	-0.95638					1925300	1013100				Tpm4
M3YYB6	tr|M3YYB6|M3YYB6_MUSPF Uncharacterized protein OS=Mustela putorius furo GN=RBX1 PE=4 SV=1	44.616	1	N	__MAAAMDVDTPSGTNSGAGKKRFEVKKWNA	AAAMDVDTPSGTN(1)SGAGKK	13	2	-0.39877						3183000				Rbx1
M3YYU9	tr|M3YYU9|M3YYU9_MUSPF Uncharacterized protein OS=Mustela putorius furo GN=ACTB PE=3 SV=1	198.81	1	N	____MDDDIAALVVDNGSGMCKAGFAGDDAP	DDDIAALVVDN(1)GSGMCK	11	2	-0.6484	495400			97726000	84226000	90362000	620030			Actg1
M3YZ73	tr|M3YZ73|M3YZ73_MUSPF Uncharacterized protein OS=Mustela putorius furo GN=Slc2a3 PE=3 SV=1	104.22	1	N	AREANRAEKGPIVEMNSIQPVKETATV____	GPIVEMN(1)SIQPVK	7	2	0.45691				6874100	7860800	12281000				Slc2a1
M3YZ85	tr|M3YZ85|M3YZ85_MUSPF Uncharacterized protein OS=Mustela putorius furo GN=CD163 PE=4 SV=1	179.42	1	N	WITCADKIRLQEGNSNCSGRVELWHGGSWGT	LQEGN(0.011)SN(0.989)CSGR	7	2	-0.83495	29856000	40154000	50639000		5442400					Cd163
M3YZB1	tr|M3YZB1|M3YZB1_MUSPF Uncharacterized protein OS=Mustela putorius furo GN=STAB1 PE=4 SV=1;tr|G9KRE2|G9KRE2_MUSPF Stabilin 1 (Fragment) OS=Mustela putorius furo PE=2 SV=1	121.02	1	N	TPCHGRGTCLDGIDGNGTCVCKENFGGSACQ	GTCLDGIDGN(1)GTCVCK	10	2	-0.046758	5883200	4148300	5939200							Stab1
M3YZB1	tr|M3YZB1|M3YZB1_MUSPF Uncharacterized protein OS=Mustela putorius furo GN=STAB1 PE=4 SV=1;tr|G9KRE6|G9KRE6_MUSPF Stabilin 1 (Fragment) OS=Mustela putorius furo PE=2 SV=1	136.99	1	N	YTIFVPTNRSLEASGNSSSMDADTVRHHVIL	SLEASGN(1)SSSMDADTVR	7	2	-0.44596	8620500	6384700	11632000							Stab1
M3YZZ6	tr|M3YZZ6|M3YZZ6_MUSPF Uncharacterized protein OS=Mustela putorius furo GN=CHL1 PE=4 SV=1;tr|M1EG22|M1EG22_MUSPF Cell adhesion molecule with-like proteiny to L1CAM (Fragment) OS=Mustela putorius furo PE=2 SV=1	66.267	1	N	QKMPMKLTVNSLRHANDSSSSTEIGSKANSI	HAN(1)DSSSSTEIGSK	3	2	-1.4468										Nrcam
M3YZZ6	tr|M3YZZ6|M3YZZ6_MUSPF Uncharacterized protein OS=Mustela putorius furo GN=CHL1 PE=4 SV=1	108.98	1	N	DDKPFDLSDSRIIVSNNSGTFKIPNEGHVSH	IIVSN(0.892)N(0.108)SGTFK	5	2	0.68139										Nrcam
M3YZZ6	tr|M3YZZ6|M3YZZ6_MUSPF Uncharacterized protein OS=Mustela putorius furo GN=CHL1 PE=4 SV=1;tr|M1EN66|M1EN66_MUSPF Cell adhesion molecule with-like proteiny to L1CAM (Fragment) OS=Mustela putorius furo PE=2 SV=1	114.89	1	N	NITTPWKPSWRLSNLNATTKYKFYLRACTSK	LSN(0.004)LN(0.996)ATTK	5	2	0.6539	1743300	1114400	959910							Nrcam
M3Z063	tr|M3Z063|M3Z063_MUSPF Uncharacterized protein OS=Mustela putorius furo GN=OPALIN PE=4 SV=1	34.658	1	N	LVSLLFMLIHRRRSSNDSSEEIERPCEISEI	SSN(0.998)DSSEEIERPCEISEIYDN(0.002)PK	3	3	-0.78911				3542100						Necab3
M3Z0H0	tr|M3Z0H0|M3Z0H0_MUSPF Uncharacterized protein OS=Mustela putorius furo GN=NEO1 PE=4 SV=1	62.454	1	N	EPVDTLSVRGSSVILNCSAYSEPSPKIEWKK	GSSVILN(1)CSAYSEPSPK	7	2	-0.57	21468000	29919000	53256000		4613100					Dcc
M3Z0V4	tr|M3Z0V4|M3Z0V4_MUSPF Uncharacterized protein OS=Mustela putorius furo GN=CSPG4 PE=4 SV=1	153.95	1	N	TLRLDSTVLDAGELANRTGSVPRFRLLAGPR	LDSTVLDAGELAN(1)R	13	2	0.65763	8487500		4407900			1848800				Cspg4
M3Z0Z1	tr|M3Z0Z1|M3Z0Z1_MUSPF Uncharacterized protein OS=Mustela putorius furo GN=PLXNA1 PE=4 SV=1	111.61	1	N	ININRAQLTNPEVKYNYTEDPTILKIDPEWS	YN(1)YTEDPTILK	2	2	0.66893	4964400		1301100							Plxna1
M3Z103	tr|M3Z103|M3Z103_MUSPF Uncharacterized protein OS=Mustela putorius furo GN=HSPA4L PE=3 SV=1;tr|G9K4X6|G9K4X6_MUSPF Heat shock 70kDa protein 4-like protein (Fragment) OS=Mustela putorius furo PE=2 SV=1	190.8	1	N	KVEVAEDKAKANSEHNGPMDGQSGTETKPDT	ANSEHN(1)GPMDGQSGTETKPDTTK	6	3	-0.70354			2666500	86071000	61264000					Hspa4l
M3Z103	tr|M3Z103|M3Z103_MUSPF Uncharacterized protein OS=Mustela putorius furo GN=HSPA4L PE=3 SV=1;tr|G9K4X4|G9K4X4_MUSPF Heat shock 70kDa protein 4-like protein (Fragment) OS=Mustela putorius furo PE=2 SV=1	77.072	1	N	QTERIRLPYELQKMPNGSAGVKVRYLEEERP	MPN(1)GSAGVK	3	2	-0.4832										Hspa4l
M3Z1F2	tr|M3Z1F2|M3Z1F2_MUSPF N-acetylglucosamine-6-sulfatase OS=Mustela putorius furo GN=GNS PE=3 SV=1	82.831	1	N	DIKVPLLVRGPGIKPNQTSKMLVANIDLGPT	GPGIKPN(1)QTSK	7	3	0.6599	700220		86903000		5166600					Gns
M3Z1F2	tr|M3Z1F2|M3Z1F2_MUSPF N-acetylglucosamine-6-sulfatase OS=Mustela putorius furo GN=GNS PE=3 SV=1;tr|M1ER29|M1ER29_MUSPF Glucosamine-6-sulfatase (Fragment) OS=Mustela putorius furo PE=2 SV=1	120.12	2	N	WAILNLVEEKNSKYYNYTLSINGKARKHGEN	YYN(1)YTLSIN(1)GK	3	2	0.74798	2249000	3903100	3447900			87200				Gns
M3Z1F2	tr|M3Z1F2|M3Z1F2_MUSPF N-acetylglucosamine-6-sulfatase OS=Mustela putorius furo GN=GNS PE=3 SV=1;tr|M1ER29|M1ER29_MUSPF Glucosamine-6-sulfatase (Fragment) OS=Mustela putorius furo PE=2 SV=1	120.12	2	N	VEEKNSKYYNYTLSINGKARKHGENYSVDYL	YYN(1)YTLSIN(1)GK	9	2	0.74798	2249000	3903100	3447900			87200				Gns
M3Z1G5	tr|M3Z1G5|M3Z1G5_MUSPF Uncharacterized protein OS=Mustela putorius furo GN=M6PR PE=4 SV=1;tr|G9K945|G9K945_MUSPF Mannose-6-phosphate receptor (Fragment) OS=Mustela putorius furo PE=2 SV=1	53.403	1	N	PDTYIYIFRVCREAGNRTSGAGLVQINKSNG	EAGN(1)RTSGAGLVQINK	4	3	1.7461			7550000							M6pr
M3Z1T1	tr|M3Z1T1|M3Z1T1_MUSPF Uncharacterized protein OS=Mustela putorius furo GN=AXL PE=3 SV=1	157.97	1	N	LEEPEDRTVAANTPFNLSCRAQGPPEPVDLL	TVAANTPFN(1)LSCR	9	2	-0.45485		2401900	3462900					1986800		Axl
M3Z287	tr|M3Z287|M3Z287_MUSPF Uncharacterized protein OS=Mustela putorius furo GN=GGT7 PE=4 SV=1	133.81	1	N	VTHDLARALAEQPPPNASERFRETFLPLGHP	ALAEQPPPN(1)ASER	9	2	0.39377	8185900	3027000	3476800							Ggt7
M3Z2K1	tr|M3Z2K1|M3Z2K1_MUSPF Uncharacterized protein OS=Mustela putorius furo GN=TRIB3 PE=4 SV=1	41.227		N	APAGALSRRKRLELDNDLDTECPTRKQARRG	LELDN(1)DLDTECPTRK	5	3	1.5872		12925000		28119000	34823000	32211000				Trib3
M3Z2L0	tr|M3Z2L0|M3Z2L0_MUSPF Uncharacterized protein OS=Mustela putorius furo GN=ANGPT4 PE=4 SV=1	201.18	1	N	GALAGLERSLRAASGNSSLLQRQQRQLLESV	AASGN(1)SSLLQR	5	2	0.30767										Angpt4
M3Z2L0	tr|M3Z2L0|M3Z2L0_MUSPF Uncharacterized protein OS=Mustela putorius furo GN=ANGPT4 PE=4 SV=1;tr|M1ECN4|M1ECN4_MUSPF Angiopoietin 4 (Fragment) OS=Mustela putorius furo PE=2 SV=1	127.17	1	N	TAQTRKLTDVEAQVLNQTSRMEIQLLETSLS	LTDVEAQVLN(1)QTSR	10	2	0.47425	1375200									Angpt4
M3Z391	tr|M3Z391|M3Z391_MUSPF Uncharacterized protein OS=Mustela putorius furo GN=ABCA13 PE=4 SV=1	35.421	1	N	REFFYSLLDVFMELSNTSAYIDRKVQLINHF	EFFYSLLDVFMELSN(1)TSAYIDRK	15	5	-1.3421				71876000		13602000				Abca13
M3Z3G2	tr|M3Z3G2|M3Z3G2_MUSPF Uncharacterized protein OS=Mustela putorius furo GN=NRCAM PE=4 SV=1	47.261	1	N	DDPSRNIDGDTIIFSNVQERSSAVYQCNASN	NIDGDTIIFSN(1)VQER	11	2	3.1128										Nrcam
M3Z3G5	tr|M3Z3G5|M3Z3G5_MUSPF Uncharacterized protein OS=Mustela putorius furo GN=LAMB1 PE=4 SV=1;tr|G9K7T3|G9K7T3_MUSPF Laminin, beta 1 (Fragment) OS=Mustela putorius furo PE=2 SV=1	138.07	1	N	RYVVLPRPVCFEKGVNYTVRLELPQYTSSDS	GVN(1)YTVR	3	2	-0.88406	30348000	13065000	18271000							Lamb1
M3Z3N2	tr|M3Z3N2|M3Z3N2_MUSPF Uncharacterized protein OS=Mustela putorius furo GN=ADAM22 PE=4 SV=1	48.823	1	N	REAVNDCDIRETCSGNSSQCAPNIHKMDGYS	ETCSGN(0.999)SSQCAPN(0.001)IHK	6	3	-0.3665			1982100							Adam11
M3Z4B4	tr|M3Z4B4|M3Z4B4_MUSPF L-lactate dehydrogenase OS=Mustela putorius furo PE=3 SV=1	140.5	1	N	SEEEALFKKSADTIWNIQKDLVF________	SADTIWN(1)IQK	7	2	-0.036572							2810600	6889800	4451200	Ldha
M3Z4I6	tr|M3Z4I6|M3Z4I6_MUSPF Uncharacterized protein OS=Mustela putorius furo GN=HIST1H1T PE=3 SV=1	29.447	1	N	TAPAATADTALVSMENPPVKKRGKKPGGQPG	SETAPAATADTALVSMEN(1)PPVKK	18	3	-3.4372										Hist1h1t
M3Z4X9	tr|M3Z4X9|M3Z4X9_MUSPF Uncharacterized protein OS=Mustela putorius furo PE=4 SV=1	46.964	1	N	HVRPGTPCGPGKICSNTYCNGSAAQLNYDCL	ICSN(0.504)TYCN(0.452)GSAAQLN(0.044)YDCLPEK	4	3	-0.17879				4247400	464220					Adam6b
M3Z4X9	tr|M3Z4X9|M3Z4X9_MUSPF Uncharacterized protein OS=Mustela putorius furo PE=4 SV=1	56.882	1	N	GTPCGPGKICSNTYCNGSAAQLNYDCLPEKC	ICSN(0.019)TYCN(0.981)GSAAQLNYDCLPEK	8	3	0.85736					6243600	7812800				Adam6b
M3Z4X9	tr|M3Z4X9|M3Z4X9_MUSPF Uncharacterized protein OS=Mustela putorius furo PE=4 SV=1	204.65	1	N	GGVLECMYRTQNEYFNKSLTHNRCGNHVVDQ	TQNEYFN(1)K	7	2	0.16272				35187000		25383000		46266000		Adam6b
M3Z6P5	tr|M3Z6P5|M3Z6P5_MUSPF Uncharacterized protein OS=Mustela putorius furo GN=ADAM30 PE=4 SV=1	84.718	1	N	FEHVMYLLKTDGKFQNQTCGLTNDDLEEKMA	FQN(1)QTCGLTNDDLEEK	3	2	-2.5365										Adam30
M3Z6R2	tr|M3Z6R2|M3Z6R2_MUSPF Uncharacterized protein OS=Mustela putorius furo PE=4 SV=1	94.09	1	N	CRLKATALCSSGLCCNETCGYLEKGILCRSP	ATALCSSGLCCN(1)ETCGYLEK	12	2	-0.30457				13354000	7161000	5646800				Adam1a
