# Supplementary material for: Involvement of testicular N-glycoproteome heterogeneity in seasonal spermatogenesis of the American mink (Neovison vison)
Source: Front Vet Sci. 2022 Nov 4;9:1001431. doi: 10.3389/fvets.2022.1001431 (PMC9672844; doi:10.3389/fvets.2022.1001431)
Supplement: Supplementary file 3 [file Table_3.xlsx]

## Sheet: Sheet1
Table S3. Prediction of signal peptides and transmembrane domains in mink testis glycoproteins
Protein ID	Annotation	Prediction of SP	Cleavage site between pos.	Predicted number of TMD
G9K6I5	Junctional adhesion molecule 2	YES	28 and 29	1
M3YM17	Galectin 3 binding protein	YES	18 and 19	0
M3Y619	Uncharacterized protein	YES	19 and 20	0
G9L1W9	Signal peptide peptidase-like 2A	YES	25 and 26	9
M3XP66	Tetraspanin	NO		4
G9K6C4	Integrin beta	YES	17 and 18	1
M3Y315	Sortilin related receptor 1	YES	28 and 29	2
G9K7U0	Laminin, gamma 1	NO		0
M3XYI7	Uncharacterized protein	YES	17 and 18	0
M3YU85	Mannose receptor C type 2	NO		1
M3YGU6	Uncharacterized protein OS	YES	25 and 26	0
M3YTM8	Uncharacterized protein	YES	21 and 22	1
M3Y0J7	Insulin like growth factor 2 receptor	NO		1
G9KPR4	Solute carrier family 44, member 2	NO		11
M3Z2M9	Uncharacterized protein	YES	29 and 30	0
M3YP27	Sad1 and UNC84 domain containing 2	NO		1
G9KB86	Mannose receptor, C type 1-like 1	YES	19 and 20	1
G9KAW4	Membrane metallo-endopeptidase	NO		1
M3XRN5	LDL receptor related protein 1	YES	19 and 20	1
M3Z035	Transmembrane 9 superfamily member	NO		9
G9KRR7	STT3, subunit of the oligosaccharyltransferase complex,-like protein B	NO		9
M3Y357	Laminin subunit alpha 3	YES	30 and 31	1
M3Z0W0	Tetraspanin	NO		4
G9KDV4	Neuroplastin	YES	28 and 29	1
G9KRW6	Unc-84-like protein A	NO		2
M3Y4C7	Uncharacterized protein	YES	18 and 19	0
M1EJZ2	Clusterin	NO		0
M1ECX7	Acid phosphatase 2, lysosomal	YES	30 and 31	2
M1EQ94	Glucosidase, alpha, acid	NO		1
M3YB47	Uncharacterized protein	YES	18 and 19	0
G9KU59	Transmembrane protein 5	NO		1
M3YBP3	Attractin	NO		2
M3XYB8	Nestin	NO		0
M3YB38	Uncharacterized protein	YES	21 and 22	1
G9KE04	Neuropilin 1	YES	21 and 22	1
G9KSU4	Tectonic family member 2	YES	25 and 26	0
M3Y0W0	Hypoxia up-regulated 1	YES	34 and 35	1
M3YT78	Uncharacterized protein	YES	33 and 34	0
M3YIK5	Claudin domain containing 1	NO		4
M3Z1W2	Latent transforming growth factor beta binding protein 4	YES	27 and 28	0
M3Z6R0	Uncharacterized protein	NO		0
M3Y6H7	Complement C3	YES	21 and 22	0
M1ESW1	Fibronectin type III domain containing 4	NO		1
M3YWW0	Equatorin	YES	14 and 15	1
G9KID3	Prolylcarboxypeptidase	YES	19 and 20	0
M1ECG0	ADAM metallopeptidase domain 17	YES	17 and 18	1
G9L0N1	GDP-mannose pyrophosphorylase B isoform 2	YES	19 and 20	1
G9KMJ4	Scavenger receptor class B, member 2	YES	26 and 27	2
M3Y1T1	Nidogen 2	NO		0
M3Z5Z3	Prion like protein doppel	YES	26 and 27	2
M3YMC4	Alpha-mannosidase	NO		1
M3Y4U8	Poliovirus receptor	NO		1
M3YD77	Uncharacterized protein	YES	16 and 17	1
M3YT51	Laminin subunit alpha 2	YES	18 and 19	0
G9KDS5	Niemann-Pick disease, type C1	NO		12
M3XUW1	Integrin subunit alpha 9	NO		1
M3YWE2	Zonadhesin _gene_pseudogene	NO		1
G9K5N6	Interleukin 6 signal transducer	YES	22 and 23	1
M3YBV1	Uncharacterized protein	NO		0
M3XTM3	Uncharacterized protein	NO		0
M3YJN9	Phospholipase B-like	NO		0
M3YZJ0	Acrosin binding protein	YES	25 and 26	0
M3YHB9	Uncharacterized protein	NO		0
G9KYN1	Zinc finger CCCH-type containing 3	NO		0
M1ESH4	Exostoses-like 3	NO		1
M3XZL8	Heterogeneous nuclear ribonucleoprotein A2_B1	NO		0
M3YQX4	Carboxypeptidase D	NO		1
M1ECJ4	Alkaline phosphatase	YES	17 and 18	0
G9L515	Uncharacterized protein	YES	22 and 23	1
M3XVW6	Kininogen 1	YES	18 and 19	0
G9K5B8	Insulin-like growth factor 1 receptor	YES	30 and 31	1
M1EJ92	Cellular repressor of E1A-stimulated protein 1	YES	31 and 32	1
M3YR24	Heat shock protein family A _Hsp70_ member 5	YES	18 and 19	0
M1EQT0	Gamma-glutamyltransferase 1	NO		2
M1EFF0	Complement component 7	YES	22 and 23	0
G9KNH3	Beta-sarcoglycan	NO		1
G9KRL3	Stromal interaction molecule 1	YES	22 and 23	1
M3YSI3	Embigin	YES	35 and 36	1
M3YKB1	Fibrillin 1	YES	27 and 28	0
G9K833	Leucine proline-enriched proteoglycan 1	YES	22 and 23	0
M3YEE2	Osteopetrosis associated transmembrane protein 1	NO		2
G9KE49	5_-nucleotidase, ecto	NO		1
M3YEW6	Lysosomal associated membrane protein 1	NO		1
M3Y0I8	Laminin subunit alpha 1	YES	22 and 23	0
M3YR10	Laminin subunit beta 2	YES	35 and 36	0
G9KAF9	Microfibrillar-associated protein 4	YES	21 and 22	0
M3YLZ7	Uncharacterized protein	NO		0
L0ETF3	Major prion protein	YES	19 and 20	0
M1EEY1	Rho GTPase activating protein 28	NO		0
G9KTW6	Transmembrane protein 157	YES	28 and 29	2
M3Y412	KIT proto-oncogene receptor tyrosine kinase	YES	25 and 26	2
A0A1Q2SQ05	MHC class II antigen	YES	29 and 30	2
G9K856	Legumain	YES	17 and 18	0
M3Y284	Uncharacterized protein	NO		0
G9KN19	Semaphorin 7A, GPI membrane anchor	YES	43 and 44	0
G9KVX6	Protein tweety homolog	NO		5
M3YL42	Uncharacterized protein OS	YES	18 and 19	0
M3XYD6	Uncharacterized protein	YES	23 and 24	0
M3XUZ0	Adhesion G protein-coupled receptor E2	NO		8
M3XWP9	Integrin subunit alpha V	YES	30 and 31	1
G9KJJ7	Peroxidasin-like protein-like protein	NO		0
M3YJA0	EGF containing fibulin extracellular matrix protein 2	YES	27 and 28	0
M3YGE2	Sortilin related VPS10 domain containing receptor 2	NO		1
G9KB81	Myelin protein zero-like 1	NO		1
M1EPI4	Cytokine receptor-like factor 1	NO		0
G9L4C4	Uncharacterized protein	NO		0
M1EGN2	CLPTM1-like protein	NO		6
M3YH07	Uncharacterized protein	YES	28 and 29	1
M3YLT3	TIMP metallopeptidase inhibitor 3	YES	20 and 21	0
M3XY12	Transferrin receptor protein 1	NO		1
M3YFH6	Contactin associated protein 1	YES	18 and 19	1
G9KA98	Multiple EGF-like-domains 8	YES	27 and 28	1
G9KTT6	Transmembrane protein 131	NO		2
M1EJD6	Hexosyltransferase	NO		0
G9K6A0	Integrin alpha 3	YES	32 and 33	1
M3YGK4	Uncharacterized protein	YES	19 and 20	0
M3YFK0	Lymphocyte antigen 96	YES	16 and 17	0
G9K538	Intercellular adhesion molecule 1	YES	27 and 28	1
M3YJL1	Actin gamma 1	NO		0
M1EEH3	N-acylsphingosine amidohydrolase 1	YES	21 and 22	0
G9KEY4	Prolyl 4-hydroxylase, transmembrane	NO		1
M3YHB5	Peptidylprolyl isomerase	YES	32 and 33	0
G9KU15	Transmembrane protein 206	NO		1
M3Y2I6	Glucosylceramidase	YES	43 and 44	0
G9KN32	Selenoprotein P	YES	21 and 22	0
M1EGD3	Basal cell adhesion molecule	YES	31 and 32	1
G9KTR3	Transmembrane protein 106B	NO		1
M3YK40	Fibrillin 2	YES	28 and 29	0
M3YG84	Protein disulfide-isomerase	YES	24 and 25	0
G9KU50	Transmembrane protein 43	NO		4
M3Z0Z1	Plexin A1	YES	45 and 46	2
M3YC38	EF-hand domain containing 1	NO		0
M3Z3G5	Laminin subunit beta 1	YES	21 and 22	0
G9KIN6	Protein C	YES	18 and 19	0
G9KHW0	Periostin, osteoblast specific factor	NO		0
M1EDY3	Aldolase A	NO		0
C8KGI1	von Willebrand factor	YES	22 and 23	0
G9K435	HEG-like protein 1	NO		1
G9K473	Hexosaminidase A	YES	22 and 23	0
G9K490	Heparan-alpha-glucosaminide N-acetyltransferase	NO		11
G9K4L3	Heteroproteinous nuclear ribonucleoprotein U	NO		0
G9K4T5	Hydroxysteroid dehydrogenase 1	NO		0
G9K540	Intercellular adhesion molecule 2	YES	27 and 28	1
G9K5D3	Insulin-like growth factor binding protein 3	YES	27 and 28	0
G9K6B4	Integrin, alpha E	YES	18 and 19	1
G9K6C3	Integrin, alpha X	YES	25 and 26	1
G9K6C7	Integrin beta	YES	34 and 35	1
G9K6E2	Inter-alpha inhibitor H5	YES	16 and 17	0
G9K7U8	Lysosomal-associated membrane protein 2	YES	28 and 29	1
M3YGN5	LDL receptor related protein associated protein 1	YES	39 and 40	1
G9K9D1	Mannosidase, alpha, class 2A, member 2	NO		1
M3YCK5	Transmembrane protein 259	NO		6
G9KAB6	Receptor protein-tyrosine kinase	YES	23 and 24	1
G9KAG1	Milk fat globule-EGF factor 8 protein	NO		0
G9KB66	Metallophosphoesterase 1	NO		2
G9KCS3	Nicalin-like protein	NO		2
G9KDP9	Nitric oxide synthase trafficker	NO		0
G9KE59	Netrin G1	YES	28 and 29	0
G9KEC8	Nucleoporin	NO		1
G9KEQ2	Osteosarcoma amplified 9, endoplasmic reticulum associated protein	YES	18 and 19	0
G9KEW5	p2X purinoceptor	NO		2
G9KEY3	Protein disulfide-isomerase	YES	20 and 21	0
G9KG63	Carboxypeptidase Q	YES	22 and 23	0
G9KGV5	Pyruvate kinase	NO		0
G9KGX6	Phospholipase A2, group XV	YES	29 and 30	1
G9KHB8	Procollagen-lysine 1, 2-oxoglutarate 5-dioxygenase 1	YES	18 and 19	0
G9KHB9	Procollagen-lysine, 2-oxoglutarate 5-dioxygenase 2	NO		0
G9KHC0	Procollagen-lysine, 2-oxoglutarate 5-dioxygenase 3	YES	27 and 28	0
G9KHC9	Phospholipid transfer protein	YES	17 and 18	0
G9KHF3	Plexin B2	YES	19 and 20	0
G9KHX5	Pyrophosphatase 1	NO		0
G9KIB9	Palmitoyl-protein thioesterase 1	YES	20 and 21	0
G9KII9	Protein kinase, cAMP-dependent, regulatory, type II, alpha	NO		0
G9KIQ3	PRP39 pre-mRNA processing factor 39-like protein	NO		0
G9KIW1	Prosaposin	YES	16 and 17	0
G9KJ67	Prostaglandin F2 receptor negative regulator	YES	19 and 20	1
G9KKM7	Reticulocalbin 3, EF-hand calcium binding domain protein	YES	20 and 21	0
G9KN27	SUMO1_sentrin specific peptidase 7	NO		0
G9KN67	Serpin family H member 1	YES	18 and 19	0
G9KNF2	Splicing factor, arginine_serine-rich 3	NO		0
G9KPG3	Solute carrier family 29, member 1	NO		11
G9KPT2	Anion exchange protein	NO		11
G9KQU3	Spermatogenesis associated serine rich 2	NO		0
G9KRK2	Stress 70 protein chaperone, microsome-associated	YES	22 and 23	1
G9KRR6	STT3, subunit of the oligosaccharyltransferase complex,-like protein A	NO		10
G9KRW3	Sulfatase modifying factor 1	YES	33 and 34	0
G9KTB1	Thy-1 cell surface antigen	YES	19 and 20	0
M3YC81	Transmembrane protein 2	NO		1
G9KUD1	Transmembrane and tetratricopeptide repeat containing 3	NO		9
G9KUN2	DNA topoisomerase 2	NO		0
G9KUU2	Translocated promoter region	NO		0
G9KWE4	Ubiquitin protein ligase E3 component n-recognin 5	NO		0
G9KWM6	Unc-5-like protein B	YES	26 and 27	0
G9KX79	Villin 1	NO		0
G9L053	Chondroitin sulfate proteoglycan 2	YES	20 and 21	0
G9L343	Uncharacterized protein	YES	41 and 42	1
G9L408	Uncharacterized protein	NO		35
M3XZM7	Acyl-CoA binding domain containing 3	NO		0
M1EB39	Actin, alpha 2	NO		0
M1EBH0	ATP-binding cassette, sub-family A, member 1	NO		13
M1EBS2	Actin, gamma 1	NO		0
M3XZ41	ADAM metallopeptidase domain 10	NO		1
M3Y5H2	Anthrax toxin receptor	NO		1
M3XXD1	Apolipoprotein D	YES	20 and 21	0
M1ECY4	Anthrax toxin receptor 1	YES	27 and 28	1
M1ED01	Beta 1,3-galactosyltransferase-like protein	NO		0
M1ED06	ARP1 actin-related protein 1-like protein A, centractin alpha	NO		0
M1ED47	Apelin receptor	NO		7
M1EE77	Calcium activated nucleotidase 1	NO		0
M1EEH6	Coiled-coil domain containing	NO		0
M1EGN5	Complement component 8, gamma polypeptide	YES	20 and 21	0
M1EGV2	CD46 molecule, complement regulatory protein	YES	42 and 43	1
M1EHP5	Cathepsin L	YES	17 and 18	0
M1EI60	Coiled-coil domain containing 48	NO		0
M1EI85	CD34 molecule	YES	31 and 32	1
M1EIL4	Tetraspanin	NO		4
M1EIL8	Aspartyl_asparaginyl beta-hydroxylase-like protein	NO		1
M1EIM2	Asporin	YES	15 and 16	0
M1EJQ9	Coxsackie virus and adenovirus receptor	YES	19 and 20	1
M1EJS7	Chromodomain helicase DNA binding protein 6	NO		0
M1EKS8	Ectonucleoside triphosphate diphosphohydrolase 1	NO		2
M1EL07	Chymotrypsin-like protein	YES	22 and 23	0
M1EL19	Cathepsin L2	YES	17 and 18	0
M1EM37	Fibulin 2	YES	21 and 22	1
M1EM40	CD44 molecule	YES	20 and 21	1
M1EM45	CD5 molecule	YES	26 and 27	1
M3Y3Y2	Tetraspanin	NO		4
M1EMG2	Cadherin 2, type 1, N-cadherin	YES	25 and 26	1
M1EN69	V-erb-b2 erythroblastic leukemia viral oncoprotein-like protein 3	YES	19 and 2	1
M1EPL2	CSE1 chromosome segregation 1-like protein	NO		0
M1EPR8	Carboxypeptidase	YES	42 and 43	0
M1EPZ5	F11 receptor	YES	27 and 28	1
M1EQ75	Dachsous 1	YES	40 and 41	1
M1EQ82	Epithelial cell adhesion molecule	NO		1
M1EQD3	DEAD box polypeptide 58	NO		0
M1EQT1	Fibroblast growth factor receptor-like 1	YES	24 and 25	1
M1EQW5	Peptidylprolyl isomerase	YES	21 and 22	0
M1ER00	Fibromodulin	YES	18 and 19	0
M1ERI3	Receptor protein-tyrosine kinase	YES	21 and 22	1
M1ERN3	Endothelin converting enzyme 1	NO		1
M1ERX9	Glutamate dehydrogenase 1	NO		0
M1ERY7	FXYD domain-containing ion transport regulator	YES	30 and 31	2
M1ES46	Glutamyl aminopeptidase	NO		1
M1ET92	G protein-coupled receptor 56	YES	25 and 26	7
M3XLW9	Collagen type VI alpha 3 chain	YES	25 and 26	0
M3XML7	Glucoside xylosyltransferase 1	NO		0
M3XPE7	Scavenger receptor class A member 5	NO		1
M3XPS2	Steroid sulfatase	YES	24 and 25	2
M3XQS9	SEL1L2 ERAD E3 ligase adaptor subunit	YES	23 and 24	1
M3XQX0	Collagen type XXVIII alpha 1 chain	YES	23 and 24	0
M3XRX2	Acrosin	YES	19 and 20	0
M3XSA6	SR-related CTD associated factor 8	NO		0
M3XSI8	Uncharacterized protein	NO		0
M3XSN9	Sortilin related VPS10 domain containing receptor 1	NO		1
M3XSV8	Neurotrophic receptor tyrosine kinase 2	YES	31 and 32	1
M3XSW4	Golgi membrane protein 1	NO		1
M3XTA9	FMR1 autosomal homolog 1	NO		0
M3XUJ4	Uncharacterized protein	NO		0
M3XUQ0	Eukaryotic translation initiation factor 4 gamma 1	NO		0
M3XUR8	Dynein cytoplasmic 1 heavy chain 1	NO		0
M3XVS6	Dynein light chain	NO		0
M3XVU8	Histidine rich glycoprotein	YES	21 and 22	0
M3XW73	Vinculin	NO		0
M3XWM4	Fibrous sheath interacting protein 2	NO		0
M3XX31	Tubulin alpha chain	NO		0
M3XXH2	Neural cell adhesion molecule 1	YES	19 and 20	1
M3XXK5	Testis anion transporter 1	NO		10
M3XY36	Cell adhesion molecule 1	YES	48 and 49	1
M3XYD7	Uncharacterized protein	YES	23 and 24	2
M3XYS3	Delta_notch like EGF repeat containing	NO		0
M3XZQ1	Valosin containing protein	NO		0
M3Y047	Serpin family C member 1	NO		0
M3Y0G5	Alpha-mannosidase	NO		0
M3Y0I7	Uncharacterized protein	NO		8
M3Y102	Chemokine like factor	NO		3
M3Y167	Leucine rich alpha-2-glycoprotein 1	YES	40 and 41	0
M3Y191	Elastin microfibril interfacer 2	YES	30 and 31	0
M3Y1R9	Protein tyrosine phosphatase, receptor type S	YES	29 and 30	2
M3Y2G3	Nectin cell adhesion molecule 1	YES	30 and 31	1
M3Y9J3	Uncharacterized protein	NO		0
M3Y3H8	Malate dehydrogenase	NO		0
M3Y4T8	Calumenin	YES	19 and 20	0
M3Y7B1	Complement C8 alpha chain	YES	19 and 20	0
M3Y825	TM2 domain containing 1	YES	31 and 32	3
M3Y9X1	Potassium channel subfamily K member	YES	20 and 21	6
M3YA45	UDP-glucuronosyltransferase	NO		1
M3YA54	Tripartite motif containing 28	NO		0
M3YAB2	Ssemaphorin 4F	YES	34 and 35	1
M3YAJ1	Uncharacterized protein	NO		1
M3YAK1	Histidyl-tRNA synthetase 2, mitochondrial	YES	10 and 11	0
M3YAQ5	Semaphorin 4D	YES	21 and 22	2
M3YAS4	Leucine rich repeats and death domain containing 1	NO		0
M3YCA2	Sex hormone binding globulin	YES	28 and 29	0
M3YD87	Sperm acrosome associated 1	YES	29 and 30	2
M3YDP7	Joining chain of multimeric IgA and IgM	YES	22 and 23	0
M3YDQ5	Transmembrane protein 87B	YES	39 and 40	6
M3YDX5	Chromosome 4 open reading frame 17	NO		0
M3YFR5	Laminin subunit alpha 4	NO		0
M3YFW6	Kallikrein B1	YES	19 and 20	0
M3YFX1	Protein O-fucosyltransferase 2	YES	22 and 23	0
M3YFY1	Uncharacterized protein	YES	22 and 23	0
M3YGQ0	HGF activator	YES	32 and 33	1
M3YHC0	Prolyl 3-hydroxylase family member 4	YES	18 and 19	0
M3YI30	Uncharacterized protein	NO		0
M3YJK3	Vimentin	NO		0
M3YK60	Y-box binding protein 3	NO		0
M3YKB2	Fibrillin 1	YES	27 and 28	0
M3YKS9	Coagulation factor XII	YES	16 and 17	0
M3YKT3	Uncharacterized protein	YES	21 and 22	0
M3YNR5	Nuclear autoantigenic sperm protein	NO		0
M3YNU4	Protein tyrosine kinase 7	YES	30 and 31	2
M3YNY9	Spectrin alpha, non-erythrocytic 1	NO		0
M3YP13	Teneurin transmembrane protein 2	NO		1
M3YPG6	Protein disulfide isomerase like, testis expressed	YES	20 and 21	0
M3YPW7	Coiled-coil domain containing 126	NO		1
M3YQ99	Macrophage stimulating 1	YES	18 and 19	0
M3YQF3	Protein tyrosine phosphatase, receptor type F	YES	29 and 30	1
M3YQJ9	Uncharacterized protein	NO		0
M3YSF0	Integrin subunit alpha 1	YES	24 and 25	2
M3YSG5	CD6 molecule	YES	21 and 22	1
M3YSY9	Complement C6	YES	37 and 38	0
M3YU49	Angiotensin-converting enzyme	NO		1
M3YUN9	Uncharacterized protein	NO		0
M3YUR2	Natriuretic peptide receptor 3	YES	26 and 27	2
M3YUR9	Lactotransferrin	YES	19 and 20	0
M3YUW0	MARCKS like 1	NO		0
M3YWB6	Semaphorin 4B	YES	36 and 37	1
M3YWC6	Catsper channel auxiliary subunit epsilon	NO		2
M3YWG8	Rh family C glycoprotein	NO		11
M3YWJ6	Aggrecan	YES	19 and 20	0
M3YWX7	EPH receptor B2	NO		1
M3YX39	Heparan sulfate proteoglycan 2	NO		0
M3YX87	Tropomyosin 4	NO		0
M3YYB6	Ring-box 1	NO		0
M3YYU9	Actin beta	NO		0
M3YZ73	Uncharacterized protein	NO		11
M3YZ85	CD163 molecule	NO		1
M3YZB1	Stabilin 1	YES	25 and 26	1
M3YZZ6	Cell adhesion molecule L1 like	YES	24 and 25	1
M3Z063	Oligodendrocytic myelin paranodal and inner loop protein	NO		1
M3Z0H0	Neogenin 1	NO		1
M3Z0V4	Chondroitin sulfate proteoglycan 4	NO		1
M3Z103	Heat shock protein family A _Hsp70_ member 4 like	NO		0
M3Z1F2	N-acetylglucosamine-6-sulfatase	YES	35 and 36	0
M3Z1G5	Mannose-6-phosphate receptor, cation dependent	YES	23 and 24	1
M3Z1T1	AXL receptor tyrosine kinase	YES	25 and 26	1
M3Z287	Gamma-glutamyltransferase 7	NO		1
M3Z2K1	Tribbles pseudokinase 3	NO		0
M3Z2L0	Angiopoietin 4	YES	22 and 23	1
M3Z391	ATP binding cassette subfamily A member 13	NO		13
M3Z3G2	Neuronal cell adhesion molecule	YES	29 and 30	1
M3Z3N2	ADAM metallopeptidase domain 22	YES	25 and 26	1
M3Z4B4	L-lactate dehydrogenase	NO		0
M3Z4I6	Histone cluster 1 H1 family member	NO		0
M3Z4X9	Uncharacterized protein	YES	34 and 35	1
M3Z6P5	ADAM metallopeptidase domain 30	YES	30 and 31	1
M3Z6R2	Uncharacterized protein	NO		1
