# Supplementary material for: Involvement of testicular N-glycoproteome heterogeneity in seasonal spermatogenesis of the American mink (Neovison vison)
Source: Front Vet Sci. 2022 Nov 4;9:1001431. doi: 10.3389/fvets.2022.1001431 (PMC9672844; doi:10.3389/fvets.2022.1001431)
Supplement: Supplementary file 4 [file Table_4.xlsx]

## Sheet: November VS December
Table A. Glycosylation sites and expression levels of differentially expressed N-glycoproteins (p < 0.05) between November and December mink testis samples
Protein	Fasta headers	PEP	Score	Number of Deamidation 18O (N)	Amino acid	Sequence window	Deamidation 18O (N) Probabilities	Position in peptide	Charge	Mass error [ppm]	intensity November-1	intensity November-2	intensity November-3	intensity December-1	intensity December-2	intensity December-3	Gene name	Average December/November	T Test December/November
M3YM17	tr|M3YM17|M3YM17_MUSPF Uncharacterized protein OS=Mustela putorius furo GN=LGALS3BP PE=4 SV=1	6.14463e-42	213.63	1	N	DFEGQKARIPSALGTNSSRSASLFPCPAGSF	IPSALGTN(1)SSR	8	2	-0.019168	470450000	386480000	377540000	83083000	54469000	56293000	Lgals3bp	0.157027	0.000363388
M3YR10	tr|M3YR10|M3YR10_MUSPF Uncharacterized protein OS=Mustela putorius furo GN=LAMB2 PE=4 SV=1	6.87684e-21	131.53	1	N	IRHAHSLSAEAEHRANTSALTVPSPVSNSAD	AN(1)TSALTVPSPVSNSADTR	2	2	-0.70592	76034000	45743000	69051000	16754000	9250900	12572000	Lamb2	0.202155	0.00572126
G9KAW4	tr|G9KAW4|G9KAW4_MUSPF Membrane metallo-endopeptidase (Fragment) OS=Mustela putorius furo PE=2 SV=1;tr|M3XUG8|M3XUG8_MUSPF Uncharacterized protein OS=Mustela putorius furo GN=MME PE=4 SV=1	6.5826e-32	203.52	1	N	IVAVQKAKTLYRSCINESAIDSRGGKPLLSL	SCIN(1)ESAIDSR	4	2	-0.50452	59119000	47971000	46975000	15930000	8704500	6535300	Mme	0.202316	0.0010498
M3YGU6	tr|M3YGU6|M3YGU6_MUSPF Uncharacterized protein OS=Mustela putorius furo PE=3 SV=1;tr|M1EMY7|M1EMY7_MUSPF Complement factor B (Fragment) OS=Mustela putorius furo PE=2 SV=1	1.79608e-84	234.04	1	N	TYATDPKVWVKVRDENSSDADWVTRTLNKIS	VRDEN(1)SSDADWVTR	5	2	0.222	146790000	203680000	221840000	50956000	44372000	26120000	Gm20547	0.212207	0.00321464
M3Y315	tr|M3Y315|M3Y315_MUSPF Uncharacterized protein OS=Mustela putorius furo GN=SORL1 PE=4 SV=1;tr|G9KQM6|G9KQM6_MUSPF Sortilin-related receptor, L A repeats-containing (Fragment) OS=Mustela putorius furo PE=2 SV=1	0.00182521	154.49	1	N	SRSGSKMWASQRAASNFTEIKNLQVNAPYTV	AASN(1)FTEIK	4	2	0.24315	48737000	78313000	52748000	21187000	9073500	9634600	Lrp1	0.221888	0.00979621
M3XP66	tr|M3XP66|M3XP66_MUSPF Tetraspanin OS=Mustela putorius furo GN=CD63 PE=3 SV=1	2.54228e-15	162.23	1	N	VPTVPKGQVPDSCCINVTKDCGASLQINNIY	GQVPDSCCIN(1)VTK	10	2	-0.22322	447150000	321630000	385000000	130250000	80639000	54269000	Cd63	0.229817	0.00223472
M3YKB2	tr|M3YKB1|M3YKB1_MUSPF Uncharacterized protein OS=Mustela putorius furo GN=FBN1 PE=4 SV=1;tr|M3YKB2|M3YKB2_MUSPF Uncharacterized protein OS=Mustela putorius furo GN=FBN1 PE=4 SV=1	0.00137819	127.46	1	N	TMCLDINECERDACGNGTCRNTIGSFNCRCN	DACGN(1)GTCR	5	2	0.31572		152380000	164670000	34916000		39237000	Fbn1	0.233884	0.00286423
G9KRW6	tr|G9KRW6|G9KRW6_MUSPF Unc-84-like protein A (Fragment) OS=Mustela putorius furo PE=2 SV=1;tr|M3Z2G3|M3Z2G3_MUSPF Uncharacterized protein OS=Mustela putorius furo GN=SUN1 PE=4 SV=1	3.59293e-14	155.97	1	N	TFTLEHIPKTLSPTGNITSAPKDFAVYGLEN	TLSPTGN(1)ITSAPK	7	2	0.11242	548950000	378250000	377180000	161880000	79331000	74214000	Sun1	0.24182	0.00665017
M1EEH3	tr|M1EEH3|M1EEH3_MUSPF N-acylsphingosine amidohydrolase 1 (Fragment) OS=Mustela putorius furo PE=2 SV=1;tr|M3Z2P0|M3Z2P0_MUSPF Uncharacterized protein OS=Mustela putorius furo GN=ASAH1 PE=4 SV=1	1.31936e-18	173.64	1	N	KDAMWIGFITRSVLENSTSYEEAKNILTKTK	SVLEN(1)STSYEEAK	5	2	1.2309	23432000	29615000	29050000		8767100	4510900	Asah1	0.242603	0.00622239
M3YEW6	tr|M3YEW6|M3YEW6_MUSPF Uncharacterized protein OS=Mustela putorius furo GN=LAMP1 PE=3 SV=1;tr|G9K7U7|G9K7U7_MUSPF Lysosomal-associated membrane protein 1 (Fragment) OS=Mustela putorius furo PE=2 SV=1	3.70377e-11	163.84	1	N	NMTLPDAREPTFKASNSSLRALQASIGNSYK	ASN(1)SSLR	3	2	0.93276	261150000	394360000	364060000		120960000	44361000	Lamp1	0.243222	0.0226759
M3Y619	tr|M3Y619|M3Y619_MUSPF Uncharacterized protein OS=Mustela putorius furo PE=4 SV=1	6.26574e-149	272.97	1	N	QEVHAAKTNSREQQFNSTFRVVSVLPIQHQD	TNSREQQFN(1)STFR	9	2	0.23859	5714200000	5059600000	4786600000	1402900000	1214600000	1371200000	Ighg2c	0.256337	0.000163891
M3Y0I8	tr|M3Y0I8|M3Y0I8_MUSPF Uncharacterized protein OS=Mustela putorius furo GN=LAMA1 PE=4 SV=1	1.00383e-61	236.16	1	N	IKASYGQGLQQSRISNISMEVGRKAADSPPG	ISN(1)ISMEVGRK	3	3	-0.27738	22847000	18180000	16218000	9626600	1169300	4450300	Lama1	0.266332	0.0113021
M3Y0W0	tr|M3Y0W0|M3Y0W0_MUSPF Uncharacterized protein OS=Mustela putorius furo GN=HYOU1 PE=3 SV=1;tr|G9K526|G9K526_MUSPF Hypoxia up-regulated 1 (Fragment) OS=Mustela putorius furo PE=2 SV=1	4.293e-06	147.34	1;2	N	QIFTEVEMTTLEKVINETWAWKNATMAEQAK	VIN(1)ETWAWKN(1)ATMAEQAK	3	3	-0.93521	29254000	25304000	40480000		7541600	9998900	Hyou1	0.276845	0.0307929
M3YP27	tr|M3YP27|M3YP27_MUSPF Uncharacterized protein OS=Mustela putorius furo GN=SUN2 PE=4 SV=1;tr|G9KRW7|G9KRW7_MUSPF Unc-84-like protein B (Fragment) OS=Mustela putorius furo PE=2 SV=1	3.82135e-07	134.75	1	N	PTAVTLEHVPKSLSPNSTISSAPKDFSIFGF	SLSPN(1)STISSAPK	5	2	0.18713	314140000	299380000	297600000	134690000	46921000	72159000	Sun2	0.278525	0.00118591
M3Y4C7	tr|M3Y4C7|M3Y4C7_MUSPF Uncharacterized protein OS=Mustela putorius furo GN=CLEC12B PE=4 SV=1	0.00395762	143.45	1	N	GPSPSLFSTKEYAQINGSKGCAYFQKGNIYI	EYAQIN(1)GSK	6	2	-0.061836	64421000	42523000	47698000	18200000	13808000	13035000	Clec12b	0.291273	0.0058002
M3Y2I6	tr|M3Y2I6|M3Y2I6_MUSPF Glucosylceramidase OS=Mustela putorius furo GN=GBA PE=2 SV=1	5.90053e-09	150.22	1	N	HQRDFIARDLGPALANSTHRDTRLLILDDQR	DLGPALAN(1)STHR	8	3	0.052584	52971000	36994000	32935000	13978000		10235000	Gba	0.295521	0.0367693
G9K833	tr|G9K833|G9K833_MUSPF Leucine proline-enriched proteoglycan 1 (Fragment) OS=Mustela putorius furo PE=2 SV=1;tr|M3YQX2|M3YQX2_MUSPF Uncharacterized protein OS=Mustela putorius furo GN=P3H1 PE=4 SV=1	1.31667e-05	172.39	1	N	LLYEGISLTMNSKVLNGSQRVVMDGVISADE	VLN(1)GSQR	3	2	0.37617	59884000	75307000	57552000	20924000		17323000	Leprel1	0.297653	0.00857744
G9K5N6	tr|G9K5N6|G9K5N6_MUSPF Interleukin 6 signal transducer (Fragment) OS=Mustela putorius furo PE=2 SV=1;tr|M3Y819|M3Y819_MUSPF Uncharacterized protein OS=Mustela putorius furo GN=IL6ST PE=4 SV=1	0.0234279	111.01	1	N	KTNHLTVPKEQYTTINKTASSVTFTDTSSLN	EQYTTIN(1)K	7	2	0.048989	13054000	9174800	9377400	3526300		2892100	Il6st	0.304611	0.0210538
M3YMC4	tr|M3YMC4|M3YMC4_MUSPF Alpha-mannosidase OS=Mustela putorius furo GN=MAN2A1 PE=3 SV=1	8.44594e-237	290.38	1	N	NLSESVEDGPKSSQGNFSQGAGSPLLPSKQL	SSQGN(1)FSQGAGSPLLPSK	5	2	0.25347	121530000	97515000	92074000	29746000	37187000	31538000	Man2a1	0.316506	0.00160578
M3Y0J7	tr|M3Y0J7|M3Y0J7_MUSPF Uncharacterized protein OS=Mustela putorius furo GN=IGF2R PE=4 SV=1;tr|G9K5C7|G9K5C7_MUSPF Insulin-like growth factor 2 receptor (Fragment) OS=Mustela putorius furo PE=2 SV=1	3.8586e-08	147.74	1	N	LLTQKLTYENGLLKMNYTGGDTCHKVYQRST	MN(1)YTGGDTCHK	2	2	-0.14894	23204000	13612000	14083000	8678900	1193200	6359000	Igf2r	0.318888	0.0391564
M3YB47	tr|M3YB47|M3YB47_MUSPF Uncharacterized protein OS=Mustela putorius furo GN=CFI PE=3 SV=1;tr|M1EFV4|M1EFV4_MUSPF Complement factor I (Fragment) OS=Mustela putorius furo PE=2 SV=1	5.39385e-07	138.25	1	N	QKVNLLKWGEVSLINNCSRFYPGRYYEKEMV	WGEVSLIN(0.161)N(0.839)CSR	9	2	0.5989		6505000	8033900		2175900	2523100	Cfi	0.323202	0.0244596
G9KE49	tr|G9KE49|G9KE49_MUSPF 5'-nucleotidase, ecto (Fragment) OS=Mustela putorius furo PE=2 SV=1;tr|M3Y1U8|M3Y1U8_MUSPF Uncharacterized protein OS=Mustela putorius furo GN=NT5E PE=3 SV=1	1.43867e-223	303.91	1	N	PSIKADINKWRIKLDNYSTQELGKTVVYLDG	LDN(1)YSTQELGK	3	2	0.29563	818130000	528690000	370870000	263940000	166850000	132480000	Nt5e	0.327923	0.0481242
G9KDV4	tr|G9KDV4|G9KDV4_MUSPF Neuroplastin (Fragment) OS=Mustela putorius furo PE=2 SV=1;tr|M3Z0L3|M3Z0L3_MUSPF Uncharacterized protein OS=Mustela putorius furo GN=NPTN PE=4 SV=1	0.0144292	127.56	1	N	SYWTKNGVELTATRKNASNMEYRINKPRAED	N(1)ASNMEYR	1	2	-0.030194	17882000	13363000	12121000	4027500	4907600	5868200	Nptn	0.341357	0.00649617
M3Z0W0	tr|M3Z0W0|M3Z0W0_MUSPF Tetraspanin OS=Mustela putorius furo GN=TSPAN3 PE=3 SV=1;tr|G9KVK0|G9KVK0_MUSPF Tetraspanin (Fragment) OS=Mustela putorius furo PE=2 SV=1	9.97754e-25	196.11	1	N	ENEVDRSIQKVYKTYNGTNPDAASRAIDYVQ	TYN(1)GTNPDAASR	3	2	-0.4438	30632000	19652000	22415000	7562500	10173000	7170800	Tspan7	0.342595	0.00969489
M3YHB5	tr|M3YHB5|M3YHB5_MUSPF Peptidylprolyl isomerase OS=Mustela putorius furo GN=FKBP10 PE=4 SV=1	1.31909e-26	145.05	1	N	DPVEIKILSPPPETCNETAKPGDFVRYHYNC	ILSPPPETCN(1)ETAKPGDFVR	10	3	-0.25498	253670000	214060000	250250000	157830000	49491000	62712000	Fkbp10	0.376101	0.0148285
G9KEY4	tr|G9KEY4|G9KEY4_MUSPF Prolyl 4-hydroxylase, transmembrane (Fragment) OS=Mustela putorius furo PE=2 SV=1	5.16936e-38	188.96	1	N	PVYPETICSHTKLIANESVPFETSCRYMTVL	LIAN(1)ESVPFETSCR	4	2	0.79365	11739000	9534000	12946000		4277200	4356100	P4ha1	0.378443	0.0118522
G9L515	tr|G9L515|G9L515_MUSPF Uncharacterized protein (Fragment) OS=Mustela putorius furo PE=2 SV=1;tr|M3YXM0|M3YXM0_MUSPF Uncharacterized protein OS=Mustela putorius furo GN=EMC1 PE=4 SV=1	4.48218e-37	216.42	1;2	N	YSPDVQIHAERFINYNQTVSRMRGIYTAPSG	FIN(1)YN(1)QTVSR	5	2	-2.0143	126340000	94193000	94197000	52947000	43003000	25730000	Dnai1	0.386617	0.0085058
M3XRN5	tr|M3XRN5|M3XRN5_MUSPF Uncharacterized protein OS=Mustela putorius furo GN=LRP1 PE=4 SV=1	6.09298e-39	204	1	N	EGACVVNKQTGDVTCNCSDGRVAPSCLTCVG	QTGDVTCN(1)CSDGR	8	2	-0.38967	29888000	33887000	39364000	20501000	11942000	9191300	Lrp1	0.403672	0.00940444
G9K7U0	tr|G9K7U0|G9K7U0_MUSPF Laminin, gamma 1 (Fragment) OS=Mustela putorius furo PE=2 SV=1;tr|M3YJG9|M3YJG9_MUSPF Uncharacterized protein OS=Mustela putorius furo GN=LAMC1 PE=4 SV=1	2.51189e-172	284.76	1	N	DILNNLRDFDQRVNDNKTAAEEALRRIPAIN	VN(1)DN(1)KTAAEEALR	4	3	0.49294	78460000	56342000	42760000	35359000	14206000	22832000	Lamc1	0.407728	0.0440405
M3XYI7	tr|M3XYI7|M3XYI7_MUSPF Uncharacterized protein OS=Mustela putorius furo GN=CD109 PE=4 SV=1	0.00256044	152.11	1	N	TLQTPLYCSLNSRSLNGTVTAKYTYGKPVKG	SLN(1)GTVTAK	3	2	-0.11759	91560000	51162000	105350000	43603000	29666000	32542000	A2mp	0.426533	0.047741
M1EFF0	tr|M1EFF0|M1EFF0_MUSPF Complement component 7 (Fragment) OS=Mustela putorius furo PE=2 SV=1;tr|M3YTH5|M3YTH5_MUSPF Uncharacterized protein OS=Mustela putorius furo GN=C7 PE=4 SV=1	1.00587e-59	195.1	1	N	RLTVCKMRVLQCQGRNYTLAAGDSCTLPAPT	N(1)YTLAAGDSCTLPAPTEK	1	2	-0.23438	25469000	27689000	33231000	17117000		8040700	C7	0.436821	0.0368235
M3XRN5	tr|M3XRN5|M3XRN5_MUSPF Uncharacterized protein OS=Mustela putorius furo GN=LRP1 PE=4 SV=1	1.01785e-279	315.59	1	N	EEDCSIDPKLTSCATNASICGDEARCVRTEK	LTSCATN(1)ASICGDEAR	7	2	1.96	89517000	59939000	87331000	42352000	21526000	45489000	Lrp1	0.461879	0.0248514
G9KRR7	tr|G9KRR7|G9KRR7_MUSPF STT3, subunit of the oligosaccharyltransferase complex,-like protein B (Fragment) OS=Mustela putorius furo PE=2 SV=1;tr|M3YKI0|M3YKI0_MUSPF Uncharacterized protein OS=Mustela putorius furo GN=STT3B PE=4 SV=1	2.74485e-08	150.08	1	N	WNNSHIALVGKAMSSNESAAYKIMRSLDVDY	AMSSN(1)ESAAYK	5	2	-0.4829	149770000	175600000	197540000	107810000	105840000	94380000	Stt3b	0.589069	0.00767862
G9KID3	tr|G9KID3|G9KID3_MUSPF Prolylcarboxypeptidase (Fragment) OS=Mustela putorius furo PE=2 SV=1;tr|M3Y9K6|M3Y9K6_MUSPF Uncharacterized protein OS=Mustela putorius furo GN=PRCP PE=4 SV=1	5.43809e-07	167.67	1	N	VFMEIVTKDFKRGGPNCSETIRSSWDAINRF	GGPN(1)CSETIR	4	2	-0.45533	20346000	10977000	12922000	30455000	25771000	22566000	Prcp	1.78081	0.0346361
M3YT51	tr|M3YT51|M3YT51_MUSPF Uncharacterized protein OS=Mustela putorius furo GN=LAMA2 PE=4 SV=1	0.000132858	130.31	1	N	ICYGHARACPLDPVTNKSRCECEHNTCGDSC	ACPLDPVTN(1)K	9	2	0.27365	33152000	48580000	43860000	94705000	70640000	83966000	Lama2	1.98509	0.00773515
M3Y357	tr|M3Y357|M3Y357_MUSPF Uncharacterized protein OS=Mustela putorius furo GN=LAMA3 PE=4 SV=1	0.0111457	106.36	1	N	QSLQELAKQLEEIKRNTSGNELVRCAVDAAT	N(1)TSGNELVR	1	2	-0.12594		2879600	1798100	5146000	5566000	4102800	Lama3	2.11141	0.0328761
G9K538	tr|G9K538|G9K538_MUSPF Intercellular adhesion molecule 1 (Fragment) OS=Mustela putorius furo PE=2 SV=1;tr|M3Y615|M3Y615_MUSPF Uncharacterized protein OS=Mustela putorius furo GN=ICAM1 PE=4 SV=1	0.00272274	103.7	1	N	RVELLPLPRWQPVGENLTLRCQVAGGAPRRN	WQPVGEN(1)LTLR	7	2	0.031889	6713900	4391300	4553500	10165000	11168000	11757000	Icam1	2.1132	0.00273963
M3XYB8	tr|M3XYB8|M3XYB8_MUSPF Uncharacterized protein OS=Mustela putorius furo GN=NES PE=3 SV=1	0.00558858	126.28	1	N	LSLEVATYRTLLEAENSRLQTPGGVSKASLC	TLLEAEN(1)SR	7	2	0.36668	7018700	14760000	9306100	38830000	30619000	18346000	Nes	2.82437	0.0414233
M3YQX4	tr|M3YQX4|M3YQX4_MUSPF Uncharacterized protein OS=Mustela putorius furo GN=CPD PE=4 SV=1	4.27656e-09	152.67	1	N	YKITASARGYNPVTQNVTVKSEGATQVNFTL	GYNPVTQN(1)VTVK	8	2	-0.22836	28670000	13773000	18617000	84951000		60596000	Cpd	3.57551	0.0162704
M1ESH4	tr|M1ESH4|M1ESH4_MUSPF Exostoses-like 3 (Fragment) OS=Mustela putorius furo PE=2 SV=1;tr|M3XPI8|M3XPI8_MUSPF Uncharacterized protein OS=Mustela putorius furo GN=EXTL3 PE=4 SV=1	0.00617703	37.884	2	N	_______MTGYTMLRNGGVGNGGQTCMLRWS	MTGYTMLRN(1)GGVGN(1)GGQTCMLR	9	3	0.14653	7750300	9739800	17018000	60100000	26343000	56411000	Extl3	4.13972	0.0308846
M1ESH4	tr|M1ESH4|M1ESH4_MUSPF Exostoses-like 3 (Fragment) OS=Mustela putorius furo PE=2 SV=1;tr|M3XPI8|M3XPI8_MUSPF Uncharacterized protein OS=Mustela putorius furo GN=EXTL3 PE=4 SV=1	0.00617703	37.884	2	N	__MTGYTMLRNGGVGNGGQTCMLRWSNRIRL	MTGYTMLRN(1)GGVGN(1)GGQTCMLR	14	3	0.14653	7750300	9739800	17018000	60100000	26343000	56411000	Extl3	4.13972	0.0308846
G9KU59	tr|G9KU59|G9KU59_MUSPF Transmembrane protein 5 (Fragment) OS=Mustela putorius furo PE=2 SV=1;tr|M3YZ63|M3YZ63_MUSPF Uncharacterized protein OS=Mustela putorius furo GN=TMEM5 PE=4 SV=1	4.32358e-07	134.2	1	N	LCWVSAREQWQPQETNESLKNYQDALLQSDL	EQWQPQETN(1)ESLK	9	2	2.0825		1964100	2028600	12591000	11704000	6630600	Hnf1b	5.16369	0.0404175
G9KTW6	tr|G9KTW6|G9KTW6_MUSPF Transmembrane protein 157 (Fragment) OS=Mustela putorius furo PE=2 SV=1;tr|M3XXE1|M3XXE1_MUSPF Uncharacterized protein OS=Mustela putorius furo GN=FAM174A PE=4 SV=1	2.6615e-08	150.35	1	N	__PAEAAGPRGAEGGNGSSPRAGLSADDSGG	GAEGGN(1)GSSPR	6	2	-0.25031		10995000	19344000		70262000	95073000	Fam174a	5.44959	0.0356076
G9K7U0	tr|G9K7U0|G9K7U0_MUSPF Laminin, gamma 1 (Fragment) OS=Mustela putorius furo PE=2 SV=1;tr|M3YJG9|M3YJG9_MUSPF Uncharacterized protein OS=Mustela putorius furo GN=LAMC1 PE=4 SV=1	6.87596e-173	268.93	1	N	STEAYNLLLRTLAGENQTALEIEELNRKYEQ	TLAGEN(1)QTALEIEELNRK	6	3	-0.088098		2348300	2346200	16450000	11132000	12119000	Lamc1	5.63795	0.0140919
M3YFK0	tr|M3YFK0|M3YFK0_MUSPF Uncharacterized protein OS=Mustela putorius furo GN=LY96 PE=4 SV=1	0.00143722	94.692	1	N	DDLYSFCRALKGETVNTAVSFSFRGLRFSKG	GETVN(1)TAVSFSFR	5	2	-0.51025	9665400	21935000	90537000	292060000	267140000	322210000	Ly96	7.21654	0.00105075
G9KU15	tr|G9KU15|G9KU15_MUSPF Transmembrane protein 206 (Fragment) OS=Mustela putorius furo PE=2 SV=1;tr|M3YWP6|M3YWP6_MUSPF Uncharacterized protein OS=Mustela putorius furo GN=TMEM206 PE=4 SV=1	2.42485e-61	225.1	2	N	SPGQPGDMDCTTQRINYTDPFSNQTLKSALI	IN(1)YTDPFSN(1)QTLK	2	2	0.20759	1798100	14683000	26037000	194470000	113020000	79327000	Tmem206	9.0977	0.0302291
G9KU15	tr|G9KU15|G9KU15_MUSPF Transmembrane protein 206 (Fragment) OS=Mustela putorius furo PE=2 SV=1;tr|M3YWP6|M3YWP6_MUSPF Uncharacterized protein OS=Mustela putorius furo GN=TMEM206 PE=4 SV=1	2.42485e-61	225.1	2	N	MDCTTQRINYTDPFSNQTLKSALIVQGPREV	IN(1)YTDPFSN(1)QTLK	9	2	0.20759	1798100	14683000	26037000	194470000	113020000	79327000	Tmem206	9.0977	0.0302291
M3YT78	tr|M3YT78|M3YT78_MUSPF Uncharacterized protein OS=Mustela putorius furo GN=ERO1B PE=4 SV=1	1.11387e-84	223.14	2;3	N	KELEDCEQANKLGAINSTLSNQSKEAFIDWA	LGAIN(1)STLSN(1)QSK	5	2	-0.53028		3829700	2879300	32588000	25735000	35008000	Ero1lb	9.27421	0.00454458
M3YT78	tr|M3YT78|M3YT78_MUSPF Uncharacterized protein OS=Mustela putorius furo GN=ERO1B PE=4 SV=1	1.11387e-84	223.14	2;3	N	CEQANKLGAINSTLSNQSKEAFIDWARYDDS	VAN(1)DTKELEDCEQANKLGAIN(1)STLSN(1)QSK	26	4	1.2506		3829700	2879300	32588000	25735000	35008000	Ero1lb	9.27421	0.00454458
M3XP66	tr|M3XP66|M3XP66_MUSPF Tetraspanin OS=Mustela putorius furo GN=CD63 PE=3 SV=1	1.20445e-51	182.33	1	N	ALDKMQEDFKCCGAANYTDWESVPTVPKGQV	CCGAAN(1)YTDWESVPTVPK	6	2	-0.47461	5016400	5130200	6536600	117510000	64611000	45642000	Cd63	13.6522	0.0307546
M3YEE2	tr|M3YEE2|M3YEE2_MUSPF Uncharacterized protein OS=Mustela putorius furo GN=OSTM1 PE=4 SV=1	6.51586e-91	238.01	1	N	QQVASRMDNISRAVGNTSESHSCAKSLLMAD	AVGN(1)TSESHSCAK	4	2	-0.56092		17522000	9142900		183980000	250640000	Ostm1	16.2993	0.0260658
M3YJL1	tr|M3YJL1|M3YJL1_MUSPF Uncharacterized protein OS=Mustela putorius furo GN=Actg1 PE=3 SV=1	5.76994e-114	246.26	1	N	____MEEEIAALVIDNGSGMCKAGFAGDDAP	EEEIAALVIDN(1)GSGMCK	11	2	0.48191	787650	4559500	3708500	244540000	280950000	142280000	Actg1	73.7407	0.00613728
Table B. Mink testicular N-glycoproteins with exclusively expressed glycosylation sites in the November samples.
Protein	Fasta headers	PEP	Score	Number of Deamidation 18O (N)	Amino acid	Sequence window	Deamidation 18O (N) Probabilities	Position in peptide	Charge	Mass error [ppm]	intensity November-1	intensity November-2	intensity November-3	intensity December-1	intensity December-2	intensity December-3	Gene name
M3YZZ6	tr|M3YZZ6|M3YZZ6_MUSPF Uncharacterized protein OS=Mustela putorius furo GN=CHL1 PE=4 SV=1;tr|M1EN66|M1EN66_MUSPF Cell adhesion molecule with-like proteiny to L1CAM (Fragment) OS=Mustela putorius furo PE=2 SV=1	0.0111168	114.89	1	N	NITTPWKPSWRLSNLNATTKYKFYLRACTSK	LSN(0.004)LN(0.996)ATTK	5	2	0.6539	1743300	1114400	959910				Nrcam
M1ECG0	tr|M1ECG0|M1ECG0_MUSPF ADAM metallopeptidase domain 17 (Fragment) OS=Mustela putorius furo PE=2 SV=1;tr|M3YP81|M3YP81_MUSPF Uncharacterized protein OS=Mustela putorius furo GN=ADAM17 PE=4 SV=1	0.00837636	104.22	1	N	TKDKRILVYKSEDIKNVSRLQSPKVCGYIKA	SEDIKN(1)VSR	6	3	0.12655	13188000	2275200	1122200				Adam17
M3YAB2	tr|M3YAB2|M3YAB2_MUSPF Uncharacterized protein OS=Mustela putorius furo GN=SEMA4F PE=3 SV=1	0.0001932	112.13	1	N	QNWLLVGSRTEVTQVNTTNCGRLQSCSECIL	TEVTQVN(0.962)TTN(0.038)CGR	7	2	-0.47404	1856700	906620	1139400				Sema4f
M3XML7	tr|M3XML7|M3XML7_MUSPF Uncharacterized protein OS=Mustela putorius furo GN=GXYLT1 PE=4 SV=1	0.000495015	95.401	1	N	PYYGKTGVNSGVMLMNMTRMRRKYFKNDMTT	TGVNSGVMLMN(1)MTR	11	2	-0.20952			1144800				Gxylt1
M3Z0Z1	tr|M3Z0Z1|M3Z0Z1_MUSPF Uncharacterized protein OS=Mustela putorius furo GN=PLXNA1 PE=4 SV=1	0.0012343	111.61	1	N	ININRAQLTNPEVKYNYTEDPTILKIDPEWS	YN(1)YTEDPTILK	2	2	0.66893	4964400		1301100				Plxna1
M3YT51	tr|M3YT51|M3YT51_MUSPF Uncharacterized protein OS=Mustela putorius furo GN=LAMA2 PE=4 SV=1;tr|G9K7S2|G9K7S2_MUSPF Laminin, alpha 2 (Fragment) OS=Mustela putorius furo PE=2 SV=1	0.00171649	108.57	1	N	LAQDAEAVNEKAVRLNETLGTQDKAFERNLQ	LN(1)ETLGTQDK	2	2	0.93496			1411900				Lama2
M3YHB5	tr|M3YHB5|M3YHB5_MUSPF Peptidylprolyl isomerase OS=Mustela putorius furo GN=FKBP10 PE=4 SV=1	1.41304e-05	78.78	1	N	CPRTVQDSDFVRYHYNGTLLDGTAFDTSYSR	YHYN(1)GTLLDGTAFDTSYSR	4	3	0.11979		4370500	1425400				Fkbp10
M1ED47	tr|M1ED47|M1ED47_MUSPF Apelin receptor (Fragment) OS=Mustela putorius furo PE=2 SV=1;tr|M3Z566|M3Z566_MUSPF Uncharacterized protein OS=Mustela putorius furo GN=APLNR PE=3 SV=1	0.00779398	90.15	1	N	LAVPVMVFRSTGDLENTTRVQCYMDYSMVAA	STGDLEN(1)TTR	7	2	0.26173	2618300	2158100	1466500				Aplnr
M3YWJ6	tr|M3YWJ6|M3YWJ6_MUSPF Uncharacterized protein OS=Mustela putorius furo GN=ACAN PE=4 SV=1	0.0107104	144.38	1	N	AIPSDATLEIQNLRSNDSGIYRCEVMHGIED	SN(1)DSGIYR	2	2	-0.35129	2342100	2061900	1539000				Acan
M3Y047	tr|M3Y047|M3Y047_MUSPF Uncharacterized protein OS=Mustela putorius furo GN=SERPINC1 PE=3 SV=1;tr|G9KN59|G9KN59_MUSPF Serpin peptidase inhibitor, clade C, member 1 (Fragment) OS=Mustela putorius furo PE=2 SV=1	0.0120399	128	1	N	ENAEQSRMIINKWVANKTEGRITDVVPEDAI	WVAN(1)KTEGR	4	3	-0.058929	11260000	10985000	1636300				Serpinc1
M3YQF3	tr|M3YQF3|M3YQF3_MUSPF Uncharacterized protein OS=Mustela putorius furo GN=PTPRF PE=4 SV=1	9.50331e-07	101.6	1	N	YSVVFRDINSQQELQNFTADTRLTLSGLKPD	DINSQQELQN(1)FTADTR	10	2	-0.044417	1408500		1648900				Ptprf
G9L408	tr|G9L408|G9L408_MUSPF Uncharacterized protein (Fragment) OS=Mustela putorius furo PE=2 SV=1;tr|M3XZN8|M3XZN8_MUSPF Piezo-type mechanosensitive ion channel component OS=Mustela putorius furo GN=PIEZO2 PE=3 SV=1	0.00188921	94.692	1	N	LKNNTRKNIAKMIAGNNTESSRTPVTIERIY	MIAGN(0.887)N(0.113)TESSR	5	2	-0.10801	1727500		1802700				Piezo2
M3XRN5	tr|M3XRN5|M3XRN5_MUSPF Uncharacterized protein OS=Mustela putorius furo GN=LRP1 PE=4 SV=1	0.0254611	67.726	1	N	FANRYYLRRLNLDGSNYTLLKQGLNNAVALD	LNLDGSN(1)YTLLK	7	2	-0.030204	310000	699360	1805000				Lrp1
G9K6C3	tr|G9K6C3|G9K6C3_MUSPF Integrin, alpha X (Fragment) OS=Mustela putorius furo PE=2 SV=1	0.0107754	116.05	1	N	NTWVVVGAPQEIKRTNQTGSLYRCDYSMGKC	TN(1)QTGSLYR	2	2	-0.39199	4609100	1944700	1821500				Itgax
M3XVW6	tr|M3XVW6|M3XVW6_MUSPF Uncharacterized protein OS=Mustela putorius furo GN=KNG1 PE=4 SV=1	0.00433536	98.943	2	N	SPELEVPLNHSIAKLNAENNGTFYFKVDKVK	LN(1)AEN(0.116)N(0.884)GTFYFK	2	2	0.32019		2524300	1821800				Kng1
M3XYI7	tr|M3XYI7|M3XYI7_MUSPF Uncharacterized protein OS=Mustela putorius furo GN=CD109 PE=4 SV=1	0.00867578	54.7	1	N	ELRVTGWAQDEILFSNSTRLSFETKRMTVFI	VTGWAQDEILFSN(1)STR	13	2	0.68337		4000100	1849100				A2mp
M3Z3N2	tr|M3Z3N2|M3Z3N2_MUSPF Uncharacterized protein OS=Mustela putorius furo GN=ADAM22 PE=4 SV=1	0.0117369	48.823	1	N	REAVNDCDIRETCSGNSSQCAPNIHKMDGYS	ETCSGN(0.999)SSQCAPN(0.001)IHK	6	3	-0.3665			1982100				Adam11
M3XUW1	tr|M3XUW1|M3XUW1_MUSPF Uncharacterized protein OS=Mustela putorius furo GN=ITGA9 PE=3 SV=1;tr|G9K6A9|G9K6A9_MUSPF Integrin, alpha 9 (Fragment) OS=Mustela putorius furo PE=2 SV=1	6.64552e-06	127.3	1	N	GAPGSFYWAGTVKVLNLTDNTYFKLNDEAIM	VLN(1)LTDNTYFK	3	2	0.91661	974960		2070900				Itga9
M1EBH0	tr|M1EBH0|M1EBH0_MUSPF ATP-binding cassette, sub-family A, member 1 (Fragment) OS=Mustela putorius furo PE=2 SV=1;tr|M3Y6V4|M3Y6V4_MUSPF Uncharacterized protein OS=Mustela putorius furo GN=ABCA1 PE=4 SV=1	0.0215399	58.674		N	VQSANGSVYTWREAFNETDQAIQTISRFMEC	EAFN(1)ETDQAIQTISR	4	2	1.9187		1375300	2232300				Abca1
M1EMG2	tr|M1EMG2|M1EMG2_MUSPF Cadherin 2, type 1, N-cadherin (Fragment) OS=Mustela putorius furo PE=2 SV=1;tr|M3Y5E7|M3Y5E7_MUSPF Uncharacterized protein OS=Mustela putorius furo GN=CDH2 PE=4 SV=1	0.00783015	146.21	1	N	EVPIIITDSGNPPKSNISILRVKVCQCDSNG	SN(1)ISILR	2	2	-0.07499	3750900	2523000	2265800				Cdh2
M3Y0I7	tr|M3Y0I7|M3Y0I7_MUSPF Uncharacterized protein OS=Mustela putorius furo GN=ERMP1 PE=4 SV=1	4.79166e-07	87.498	1	N	VRTHKGSTLSQWSLGNGTPVTSKGGDYFVFY	GSTLSQWSLGN(1)GTPVTSK	11	2	0.27058	1527300	2128100	2344400				Ermp1
G9KE59	tr|G9KE59|G9KE59_MUSPF Netrin G1 (Fragment) OS=Mustela putorius furo PE=2 SV=1;tr|M3XLY9|M3XLY9_MUSPF Uncharacterized protein OS=Mustela putorius furo GN=NTNG1 PE=4 SV=1	4.60397e-05	87.148	1	N	VCVYDNSKLTCECEHNTTGPDCGKCKKNYQG	LTCECEHN(1)TTGPDCGK	8	3	0.67329			2721200				Ntng1
M3YFY1	tr|M3YFY1|M3YFY1_MUSPF Uncharacterized protein OS=Mustela putorius furo GN=Tnxb PE=4 SV=1	1.96704e-07	106.19	1	N	VLLGTVRAGPFSPRSNVTLPAPRPPPQPGGR	SN(1)VTLPAPRPPPQPGGR	2	3	0.36093	5829400	4900200	2721800				Tnxb
M3YPW7	tr|M3YPW7|M3YPW7_MUSPF Uncharacterized protein OS=Mustela putorius furo GN=CCDC126 PE=4 SV=1	0.00525506	153.73	1	N	GTSGNLVPVTTNKRINASGSIR_________	IN(1)ASGSIR	2	2	-0.40055	6958200	4019900	2977800				Mgat5
M1ET92	tr|M1ET92|M1ET92_MUSPF G protein-coupled receptor 56 (Fragment) OS=Mustela putorius furo PE=2 SV=1;tr|M3XZK1|M3XZK1_MUSPF Uncharacterized protein OS=Mustela putorius furo GN=ADGRG1 PE=3 SV=1	0.00160229	72.898	1	N	GFTFSFHNPPQKASHNASVDMCELKKDLEQL	ASHN(1)ASVDMCELKK	4	3	-0.26561		3183700	3132800				Gpr56
M1ERI3	tr|M1ERI3|M1ERI3_MUSPF Receptor protein-tyrosine kinase (Fragment) OS=Mustela putorius furo PE=2 SV=1;tr|M3YE16|M3YE16_MUSPF Fibroblast growth factor receptor OS=Mustela putorius furo GN=FGFR1 PE=3 SV=1	0.0114236	86.898	1	N	QSINWLRDGVQLVESNRTRITGEEVEVRDSV	DGVQLVESN(1)R	9	2	0.35715			3251400				Fgfr1
M3Y9X1	tr|M3Y9X1|M3Y9X1_MUSPF Uncharacterized protein OS=Mustela putorius furo GN=KCNK3 PE=3 SV=1	6.26084e-11	143.79	1	N	RQRLELRQQELRARYNLSQGGYEELERVVLR	YN(1)LSQGGYEELER	2	2	0.61326	1431900	2210600	3270100				Kcnk3
M3YK40	tr|M3YK40|M3YK40_MUSPF Uncharacterized protein OS=Mustela putorius furo GN=FBN2 PE=4 SV=1	0.0234119	53.252	2	N	HNCMDMRKSFCYRSYNGTTCENELPFNVTKR	SYN(0.999)GTTCEN(0.004)ELPFN(0.997)VTK	3	2	0.017399		3561700	3348700				Fbn2
M3YK40	tr|M3YK40|M3YK40_MUSPF Uncharacterized protein OS=Mustela putorius furo GN=FBN2 PE=4 SV=1	0.0234119	53.252	2	N	YRSYNGTTCENELPFNVTKRMCCCTYNVGKA	SYN(0.978)GTTCEN(0.023)ELPFN(0.999)VTK	14	2	0.23613		3561700	3348700				Fbn2
M3XQX0	tr|M3XQX0|M3XQX0_MUSPF Uncharacterized protein OS=Mustela putorius furo GN=COL28A1 PE=4 SV=1	1.65831e-23	191.29	1	N	ALVITDGQTDTRDEKNLTEVVKKASDISVEI	DEKN(1)LTEVVKK	4	3	-0.91639	5396400	4512300	3376200				Col28a1
G9KRK2	tr|G9KRK2|G9KRK2_MUSPF Stress 70 protein chaperone, microsome-associated, 60kDa (Fragment) OS=Mustela putorius furo PE=2 SV=1;tr|M3YH10|M3YH10_MUSPF Uncharacterized protein OS=Mustela putorius furo GN=HSPA13 PE=3 SV=1	7.31867e-05	121.9	1	N	NAVISVPAEFDLKQRNSTIEAANLAGLKILR	N(1)STIEAANLAGLK	1	2	-0.19472	5245000	5772300	3437100				Hspa1a
M3Z1T1	tr|M3Z1T1|M3Z1T1_MUSPF Uncharacterized protein OS=Mustela putorius furo GN=AXL PE=3 SV=1	5.48936e-25	157.97	1	N	LEEPEDRTVAANTPFNLSCRAQGPPEPVDLL	TVAANTPFN(1)LSCR	9	2	-0.45485		2401900	3462900				Axl
M3Z287	tr|M3Z287|M3Z287_MUSPF Uncharacterized protein OS=Mustela putorius furo GN=GGT7 PE=4 SV=1	4.68123e-07	133.81	1	N	VTHDLARALAEQPPPNASERFRETFLPLGHP	ALAEQPPPN(1)ASER	9	2	0.39377	8185900	3027000	3476800				Ggt7
C8KGI1	tr|C8KGI1|C8KGI1_MUSSB von Willebrand factor (Fragment) OS=Mustela sibirica GN=vwf PE=4 SV=1;tr|C8KGI0|C8KGI0_MUSPU von Willebrand factor (Fragment) OS=Mustela putorius GN=vwf PE=4 SV=1;tr|C8KGH9|C8KGH9_9CARN von Willebrand factor (Fragment) OS=Mustela nud	0.0321732	86.872	1	N	VFILEGSDKIGEANFNKSRDFMEEVIRRMDV	IGEAN(0.031)FN(0.969)K	7	2	-2.0501		2679300	3573800				Vwf
G9KGX6	tr|G9KGX6|G9KGX6_MUSPF Phospholipase A2, group XV (Fragment) OS=Mustela putorius furo PE=2 SV=1;tr|M3Y6I3|M3Y6I3_MUSPF Uncharacterized protein OS=Mustela putorius furo GN=PLA2G15 PE=4 SV=1	0.0300672	104.37	1	N	PVIIDCWIDNIRLVYNSTSRATQFPDGVDVR	LVYN(1)STSR	4	2	0.32559	2902800	3076400	3605500				Pla2g15
M3XLW9	tr|M3XLW9|M3XLW9_MUSPF Uncharacterized protein OS=Mustela putorius furo GN=COL6A3 PE=4 SV=1	4.5764e-09	81.92	1	N	PGDEGGPGERGPPGVNGTQGFQGCPGQRGVK	GPPGVN(1)GTQGFQGCPGQR	6	2	1.3336		2864200	3628700				Col6a3
G9KB66	tr|G9KB66|G9KB66_MUSPF Metallophosphoesterase 1 (Fragment) OS=Mustela putorius furo PE=2 SV=1;tr|M3XZJ6|M3XZJ6_MUSPF Uncharacterized protein OS=Mustela putorius furo GN=MPPE1 PE=4 SV=1	2.8988e-05	87.49	1	N	LVLLQHFPLYRRSDANCSGEDAAPLEERGIP	RSDAN(1)CSGEDAAPLEER	5	3	1.086	2592000		3712700				Col4a3
G9K490	tr|G9K490|G9K490_MUSPF Heparan-alpha-glucosaminide N-acetyltransferase (Fragment) OS=Mustela putorius furo PE=2 SV=1;tr|M3YN16|M3YN16_MUSPF Uncharacterized protein OS=Mustela putorius furo GN=HGSNAT PE=4 SV=1	0.00402559	77.597	1	N	GYLGPGGIGDLGKYPNCTGGAAGYIDRLLLG	YPN(1)CTGGAAGYIDR	3	2	0.68187			3764400				Hgsnat
M3YWX7	tr|M3YWX7|M3YWX7_MUSPF Uncharacterized protein OS=Mustela putorius furo GN=EPHB2 PE=3 SV=1	0.00335865	99.855	1	N	LDYELQYYEKELSEYNATAIKSPTNTVTVQG	ELSEYN(1)ATAIK	6	2	0.15137	6413700	5710400	3859200				Ephb1
M1EPI4	tr|M1EPI4|M1EPI4_MUSPF Cytokine receptor-like factor 1 (Fragment) OS=Mustela putorius furo PE=2 SV=1;tr|M3YVQ3|M3YVQ3_MUSPF Uncharacterized protein OS=Mustela putorius furo GN=CRLF1 PE=4 SV=1	5.64332e-09	150.61	1	N	RVEDSVDWKVVDDVSNQTSCRLAGLKPGTVY	VVDDVSN(1)QTSCR	7	2	1.0973	4265300	2857900	4018300				Prlr
M1EE77	tr|M1EE77|M1EE77_MUSPF Calcium activated nucleotidase 1 (Fragment) OS=Mustela putorius furo PE=2 SV=1;tr|M3YM05|M3YM05_MUSPF Uncharacterized protein OS=Mustela putorius furo GN=CANT1 PE=4 SV=1	5.47224e-05	73.21	1	N	NAHSWRLSQVPADRYNDTYPLSAPQRTPGGT	LSQVPADRYN(1)DTYPLSAPQR	10	3	-0.46497		3699300	4087100				Cant1
M3YQ99	tr|M3YQ99|M3YQ99_MUSPF Uncharacterized protein OS=Mustela putorius furo GN=MST1 PE=3 SV=1	1.76903e-05	108.35	1	N	LNCFRGKGEGYRGTANTTAAGVPCQRWDAQN	GTAN(1)TTAAGVPCQR	4	2	0.68163	4399200		4093600				Hgf
M3YGE2	tr|M3YGE2|M3YGE2_MUSPF Uncharacterized protein OS=Mustela putorius furo GN=SORCS2 PE=4 SV=1	4.36676e-09	152.54	1	N	QDLGGGFRYVTCQIYNCSEKTLTAPFPGPID	YVTCQIYN(1)CSEK	8	2	-0.5537		4597300	4132300				Sorcs2
M3XSW4	tr|M3XSW4|M3XSW4_MUSPF Uncharacterized protein OS=Mustela putorius furo GN=GOLM1 PE=4 SV=1;tr|M1ER41|M1ER41_MUSPF Golgi membrane protein 1 (Fragment) OS=Mustela putorius furo PE=2 SV=1	0.00190618	98.04	1	N	SVNKIYQDEKAVLVHNITTGEKLIRTLQDQL	AVLVHN(1)ITTGEK	6	2	0.20678			4299000				Casc4
M3XZM7	tr|M3XZM7|M3XZM7_MUSPF Uncharacterized protein OS=Mustela putorius furo GN=ACBD3 PE=4 SV=1;tr|M1EB23|M1EB23_MUSPF Acyl-Coenzyme A binding domain containing 3 (Fragment) OS=Mustela putorius furo PE=2 SV=1	0.0144459	36.271	1	N	PEKEIEPEAAEAAVENGPKDSLPVIAAPSMW	THTDNPEKEIEPEAAEAAVEN(1)GPK	21	3	0.39075			4358500				Acbd3
M3YGU6	tr|M3YGU6|M3YGU6_MUSPF Uncharacterized protein OS=Mustela putorius furo PE=3 SV=1;tr|M1EKI7|M1EKI7_MUSPF Complement C2-like protein (Fragment) OS=Mustela putorius furo PE=2 SV=1	0.000838999	157.68	1	N	DQWVLTAAHCFRNAENSSLWRVSVGDPKSQW	NAEN(1)SSLWR	4	2	-0.51569	17903000	3043100	4373900				Gm20547
M1EJZ2	tr|M1EJZ2|M1EJZ2_MUSPF Clusterin (Fragment) OS=Mustela putorius furo PE=2 SV=1;tr|M3XP98|M3XP98_MUSPF Clusterin OS=Mustela putorius furo GN=CLU PE=3 SV=1	0.010576	116.73	1	N	KLYDELLQSYQEKMFNTSSLLKQLDEQFSWV	MFN(1)TSSLLK	3	2	-0.034815	7614800	6172900	4408500				Clu
G9KG63	tr|G9KG63|G9KG63_MUSPF Plasma glutamate carboxypeptidase (Fragment) OS=Mustela putorius furo GN=CPQ PE=2 SV=1	5.57051e-14	154.35	1	N	PEARGKIVVYNQPYVNYSKTVQYRVQGAVEA	IVVYNQPYVN(1)YSK	10	2	1.0477	5241100	4391700	4494900				Folh1
G9KRR7	tr|G9KRR7|G9KRR7_MUSPF STT3, subunit of the oligosaccharyltransferase complex,-like protein B (Fragment) OS=Mustela putorius furo PE=2 SV=1;tr|M3YKI0|M3YKI0_MUSPF Uncharacterized protein OS=Mustela putorius furo GN=STT3B PE=4 SV=1	7.54798e-18	119.8	1	N	AGMANRTTLVDNNTWNNSHIALVGKAMSSNE	TTLVDNNTWN(0.831)N(0.169)SHIALVGK	10	3	-0.13581		3238000	4536600				Stt3b
M1EM45	tr|M1EM45|M1EM45_MUSPF CD5 molecule (Fragment) OS=Mustela putorius furo PE=2 SV=1;tr|M3YSG1|M3YSG1_MUSPF Uncharacterized protein OS=Mustela putorius furo GN=CD5 PE=4 SV=1	0.000153265	115.18	1	N	PQHPVTCYGRLGSFSNCSYSEARQRSSLGLI	LGSFSN(1)CSYSEAR	6	2	-0.64991	5855800	5457700	4791700				Cd5
M3XXD1	tr|M3XXD1|M3XXD1_MUSPF Uncharacterized protein OS=Mustela putorius furo GN=APOD PE=3 SV=1;tr|M1EBY1|M1EBY1_MUSPF Apolipoprotein D (Fragment) OS=Mustela putorius furo PE=2 SV=1	0.00342696	45.395	1	N	SDGTVNQIEGEATQGNLTEPAKLGVKFFWLM	SDGTVNQIEGEATQGN(1)LTEPAK	16	3	-0.0039472		3635600	4909800				Apod
M3XYS3	tr|M3XYS3|M3XYS3_MUSPF Uncharacterized protein OS=Mustela putorius furo GN=DNER PE=4 SV=1	9.50074e-08	137.89	1	N	NSSAGGRLVSFEVPQNASVKIRQDATASLIL	LVSFEVPQN(1)ASVK	9	2	0.077374	7172000	2794200	4929900				Dner
M1EL07	tr|M1EL07|M1EL07_MUSPF Chymotrypsin-like protein (Fragment) OS=Mustela putorius furo PE=2 SV=1;tr|M3Y5X7|M3Y5X7_MUSPF Uncharacterized protein OS=Mustela putorius furo GN=CTRL PE=3 SV=1	1.35626e-05	134.23	1	N	LKCATTGWGRLSGVGNTTPARLQQVALPLVT	LSGVGN(1)TTPAR	6	2	0.21865	7204200	5258200	4944100				Ctrl
G9KHB8	tr|G9KHB8|G9KHB8_MUSPF Procollagen-lysine 1, 2-oxoglutarate 5-dioxygenase 1 (Fragment) OS=Mustela putorius furo PE=2 SV=1;tr|M3YY79|M3YY79_MUSPF Uncharacterized protein OS=Mustela putorius furo GN=PLOD1 PE=4 SV=1	0.0108071	144.12	1	N	VFSNPEDWKEKYIHENYTKALAGKLVETPCP	YIHEN(1)YTK	5	3	0.62278	11272000	6075100	4981600				Plod1
M3YNU4	tr|M3YNU4|M3YNU4_MUSPF Uncharacterized protein OS=Mustela putorius furo GN=PTK7 PE=3 SV=1;tr|G9KJ84|G9KJ84_MUSPF PTK7 protein tyrosine kinase 7 (Fragment) OS=Mustela putorius furo PE=2 SV=1	1.42742e-16	108.18	1	N	DRLQDSGAFQCVARDNTTGEEARSANASFNI	LQDSGAFQCVARDN(1)TTGEEAR	14	3	0.099457	7158000	4545000	5034900				Fgfr1
M3YJA0	tr|M3YJA0|M3YJA0_MUSPF Uncharacterized protein OS=Mustela putorius furo GN=EFEMP2 PE=4 SV=1	3.28406e-14	145.46	1	N	GSFRCQCEPGFQLGPNNRSCVDVNECDMGAP	CQCEPGFQLGPN(0.5)N(0.5)R	12	2	0.16018	7827900		5040800				Efemp2
M3YJA0	tr|M3YJA0|M3YJA0_MUSPF Uncharacterized protein OS=Mustela putorius furo GN=EFEMP2 PE=4 SV=1	3.28406e-14	145.46	1	N	SFRCQCEPGFQLGPNNRSCVDVNECDMGAPC	CQCEPGFQLGPN(0.5)N(0.5)R	13	2	0.16018	7827900		5040800				Efemp2
M3YLT3	tr|M3YLT3|M3YLT3_MUSPF Uncharacterized protein OS=Mustela putorius furo GN=TIMP3 PE=4 SV=1	0.00732745	81.296		N	CSWYRGWAPPDKSIINATDP___________	SIIN(1)ATDP	4	1	1.2484		4950800	5222500				Timp3
G9K5D3	tr|G9K5D3|G9K5D3_MUSPF Insulin-like growth factor binding protein 3 (Fragment) OS=Mustela putorius furo PE=2 SV=1	0.000177888	128	1	N	PRPLQALLDGRGLCANASAAGRLRAYLLPAP	GLCAN(1)ASAAGR	5	2	0.097901	10731000	5472900	5241900				Igfbp3
G9KHF3	tr|G9KHF3|G9KHF3_MUSPF Plexin B2 (Fragment) OS=Mustela putorius furo PE=2 SV=1;tr|M3XT39|M3XT39_MUSPF Uncharacterized protein OS=Mustela putorius furo GN=PLXNB2 PE=4 SV=1	8.82468e-06	174.27	1	N	GGSLFKGICALRALSNISTRLFYEDGSGEKS	ALSN(1)ISTR	4	2	-0.69853	9816800	7853100	5252600				Plxnb2
M3YSI3	tr|M3YSI3|M3YSI3_MUSPF Uncharacterized protein OS=Mustela putorius furo GN=EMB PE=4 SV=1;tr|M1EKK3|M1EKK3_MUSPF Embigin-like protein (Fragment) OS=Mustela putorius furo PE=2 SV=1	0.000363831	125.97	2	N	PLDVHMNDKYAINGTNANETRLKIMQLSEDD	YAIN(0.992)GTN(0.578)AN(0.43)ETR	7	2	-0.95623	7279200	4580200	5401900				Emb
M1EJQ9	tr|M1EJQ9|M1EJQ9_MUSPF Coxsackie virus and adenovirus receptor (Fragment) OS=Mustela putorius furo PE=2 SV=1;tr|M3YH47|M3YH47_MUSPF Uncharacterized protein OS=Mustela putorius furo GN=Cxadr PE=4 SV=1	0.000399785	120.06	1	N	VHFTSSDLKSGDASINVTNLRLSDIGTYQCK	SGDASIN(0.999)VTN(0.001)LR	7	2	-0.029829	3447300	5498900	5421600				Cxadr
M3Y7B1	tr|M3Y7B1|M3Y7B1_MUSPF Uncharacterized protein OS=Mustela putorius furo GN=C8A PE=4 SV=1	1.08463e-09	97.797	1	N	RVRGGSSGWGGGLSENSSTITYRSWGRSLKY	GGSSGWGGGLSEN(1)SSTITYR	13	2	0.0051988	4738700	3707600	5491000				C8a
M3XSN9	tr|M3XSN9|M3XSN9_MUSPF Uncharacterized protein OS=Mustela putorius furo GN=SORCS1 PE=4 SV=1	0.00499422	140.09	1	N	RTVDGHSQYLTCRMQNCTEANRNKPFPGYID	MQN(1)CTEANR	3	2	1.5759			5564100				Sorcs1
M3XZ41	tr|M3XZ41|M3XZ41_MUSPF Uncharacterized protein OS=Mustela putorius furo GN=ADAM10 PE=4 SV=1;tr|M1EBU1|M1EBU1_MUSPF ADAM metallopeptidase domain 10 (Fragment) OS=Mustela putorius furo PE=2 SV=1	0.000159109	111.43		N	SGIRNISFMVKRIRINTTADEKDPTNPFRFP	IN(1)TTADEKDPTNPFR	2	3	0.26465	9249500	8078900	5782600				Adam10
M3YZB1	tr|M3YZB1|M3YZB1_MUSPF Uncharacterized protein OS=Mustela putorius furo GN=STAB1 PE=4 SV=1;tr|G9KRE2|G9KRE2_MUSPF Stabilin 1 (Fragment) OS=Mustela putorius furo PE=2 SV=1	1.59046e-11	121.02	1	N	TPCHGRGTCLDGIDGNGTCVCKENFGGSACQ	GTCLDGIDGN(1)GTCVCK	10	2	-0.046758	5883200	4148300	5939200				Stab1
G9K6C4	tr|G9K6C4|G9K6C4_MUSPF Integrin beta (Fragment) OS=Mustela putorius furo PE=2 SV=1;tr|M3Y3F8|M3Y3F8_MUSPF Integrin beta OS=Mustela putorius furo GN=ITGB1 PE=3 SV=1	0.0213753	28.765	2	N	MDAYCRKENSSEICSNNGECVCGQCVCRKRD	KEN(0.929)SSEICSN(0.536)N(0.536)GECVCGQCVCR	10	3	0.37991			6067300				Itgb1
M3YSF0	tr|M3YSF0|M3YSF0_MUSPF Uncharacterized protein OS=Mustela putorius furo GN=ITGA1 PE=3 SV=1	0.00172751	64.439	1	N	MQKANQIIIPQNTTFNVESTKKNEPLASYLG	ANQIIIPQN(0.385)TTFN(0.615)VESTK	13	2	0.22375		3582000	6263300				Itga1
M3YSF0	tr|M3YSF0|M3YSF0_MUSPF Uncharacterized protein OS=Mustela putorius furo GN=ITGA1 PE=3 SV=1	0.00590134	56.359	1	N	GTVVMQKANQIIIPQNTTFNVESTKKNEPLA	ANQIIIPQN(0.5)TTFN(0.5)VESTK	9	2	0.25026			6263300				Itga1
M3YCK5	tr|M3YCK5|M3YCK5_MUSPF Uncharacterized protein OS=Mustela putorius furo GN=TMEM259 PE=4 SV=1;tr|G9K9U5|G9K9U5_MUSPF Membralin (Fragment) OS=Mustela putorius furo PE=2 SV=1	0.0249931	31.819	1	N	IEPKVLKPPGSAEAPNDSQELPFPETPTKVW	VLKPPGSAEAPN(1)DSQELPFPETPTK	12	3	-0.013858		5428100	6412800				Oas2
G9K6B4	tr|G9K6B4|G9K6B4_MUSPF Integrin, alpha E (Fragment) OS=Mustela putorius furo PE=2 SV=1;tr|M3YLD9|M3YLD9_MUSPF Uncharacterized protein OS=Mustela putorius furo GN=ITGAE PE=3 SV=1	0.00137381	101.79	1	N	LRDSQDVSASLARVQNITQVGSVTKTASAMQ	VQN(1)ITQVGSVTK	3	2	0.3298	9059200	5776200	7416300				Itgae
M1EJD6	tr|M1EJD6|M1EJD6_MUSPF Hexosyltransferase (Fragment) OS=Mustela putorius furo PE=2 SV=1;tr|M3Z536|M3Z536_MUSPF Hexosyltransferase OS=Mustela putorius furo GN=B3GNT2 PE=3 SV=1	0.000842633	94.409	1	N	RQAIRESWGRETNVGNQTVVRVFLLGQTPPE	ETNVGN(1)QTVVR	6	2	0.096696	3595600	5484300	7491000				B3GNT2
M3YCA2	tr|M3YCA2|M3YCA2_MUSPF Uncharacterized protein OS=Mustela putorius furo GN=SHBG PE=4 SV=1	2.83283e-35	148.24	1	N	RSEDIWTHSCPQGPNNGTDTTH_________	SEDIWTHSCPQGPN(0.134)N(0.866)GTDTTH	15	3	-0.35343	7379500	7385200	7492700				Pros1
M3Z1G5	tr|M3Z1G5|M3Z1G5_MUSPF Uncharacterized protein OS=Mustela putorius furo GN=M6PR PE=4 SV=1;tr|G9K945|G9K945_MUSPF Mannose-6-phosphate receptor (Fragment) OS=Mustela putorius furo PE=2 SV=1	0.0103682	53.403	1	N	PDTYIYIFRVCREAGNRTSGAGLVQINKSNG	EAGN(1)RTSGAGLVQINK	4	3	1.7461			7550000				M6pr
M3Y284	tr|M3Y284|M3Y284_MUSPF Uncharacterized protein OS=Mustela putorius furo PE=4 SV=1;tr|M3YDS7|M3YDS7_MUSPF Uncharacterized protein OS=Mustela putorius furo PE=4 SV=1;tr|G9KNY4|G9KNY4_MUSPF Signal-regulatory protein alpha (Fragment) OS=Mustela putorius furo P	1.16988e-05	114.5	1	N	VVSGPTARASPEQTVNFTCKSRGFSPRNITL	ASPEQTVN(1)FTCK	8	2	0.042299		7329500	7598200				Sirpa
G9KJ67	tr|G9KJ67|G9KJ67_MUSPF Prostaglandin F2 receptor negative regulator (Fragment) OS=Mustela putorius furo PE=2 SV=1;tr|M3XRA7|M3XRA7_MUSPF Uncharacterized protein OS=Mustela putorius furo GN=PTGFRN PE=4 SV=1	3.64033e-13	172.27	1	N	RSVSVAEGKELDLTCNITTDRADDVRPEVTW	ELDLTCN(1)ITTDR	7	2	1.9466	5600600	5925700	7741900				Ptgfrn
M1EKS8	tr|M1EKS8|M1EKS8_MUSPF Ectonucleoside triphosphate diphosphohydrolase 1 (Fragment) OS=Mustela putorius furo PE=2 SV=1;tr|M3Z082|M3Z082_MUSPF Uncharacterized protein OS=Mustela putorius furo GN=Entpd1 PE=3 SV=1	2.96989e-187	272.64	1	N	SHTSLYIYKWPAEKENDTGVVHQVTECKLKG	WPAEKEN(1)DTGVVHQVTECK	7	4	0.67793	13983000	3579700	7743200				Entpd1
M3YKS9	tr|M3YKS9|M3YKS9_MUSPF Uncharacterized protein OS=Mustela putorius furo GN=F12 PE=3 SV=1	3.47271e-20	154.65	1	N	PAPEELTVVLGQDRHNQSCEQCQTLAVRAYS	HN(1)QSCEQCQTLAVR	2	3	0.079413	5005400	4870700	7842300				F12
G9K7U0	tr|G9K7U0|G9K7U0_MUSPF Laminin, gamma 1 (Fragment) OS=Mustela putorius furo PE=2 SV=1;tr|M3YJG9|M3YJG9_MUSPF Uncharacterized protein OS=Mustela putorius furo GN=LAMC1 PE=4 SV=1	1.99882e-08	152.54	1	N	VKDVDQNLMDRLQRVNNTLSSQISRLQNIRN	VN(1)NTLSSQISR	2	2	-1.042	6706200	10174000	8000200				Lamc1
G9KHB9	tr|G9KHB9|G9KHB9_MUSPF Procollagen-lysine, 2-oxoglutarate 5-dioxygenase 2 (Fragment) OS=Mustela putorius furo PE=2 SV=1;tr|M3YK75|M3YK75_MUSPF Uncharacterized protein OS=Mustela putorius furo GN=PLOD2 PE=4 SV=1	0.00148629	155.58	1	N	VGEDFQGGGCKFLRYNCSIESPRKGWSFMHP	YN(1)CSIESPR	2	2	-0.063881	24053000	9496100	8013400				Plod2
M3YX39	tr|M3YX39|M3YX39_MUSPF Uncharacterized protein OS=Mustela putorius furo GN=HSPG2 PE=4 SV=1;tr|G9K4Z0|G9K4Z0_MUSPF Heparan sulfate proteoglycan 2 (Fragment) OS=Mustela putorius furo PE=2 SV=1	1.02971e-16	106.57	1	N	SLTQGSLIVGSLAPVNGTSQGKFQGLDLNEE	SLTQGSLIVGSLAPVN(1)GTSQGK	16	3	0.60836		4093200	8046000				Hspg2
G9K9D1	tr|G9K9D1|G9K9D1_MUSPF Mannosidase, alpha, class 2A, member 2 (Fragment) OS=Mustela putorius furo PE=2 SV=1;tr|M3YW72|M3YW72_MUSPF Alpha-mannosidase OS=Mustela putorius furo GN=MAN2A2 PE=3 SV=1	4.31579e-06	133.23	1	N	RKGFDCGLEAKNLGFNCTTSQGKVALGSLFH	NLGFN(1)CTTSQGK	5	2	-1.301	3590600	10899000	8293700				Man2a2
M3Y0G5	tr|M3Y0G5|M3Y0G5_MUSPF Alpha-mannosidase OS=Mustela putorius furo GN=MAN2B1 PE=3 SV=1;tr|G9K9D4|G9K9D4_MUSPF Alpha-mannosidase (Fragment) OS=Mustela putorius furo PE=2 SV=1	1.69614e-38	194.96	1	N	RLSGSKEDFTYCRNLNISVCPLSQTSKSFQV	NLN(1)ISVCPLSQTSK	3	2	-0.076615	9100200	8497000	8353700				Man2b1
M3Y167	tr|M3Y167|M3Y167_MUSPF Uncharacterized protein OS=Mustela putorius furo GN=LRG1 PE=4 SV=1	0.00710859	151.29	1	N	LYEWLVANRDKMFSQNATRCAGPEASKGQKL	MFSQN(1)ATR	5	2	0.001545	7711400	8907000	9033400				Lrg1
M3YFW6	tr|M3YFW6|M3YFW6_MUSPF Uncharacterized protein OS=Mustela putorius furo GN=KLKB1 PE=3 SV=1	0.0298053	107.59	1	N	YRDIHKGIDMRGVNFNVSKVKSVEECQKKCT	GVNFN(1)VSK	5	2	-0.68859	5401500	12499000	9132700				Klkb1
G9KCS3	tr|G9KCS3|G9KCS3_MUSPF Nicalin-like protein (Fragment) OS=Mustela putorius furo PE=2 SV=1;tr|M3XX83|M3XX83_MUSPF Nicalin OS=Mustela putorius furo GN=NCLN PE=3 SV=1	0.0185232	125.25	1	N	RNTRLIAEALTRVIYNLTEKGTPPDMPVFTE	VIYN(1)LTEK	4	2	0.60076	2493800	9586800	9359000				Ddx20
M3Y3Y2	tr|M3Y3Y2|M3Y3Y2_MUSPF Tetraspanin OS=Mustela putorius furo GN=CD82 PE=3 SV=1;tr|M1EM62|M1EM62_MUSPF Tetraspanin (Fragment) OS=Mustela putorius furo PE=2 SV=1	0.00111124	104.79	1	N	SFYNWTENAELMNRTNITYPCSCEARREEED	TN(1)ITYPCSCEAR	2	2	-0.0095446	9108000		9711300				Cd82
M3XLW9	tr|M3XLW9|M3XLW9_MUSPF Uncharacterized protein OS=Mustela putorius furo GN=COL6A3 PE=4 SV=1	1.52377e-05	171.38	1	N	LTVTSAHDQSLVLRQNLSVTERAIGGLLAGH	QN(1)LSVTER	2	2	-0.064527	15735000	10323000	9805300				Col6a3
G9K6C4	tr|G9K6C4|G9K6C4_MUSPF Integrin beta (Fragment) OS=Mustela putorius furo PE=2 SV=1;tr|M3Y3F8|M3Y3F8_MUSPF Integrin beta OS=Mustela putorius furo GN=ITGB1 PE=3 SV=1	4.22254e-68	208.27	1	N	STTPAKLRNPCTSEQNCTSPFSYKNVLSLTD	NPCTSEQN(1)CTSPFSYK	8	2	-1.0242	15036000	11808000	10161000				Itgb1
G9KPR4	tr|G9KPR4|G9KPR4_MUSPF Solute carrier family 44, member 2 (Fragment) OS=Mustela putorius furo PE=2 SV=1;tr|M3Y4B4|M3Y4B4_MUSPF Uncharacterized protein OS=Mustela putorius furo GN=SLC44A2 PE=3 SV=1	2.4822e-32	150.59	1	N	CFPAIHAHKGVLMVGNETTYEDGHGSRKNVT	GVLMVGN(1)ETTYEDGHGSR	7	3	-0.50247		3042900	10392000				Slc44a2
M3YDQ5	tr|M3YDQ5|M3YDQ5_MUSPF Uncharacterized protein OS=Mustela putorius furo GN=TMEM87B PE=4 SV=1	0.00442387	133.23	1	N	VNDKSGPLIFRKTMFNSTEIRFSVKSFSCSG	TMFN(1)STEIR	4	2	-1.1248	23431000	9220000	10398000				Tmem87b
M3Y4T8	tr|M3Y4T8|M3Y4T8_MUSPF Uncharacterized protein OS=Mustela putorius furo GN=CALU PE=4 SV=1	0.0174595	38.799	1	N	HDLNEDGLVSWEEYKNATYGYVLDDPDPDDG	N(1)ATYGYVLDDPDPDDGFNYK	1	2	-0.071301		9276600	10433000				Calu
M3XUZ0	tr|M3XUZ0|M3XUZ0_MUSPF Uncharacterized protein OS=Mustela putorius furo GN=ADGRE2 PE=3 SV=1	1.08501e-26	201.21	1	N	PTDCAQWCPPKSTCVNATACRCSPGFISSSG	STCVN(1)ATACR	5	2	-0.60859	10466000	15515000	10735000				Cd97
M3YUR2	tr|M3YUR2|M3YUR2_MUSPF Uncharacterized protein OS=Mustela putorius furo GN=NPR3 PE=4 SV=1	0.0101039	118.32	1	N	RVRPAIEYALRSVQGNGTERRLLPPGTRFQV	SVQGN(1)GTER	5	2	-0.15723		9048200	10816000				Npr1
M3YZB1	tr|M3YZB1|M3YZB1_MUSPF Uncharacterized protein OS=Mustela putorius furo GN=STAB1 PE=4 SV=1;tr|G9KRE6|G9KRE6_MUSPF Stabilin 1 (Fragment) OS=Mustela putorius furo PE=2 SV=1	3.09217e-15	136.99	1	N	YTIFVPTNRSLEASGNSSSMDADTVRHHVIL	SLEASGN(1)SSSMDADTVR	7	2	-0.44596	8620500	6384700	11632000				Stab1
G9KTT6	tr|G9KTT6|G9KTT6_MUSPF Transmembrane protein 131 (Fragment) OS=Mustela putorius furo PE=2 SV=1;tr|M3YIL6|M3YIL6_MUSPF Uncharacterized protein OS=Mustela putorius furo GN=TMEM131 PE=4 SV=1	1.35593e-08	172.88	1	N	TKGVMRASFSSREADNHTAFIRIKTNASDST	EADN(1)HTAFIR	4	3	-0.27838		10593000	11673000				Tmem131
M3YAQ5	tr|M3YAQ5|M3YAQ5_MUSPF Uncharacterized protein OS=Mustela putorius furo GN=SEMA4D PE=3 SV=1	1.57942e-06	136.86	1	N	VTPIDNRPRLIRSDVNYTQVVVDRTWALDGT	SDVN(1)YTQVVVDR	4	2	-1.4173	7319600	10899000	12372000				Sema4d
M1EM40	tr|M1EM40|M1EM40_MUSPF CD44 molecule (Fragment) OS=Mustela putorius furo PE=2 SV=1;tr|M3YJU1|M3YJU1_MUSPF Uncharacterized protein OS=Mustela putorius furo GN=CD44 PE=4 SV=1	1.31727e-09	130.56	1	N	YSISKTEAPDLCKAFNSSLPTMDQMEKALKV	AFN(1)SSLPTMDQMEK	3	2	-0.18196	12183000	11364000	12509000				Cd44
G9K540	tr|G9K540|G9K540_MUSPF Intercellular adhesion molecule 2 (Fragment) OS=Mustela putorius furo PE=2 SV=1;tr|M3YTK6|M3YTK6_MUSPF Uncharacterized protein OS=Mustela putorius furo GN=ICAM2 PE=4 SV=1	1.58865e-48	194.05	1	N	RGKETLCNKTFTGEKNDTQGATATHKGMAHR	TFTGEKN(1)DTQGATATHK	7	3	-0.0385	44717000	24803000	12949000				Icam2
M1ERN3	tr|M1ERN3|M1ERN3_MUSPF Endothelin converting enzyme 1 (Fragment) OS=Mustela putorius furo PE=2 SV=1;tr|M3YX95|M3YX95_MUSPF Uncharacterized protein OS=Mustela putorius furo GN=ECE1 PE=4 SV=1	6.78925e-24	196.88	1	N	VDQSGLGLPSRDYYLNKTENEKVLTGYLNYM	DYYLN(1)KTENEK	5	2	0.1218	10658000	14335000	13227000				Ece1
M3XRN5	tr|M3XRN5|M3XRN5_MUSPF Uncharacterized protein OS=Mustela putorius furo GN=LRP1 PE=4 SV=1	3.90958e-33	199.65	1	N	YGQIPKVERCDMDGQNRTKLVDSKIVFPHGI	CDMDGQN(1)R	7	2	-0.4117			13317000				Lrp1
M3Y0I8	tr|M3Y0I8|M3Y0I8_MUSPF Uncharacterized protein OS=Mustela putorius furo GN=LAMA1 PE=4 SV=1	0.000118038	141.48	1	N	ASTLKDVVGLSQKLLNTSTDLSRVDATLRET	LLN(1)TSTDLSR	3	2	1.123	24401000	13846000	13710000				Lama1
M3YSY9	tr|M3YSY9|M3YSY9_MUSPF Uncharacterized protein OS=Mustela putorius furo GN=C6 PE=4 SV=1	0.0210317	101.69	1	N	GPQLEWGLERRRLSTNSTKKESCGYDTCYDW	LSTN(1)STKK	4	2	-0.37651	5943300	12763000	14430000				C7
M1EN69	tr|M1EN69|M1EN69_MUSPF V-erb-b2 erythroblastic leukemia viral oncoprotein-like protein 3 (Fragment) OS=Mustela putorius furo PE=2 SV=1;tr|M3XPI4|M3XPI4_MUSPF Uncharacterized protein OS=Mustela putorius furo GN=ERBB3 PE=4 SV=1	0.00234816	101.64	1	N	CSGPQDTDCFACRLFNDSGACVRQCPQPLVY	LFN(1)DSGACVR	3	2	-0.83492	3613500	9783200	14491000				Erbb3
M3YNU4	tr|M3YNU4|M3YNU4_MUSPF Uncharacterized protein OS=Mustela putorius furo GN=PTK7 PE=3 SV=1	8.06687e-26	154.72	1	N	YQWFRDGNPLSDGQSNHTVSSKERNLTLRPA	DGNPLSDGQSN(1)HTVSSK	11	3	0.76009	18914000	5765300	14596000				Fgfr1
M3XY36	tr|M3XY36|M3XY36_MUSPF Uncharacterized protein OS=Mustela putorius furo GN=CADM1 PE=4 SV=1;tr|M1EKS4|M1EKS4_MUSPF Cell adhesion molecule 1 (Fragment) OS=Mustela putorius furo PE=2 SV=1	3.89749e-14	145.28	1	N	QLLNFSSSELKVSLTNVSISDEGRYFCQLYT	VSLTN(1)VSISDEGR	5	2	0.3754	13332000		14647000				Cadm1
G9KJJ7	tr|G9KJJ7|G9KJJ7_MUSPF Peroxidasin-like protein-like protein (Fragment) OS=Mustela putorius furo PE=2 SV=1;tr|M3YND0|M3YND0_MUSPF Uncharacterized protein OS=Mustela putorius furo GN=PXDN PE=4 SV=1	0.00074894	123.75	1	N	IKQTSLARILCDNADNITRVQRDVFRVAEFP	ILCDN(0.007)ADN(0.993)ITR	8	2	-0.4633	12883000	18150000	15146000				Tpo
M1EJS7	tr|M1EJS7|M1EJS7_MUSPF Chromodomain helicase DNA binding protein 6 (Fragment) OS=Mustela putorius furo PE=2 SV=1;tr|M3Z1X1|M3Z1X1_MUSPF Uncharacterized protein OS=Mustela putorius furo GN=CHD6 PE=4 SV=1	0.00517844	91.318	1	N	KQRRPRCKEPGKLDINSLSGEERVPAVPKEP	LDIN(1)SLSGEER	4	2	-0.11893	32496000	14794000	15466000				Chd6
M3XRN5	tr|M3XRN5|M3XRN5_MUSPF Uncharacterized protein OS=Mustela putorius furo GN=LRP1 PE=4 SV=1	5.61211e-27	177.84	1	N	YWADAKLSVIGSIRLNGTDPIVAADSKRGLS	LN(1)GTDPIVAADSKR	2	2	0.019634	21327000	17819000	15477000				Lrp1
G9K6C7	tr|G9K6C7|G9K6C7_MUSPF Integrin beta (Fragment) OS=Mustela putorius furo PE=2 SV=1;tr|M3YFT7|M3YFT7_MUSPF Integrin beta OS=Mustela putorius furo GN=ITGB2 PE=3 SV=1	9.60757e-31	196.24	1	N	ECVESGPGCAWCQKLNFTGLGEPDSVRCDTR	LN(1)FTGLGEPDSVR	2	2	0.17844		13777000	16250000				Itgb2
M3Y6H7	tr|M3Y6H7|M3Y6H7_MUSPF Uncharacterized protein OS=Mustela putorius furo GN=C3 PE=4 SV=1;tr|M1EKJ6|M1EKJ6_MUSPF Complement component 3 (Fragment) OS=Mustela putorius furo PE=2 SV=1	1.92186e-15	160.69	1	N	KAFLDCCNYITQLRLNYSHDDPLGLARSDMD	LN(1)YSHDDPLGLAR	2	2	0.46933	14565000	12194000	16717000				C3
M3XVU8	tr|M3XVU8|M3XVU8_MUSPF Uncharacterized protein OS=Mustela putorius furo GN=HRG PE=4 SV=1	5.88157e-08	89.466	1	N	TQCLNDSQHFRVNDYNCTTSSVSSALTNTKD	VN(0.002)DYN(0.998)CTTSSVSSALTNTK	5	2	-0.4558	14925000	12061000	17466000				Hrg
M3YHB5	tr|M3YHB5|M3YHB5_MUSPF Peptidylprolyl isomerase OS=Mustela putorius furo GN=FKBP10 PE=4 SV=1	8.08573e-32	202.56	1	N	CPREVQMGDFVRYHYNGTFEDGKKFDSSYDR	YHYN(1)GTFEDGKK	4	3	-0.17224	6660200	18191000	17956000				Fkbp10
M3Z3G5	tr|M3Z3G5|M3Z3G5_MUSPF Uncharacterized protein OS=Mustela putorius furo GN=LAMB1 PE=4 SV=1;tr|G9K7T3|G9K7T3_MUSPF Laminin, beta 1 (Fragment) OS=Mustela putorius furo PE=2 SV=1	0.0112321	138.07	1	N	RYVVLPRPVCFEKGVNYTVRLELPQYTSSDS	GVN(1)YTVR	3	2	-0.88406	30348000	13065000	18271000				Lamb1
M3YM17	tr|M3YM17|M3YM17_MUSPF Uncharacterized protein OS=Mustela putorius furo GN=LGALS3BP PE=4 SV=1;tr|G9K845|G9K845_MUSPF Lectin, galactoside-binding, soluble, 3 binding protein (Fragment) OS=Mustela putorius furo PE=2 SV=1	3.49405e-12	135.81	1	N	KSRCRHSQDASAVCTNETRSTHTLDLSDELP	HSQDASAVCTN(1)ETR	11	3	0.25379	16552000	18345000	19447000				Lgals3bp
G9K7U8	tr|G9K7U8|G9K7U8_MUSPF Lysosomal-associated membrane protein 2 (Fragment) OS=Mustela putorius furo PE=2 SV=1;tr|M3XQR3|M3XQR3_MUSPF Uncharacterized protein OS=Mustela putorius furo GN=LAMP2 PE=3 SV=1	0.00545286	88.134	1	N	DFTGSCQPRSALLSLNSSNVKYLDFVFAVKN	SALLSLN(0.556)SSN(0.444)VK	7	2	0.62555	30166000	15985000	19625000				Lamp2
M3YUR2	tr|M3YUR2|M3YUR2_MUSPF Uncharacterized protein OS=Mustela putorius furo GN=NPR3 PE=4 SV=1;tr|G9KDV0|G9KDV0_MUSPF Natriuretic peptide receptor C/guanylate cyclase C (Fragment) OS=Mustela putorius furo PE=2 SV=1	0.00525506	153.73	1	N	GYSKKDGGKIIQQTWNRTFEGIAGQVSIDAN	IIQQTWN(1)R	7	2	-0.080313	5300600	19867000	19980000				Npr1
M3YNU4	tr|M3YNU4|M3YNU4_MUSPF Uncharacterized protein OS=Mustela putorius furo GN=PTK7 PE=3 SV=1;tr|G9KJ84|G9KJ84_MUSPF PTK7 protein tyrosine kinase 7 (Fragment) OS=Mustela putorius furo PE=2 SV=1	3.08106e-06	172.11	1	N	CVARDNTTGEEARSANASFNIKWIETGPVVL	SAN(1)ASFNIK	3	2	0.90298	24732000	23503000	21650000				Fgfr1
M3Y0G5	tr|M3Y0G5|M3Y0G5_MUSPF Alpha-mannosidase OS=Mustela putorius furo GN=MAN2B1 PE=3 SV=1	4.18588e-15	136.3	1	N	EILERRRDYRPTWKLNQTEPVAGNYYPVNSR	LN(1)QTEPVAGNYYPVNSR	2	2	-0.14095	13481000	18340000	21718000				Man2b1
G9KUD1	tr|G9KUD1|G9KUD1_MUSPF Transmembrane and tetratricopeptide repeat containing 3 (Fragment) OS=Mustela putorius furo PE=2 SV=1;tr|M3Y8A1|M3Y8A1_MUSPF Uncharacterized protein OS=Mustela putorius furo GN=TMTC3 PE=4 SV=1	5.17651e-47	201.3	1	N	VYINVYINLANLIRANESRLEEADQLYRQAI	AN(1)ESRLEEADQLYR	2	2	0.43335	14803000	22920000	22903000				Ogt
G9KB81	tr|G9KB81|G9KB81_MUSPF Myelin protein zero-like 1 (Fragment) OS=Mustela putorius furo PE=2 SV=1;tr|M3XN94|M3XN94_MUSPF Uncharacterized protein OS=Mustela putorius furo GN=MPZL1 PE=4 SV=1	4.50628e-67	231.38	1	N	___LEVYTPKEIFVANGTQGKLTCKFKSANT	EIFVAN(1)GTQGK	6	2	0.23323	36705000	26325000	24684000				Mpzl1
M3YGN5	tr|M3YGN5|M3YGN5_MUSPF Uncharacterized protein OS=Mustela putorius furo GN=LRPAP1 PE=4 SV=1;tr|G9K8M9|G9K8M9_MUSPF Low density lipoprotein receptor-related protein associated protein 1 (Fragment) OS=Mustela putorius furo PE=2 SV=1	0.000903471	129.39	1	N	EEPRVIDLWDLAKSSNFTEKELESFREELKH	SSN(1)FTEK	3	2	0.6024			27846000				Lrpap1
M3XWP9	tr|M3XWP9|M3XWP9_MUSPF Uncharacterized protein OS=Mustela putorius furo GN=ITGAV PE=3 SV=1	5.19349e-31	162.22	1	N	PSASSIFLLVGAPKANTTQPGIVEGGQVLKC	AN(1)TTQPGIVEGGQVLK	2	2	-0.24731	68276000	37077000	35626000				Itgav
M1EGN2	tr|M1EGN2|M1EGN2_MUSPF CLPTM1-like protein (Fragment) OS=Mustela putorius furo PE=2 SV=1;tr|M3YBY1|M3YBY1_MUSPF Uncharacterized protein OS=Mustela putorius furo GN=CLPTM1L PE=4 SV=1	0.0100922	114.65	1	N	NVEDFDVDSKFERTVNVSVPKKTRNNGTLYA	TVN(1)VSVPKK	3	2	0.20681	33778000	76602000	53001000				Clptm1l
M3XRN5	tr|M3XRN5|M3XRN5_MUSPF Uncharacterized protein OS=Mustela putorius furo GN=LRP1 PE=4 SV=1	8.0677e-242	315.13	1	N	DINECLRFGTCSQLCNNTKGGHLCSCARNFM	FGTCSQLCN(1)NTK	9	2	0.096446	30773000	51354000	53318000				Lrp1
G9K6E2	tr|G9K6E2|G9K6E2_MUSPF Inter-alpha inhibitor H5 (Fragment) OS=Mustela putorius furo PE=2 SV=1;tr|M3YY54|M3YY54_MUSPF Uncharacterized protein OS=Mustela putorius furo GN=ITIH5 PE=4 SV=1	1.43129e-09	129.84	1	N	SRVILDGGERLVLPCNQSAVAGSRGLEVSVS	LVLPCN(1)QSAVAGSR	6	2	-0.15322	39376000	23020000	54738000				Itih5
G9KPR4	tr|G9KPR4|G9KPR4_MUSPF Solute carrier family 44, member 2 (Fragment) OS=Mustela putorius furo PE=2 SV=1;tr|M3Y4B4|M3Y4B4_MUSPF Uncharacterized protein OS=Mustela putorius furo GN=SLC44A2 PE=3 SV=1	3.96694e-08	146.16	1	N	VGNETTYEDGHGSRKNVTELVEGAKKANGVL	KN(1)VTELVEGAK	2	2	-0.62022	53772000	57043000	65492000				Slc44a2
A0A1Q2SQ05	tr|A0A1Q2SQ05|A0A1Q2SQ05_MUSSB MHC class II antigen (Fragment) OS=Mustela sibirica GN=Musi-DRB PE=4 SV=1	1.01709e-53	223.36	1	N	____LYLTKSECYFTNGTERVRFLKRLFYNG	SECYFTN(1)GTER	7	2	0.52391	193020000	151280000	143290000				P20040
G9K473	tr|G9K473|G9K473_MUSPF Hexosaminidase A (Fragment) OS=Mustela putorius furo PE=2 SV=1;tr|M3Z0D4|M3Z0D4_MUSPF Beta-hexosaminidase OS=Mustela putorius furo GN=Hexa PE=3 SV=1	2.2223e-09	177.36	1	N	FSQLVWRSPEGTFFINKTEIEDFPRFPHRGL	SPEGTFFIN(1)K	9	2	0.24308	10864000	1559100					Hexa
G9KMJ4	tr|G9KMJ4|G9KMJ4_MUSPF Scavenger receptor class B, member 2 (Fragment) OS=Mustela putorius furo PE=2 SV=1;tr|M3YAP7|M3YAP7_MUSPF Uncharacterized protein OS=Mustela putorius furo GN=SCARB2 PE=3 SV=1	0.00705968	54.898	1	N	TYRELRNKADIQFGDNGTTISAVSNKAYVFE	ADIQFGDN(1)GTTISAVSNK	8	2	0.32008	1830800	1638800					Scarb2
M3XYD7	tr|M3XYD7|M3XYD7_MUSPF Uncharacterized protein OS=Mustela putorius furo GN=Cdh23 PE=4 SV=1	0.00270476	72.175	1	N	DRFLIHPVTGVIRVANATIDREEQESYRLVV	VAN(1)ATIDREEQESYR	3	3	-0.41469		2421900					Fat4
M3XSV8	tr|M3XSV8|M3XSV8_MUSPF Uncharacterized protein OS=Mustela putorius furo PE=4 SV=1	0.00175032	90.108	1	N	HMNETSHMQGSLRITNISSDDSGKQISCVAE	ITN(1)ISSDDSGK	3	2	-0.47905		2469600					Ntrk2
M3Y0I8	tr|M3Y0I8|M3Y0I8_MUSPF Uncharacterized protein OS=Mustela putorius furo GN=LAMA1 PE=4 SV=1	3.21967e-23	200.05	1	N	VNRVQENADTITRRTNESLLTLRAIPEGIQG	TN(1)ESLLTLR	2	2	-0.4228	16573000	4156000					Lama1
G9K538	tr|G9K538|G9K538_MUSPF Intercellular adhesion molecule 1 (Fragment) OS=Mustela putorius furo PE=2 SV=1;tr|M3Y615|M3Y615_MUSPF Uncharacterized protein OS=Mustela putorius furo GN=ICAM1 PE=4 SV=1	0.000284075	62.924	1	N	RVLYGPRLDERDCPGNWTWEEGSQQTLRCQA	LDERDCPGN(1)WTWEEGSQQTLR	9	3	-0.44071	3833300	5633300					Icam1
G9KWM6	tr|G9KWM6|G9KWM6_MUSPF Unc-5-like protein B (Fragment) OS=Mustela putorius furo PE=2 SV=1;tr|M3XYI2|M3XYI2_MUSPF Uncharacterized protein OS=Mustela putorius furo GN=UNC5B PE=4 SV=1;tr|M3XSM0|M3XSM0_MUSPF Uncharacterized protein OS=Mustela putorius furo GN=	2.08214e-06	114.89		N	DHNLIIRQARLSDTANYTCVAKNIVAKRRST	LSDTAN(1)YTCVAK	6	2	-0.85965	9136500	8962600					Unc5b
G9KJ67	tr|G9KJ67|G9KJ67_MUSPF Prostaglandin F2 receptor negative regulator (Fragment) OS=Mustela putorius furo PE=2 SV=1;tr|M3XRA7|M3XRA7_MUSPF Uncharacterized protein OS=Mustela putorius furo GN=PTGFRN PE=4 SV=1	0.0117505	112.75	1	N	KYIISLDQDSVVKLENWTDASRVDGVVLEKV	LEN(1)WTDASR	3	2	0.43066	7954900	9140700					Ptgfrn
G9K4L3	tr|G9K4L3|G9K4L3_MUSPF Heteroproteinous nuclear ribonucleoprotein U (Fragment) OS=Mustela putorius furo PE=2 SV=1	0.000753329	49.793	1	N	LDDEEAGGRPAMEPGNGSLDLGGDSAGRSGA	LQAALDDEEAGGRPAMEPGN(1)GSLDLGGDSAGR	20	3	0.11046		9581700					Hnrnpu
M3XY36	tr|M3XY36|M3XY36_MUSPF Uncharacterized protein OS=Mustela putorius furo GN=CADM1 PE=4 SV=1;tr|M1EKS4|M1EKS4_MUSPF Cell adhesion molecule 1 (Fragment) OS=Mustela putorius furo PE=2 SV=1;tr|M3YGV7|M3YGV7_MUSPF Uncharacterized protein OS=Mustela putorius furo	0.0271415	72.875		N	LSGPNLFINNLNKTDNGTYRCEASNIVGKAH	TDN(1)GTYR	3	2	-0.021901	6628300	10608000					Cadm1
G9K4T5	tr|G9K4T5|G9K4T5_MUSPF Hydroxysteroid dehydrogenase 1 (Fragment) OS=Mustela putorius furo PE=2 SV=1;tr|M3XV65|M3XV65_MUSPF Uncharacterized protein OS=Mustela putorius furo GN=HSD11B1 PE=4 SV=1	1.12425e-08	145.95	1	N	YVVLSVAALPMLKQSNGSIVVVSSKAGKMAS	QSN(1)GSIVVVSSK	3	2	0.83119		16765000					Hsd11b1
M3Y0J7	tr|M3Y0J7|M3Y0J7_MUSPF Uncharacterized protein OS=Mustela putorius furo GN=IGF2R PE=4 SV=1;tr|G9K5C8|G9K5C8_MUSPF Insulin-like growth factor 2 receptor (Fragment) OS=Mustela putorius furo PE=2 SV=1	0.0251157	95.352	1	N	EKVIVTYSKGYQCGENKTASAVIELTCAKTV	GYQCGEN(1)K	7	2	0.20947	6227000	21042000					Igf2r
M3YB38	tr|M3YB38|M3YB38_MUSPF Uncharacterized protein OS=Mustela putorius furo GN=SEL1L PE=4 SV=1;tr|G9KMW6|G9KMW6_MUSPF Sel-1 suppressor of lin-12-like protein (Fragment) OS=Mustela putorius furo PE=2 SV=1	0.0322595	86.794	1	N	QKREAYRYLQKAAGMNHTKALERVSYALLFG	AAGMN(1)HTK	5	2	-0.23667		75645000					Sel1l
M3YTM8	tr|M3YTM8|M3YTM8_MUSPF Uncharacterized protein OS=Mustela putorius furo GN=Tcam1 PE=4 SV=1	0.00853532	86.898	1	N	ELSPFVSWKGDTAWANATVRAMETGDQELSC	GDTAWAN(1)ATVR	7	2	-1.2309	680800						Tcam1
M3Z2L0	tr|M3Z2L0|M3Z2L0_MUSPF Uncharacterized protein OS=Mustela putorius furo GN=ANGPT4 PE=4 SV=1;tr|M1ECN4|M1ECN4_MUSPF Angiopoietin 4 (Fragment) OS=Mustela putorius furo PE=2 SV=1	7.51894e-08	127.17	1	N	TAQTRKLTDVEAQVLNQTSRMEIQLLETSLS	LTDVEAQVLN(1)QTSR	10	2	0.47425	1375200						Angpt4
G9KRW3	tr|G9KRW3|G9KRW3_MUSPF Sulfatase modifying factor 1 (Fragment) OS=Mustela putorius furo GN=SUMF1 PE=2 SV=1	0.0173965	67.726	1	N	MDAYEVSNAEFEKFVNSTGYLTEAEKFGDSF	FVN(1)STGYLTEAEK	3	2	0.27668	1518000						Sumf1
G9KRR6	tr|G9KRR6|G9KRR6_MUSPF STT3, subunit of the oligosaccharyltransferase complex,-like protein A (Fragment) OS=Mustela putorius furo PE=2 SV=1;tr|M3Y523|M3Y523_MUSPF Uncharacterized protein OS=Mustela putorius furo GN=STT3A PE=4 SV=1	0.000295051	88.992	2	N	YQITAMANRTILVDNNTWNNTHISRVGQAMA	TILVDN(0.15)N(0.85)TWN(0.85)N(0.15)THISR	7	3	0.23283	2118900						Stt3a
M1EQT1	tr|M1EQT1|M1EQT1_MUSPF Fibroblast growth factor receptor-like 1 (Fragment) OS=Mustela putorius furo PE=2 SV=1;tr|M3YIH1|M3YIH1_MUSPF Uncharacterized protein OS=Mustela putorius furo GN=FGFRL1 PE=4 SV=1	0.0127375	93.429	1	N	SGRYTCRVSNRAGAINATYKVDVIQRTRSKP	AGAIN(1)ATYK	5	2	-0.18896	3192700						Fgfr4
G9K435	tr|G9K435|G9K435_MUSPF HEG-like protein 1 (Fragment) OS=Mustela putorius furo PE=2 SV=1;tr|M3XYK1|M3XYK1_MUSPF Uncharacterized protein OS=Mustela putorius furo GN=HEG1 PE=4 SV=1	0.0167888	88.948	1	N	VRTFVAEFKLKKTFLNTTMEKKADLHEVENE	TFLN(1)TTMEK	4	2	-0.75394	3292400						Heg1
G9KHC9	tr|G9KHC9|G9KHC9_MUSPF Phospholipid transfer protein (Fragment) OS=Mustela putorius furo GN=PLTP PE=2 SV=1	0.00246118	95.477	1	N	ALQLSRDATGRIKVSNVSCQASVSRMHAAFG	VSN(1)VSCQASVSR	3	2	-0.23626	4083900						Pltp
M3XLW9	tr|M3XLW9|M3XLW9_MUSPF Uncharacterized protein OS=Mustela putorius furo GN=COL6A3 PE=4 SV=1	0.00207976	76.332	1	N	IKNPVKFGHKQLNIPNNVTSSPTSKLVTTTK	QLNIPN(0.5)N(0.5)VTSSPTSK	6	2	-0.72459	4745200						Col6a3
M3XLW9	tr|M3XLW9|M3XLW9_MUSPF Uncharacterized protein OS=Mustela putorius furo GN=COL6A3 PE=4 SV=1	0.00207976	76.332	1	N	KNPVKFGHKQLNIPNNVTSSPTSKLVTTTKP	QLNIPN(0.5)N(0.5)VTSSPTSK	7	2	-0.72459	4745200						Col6a3
M3XRN5	tr|M3XRN5|M3XRN5_MUSPF Uncharacterized protein OS=Mustela putorius furo GN=LRP1 PE=4 SV=1	0.0189485	94.409	1	N	GTCNKADGSEPVVLRNSTTLVMHMKVYDESI	N(1)STTLVMHMK	1	2	0.46701	6180500						Lrp1
G9K6C4	tr|G9K6C4|G9K6C4_MUSPF Integrin beta (Fragment) OS=Mustela putorius furo PE=2 SV=1;tr|M3Y3F8|M3Y3F8_MUSPF Integrin beta OS=Mustela putorius furo GN=ITGB1 PE=3 SV=1	2.67211e-05	112.34		N	KGEKKDTCAQECSHFNITKVENRDKLPQPGQ	KDTCAQECSHFN(1)ITK	12	3	0.087341	7048600						Itgb1
M3YWX7	tr|M3YWX7|M3YWX7_MUSPF Uncharacterized protein OS=Mustela putorius furo GN=EPHB2 PE=3 SV=1	0.0001284	90.827	1	N	PIGRCMCKAGFEAAENGTVCRGCPSGTFKAN	AGFEAAEN(1)GTVCR	8	2	0.10387	9307800						Ephb1
M3XRN5	tr|M3XRN5|M3XRN5_MUSPF Uncharacterized protein OS=Mustela putorius furo GN=LRP1 PE=4 SV=1	0.000119099	101.36	1	N	SDNANAQQKTSVIRVNRFNSTDYQVVTRVDK	VN(0.5)RFN(0.5)STDYQVVTR	2	3	0.051036	9328900						Lrp1
G9K5B8	tr|G9K5B8|G9K5B8_MUSPF Insulin-like growth factor 1 receptor (Fragment) OS=Mustela putorius furo PE=2 SV=1;tr|M3YH59|M3YH59_MUSPF Tyrosine-protein kinase receptor OS=Mustela putorius furo GN=IGF1R PE=3 SV=1	0.0210726	85.676	1	N	YRKYGGAKLNRLNPGNYTARIQATSLSGNGS	LNPGN(1)YTAR	5	2	0.61338	13087000						Igf1r
G9KEC8	tr|G9KEC8|G9KEC8_MUSPF Nucleoporin 210kDa (Fragment) OS=Mustela putorius furo PE=2 SV=1;tr|M3Z0Q9|M3Z0Q9_MUSPF Uncharacterized protein OS=Mustela putorius furo GN=NUP210 PE=4 SV=1	7.64735e-27	174.86	1	N	ATNRDEFVQIGKGATNHTCVVRTISVGLTLL	GATN(1)HTCVVR	4	2	0.59129	60245000						Nup210
Table C. Mink testicular N-glycoproteins with exclusively expressed glycosylation sites in the December samples.
Protein	Fasta headers	PEP	Score	Number of Deamidation 18O (N)	Amino acid	Sequence window	Deamidation 18O (N) Probabilities	Position in peptide	Charge	Mass error [ppm]	intensity November-1	intensity November-2	intensity November-3	intensity December-1	intensity December-2	intensity December-3	Gene name
G9KQU3	tr|G9KQU3|G9KQU3_MUSPF Spermatoproteinis associated, serine-rich 2 (Fragment) OS=Mustela putorius furo GN=SPATS2 PE=2 SV=1	0.0304254	53.569		N	SATPDMLDRTGSMLENGISDFEPKSLTMQST	TGSMLEN(1)GISDFEPK	7	2	0.60481				1721100			Vav2
G9L343	tr|G9L343|G9L343_MUSPF Uncharacterized protein (Fragment) OS=Mustela putorius furo PE=2 SV=1;tr|M3XUL8|M3XUL8_MUSPF Uncharacterized protein OS=Mustela putorius furo GN=KIAA1324 PE=4 SV=1	0.000255887	113.63	1	N	SLCGNEGKKMSVCADNVTDLRIPEGESGFSK	MSVCADN(1)VTDLRIPEGESGFSK	7	3	-1.6025				1833600	1355600	1646500	Ephb3
M3YNY9	tr|M3YNY9|M3YNY9_MUSPF Uncharacterized protein OS=Mustela putorius furo GN=SPTAN1 PE=4 SV=1	0.0019602	63.827	1	N	HEGFERDLAALGDKVNSLGETAERLIQSHPE	DLAALGDKVN(1)SLGETAER	10	3	0.24287				2130800			Spta1
M3Z063	tr|M3Z063|M3Z063_MUSPF Uncharacterized protein OS=Mustela putorius furo GN=OPALIN PE=4 SV=1	0.0168711	34.658	1	N	LVSLLFMLIHRRRSSNDSSEEIERPCEISEI	SSN(0.998)DSSEEIERPCEISEIYDN(0.002)PK	3	3	-0.78911				3542100			Necab3
M3Z4X9	tr|M3Z4X9|M3Z4X9_MUSPF Uncharacterized protein OS=Mustela putorius furo PE=4 SV=1	0.0056029	46.964	1	N	HVRPGTPCGPGKICSNTYCNGSAAQLNYDCL	ICSN(0.504)TYCN(0.452)GSAAQLN(0.044)YDCLPEK	4	3	-0.17879				4247400	464220		Adam6b
M3YQX4	tr|M3YQX4|M3YQX4_MUSPF Uncharacterized protein OS=Mustela putorius furo GN=CPD PE=4 SV=1	1.09152e-13	149.96	1	N	VTQNVTVKSEGATQVNFTLVRSSADSSNESK	SEGATQVN(1)FTLVR	8	2	0.0028315				4587300	1170700	5123900	Cpd
M3YWC6	tr|M3YWC6|M3YWC6_MUSPF Uncharacterized protein OS=Mustela putorius furo GN=C1orf101 PE=4 SV=1	0.0001145	142.04	1	N	NFIVWEIHGRNDYSFNNTMKKSGCLNEAQTW	NDYSFN(0.835)N(0.165)TMK	6	2	-0.46764				4660500			Catsperd
G9KII9	tr|G9KII9|G9KII9_MUSPF Protein kinase, cAMP-dependent, regulatory, type II, alpha (Fragment) OS=Mustela putorius furo PE=2 SV=1;tr|M3YSF8|M3YSF8_MUSPF Uncharacterized protein OS=Mustela putorius furo GN=PRKAR2A PE=4 SV=1	0.00769333	40.137	1	N	VKADEHVIDQGDDGDNFYVIERGTYDILVTK	ADEHVIDQGDDGDN(1)FYVIER	14	3	-0.11298				5184600			Prkar2b
M1EQ82	tr|M1EQ82|M1EQ82_MUSPF Epithelial cell adhesion molecule (Fragment) OS=Mustela putorius furo PE=2 SV=1;tr|M3YHZ3|M3YHZ3_MUSPF Uncharacterized protein OS=Mustela putorius furo GN=EPCAM PE=4 SV=1	0.000372669	61.375	1	N	DPDCDEKGLFKAKQCNGTTTCWCVNTAGVRR	QCN(1)GTTTCWCVNTAGVR	3	2	-0.90596				5461000	996450		Epcam
M3YI30	tr|M3YI30|M3YI30_MUSPF Uncharacterized protein OS=Mustela putorius furo PE=4 SV=1	1.1028e-07	108.56	1	N	EGRTCSTKHKVVPLINATAEPVTAPKKLQMP	VVPLIN(1)ATAEPVTAPK	6	2	0.1234				5523000	10708000	3607700	Ndst1
G9L0N1	tr|G9L0N1|G9L0N1_MUSPF GDP-mannose pyrophosphorylase B isoform 2 (Fragment) OS=Mustela putorius furo PE=2 SV=1	0.035024	56.547	1	N	__________LDLSHNALQRLRPGWLTPFAR	LDLSHN(1)ALQR	6	2	0.25173				6021300	9576500	8975400	Amigo1
M1EBS2	tr|M1EBS2|M1EBS2_MUSPF Actin, gamma 1 (Fragment) OS=Mustela putorius furo PE=2 SV=1	1.0967e-06	98.105	1	N	_____EEETTALVCDNGSGLCKAGFAGDDAP	EEETTALVCDN(1)GSGLCK	11	2	-0.25123				6727400	2593600	3220400	Actg2
M3Y3H8	tr|M3Y3H8|M3Y3H8_MUSPF Malate dehydrogenase OS=Mustela putorius furo GN=MDH1 PE=3 SV=1;tr|G9KA06|G9KA06_MUSPF Malate dehydrogenase (Fragment) OS=Mustela putorius furo PE=2 SV=1	0.00108772	67.456	1	N	KKSVKVIVVGNPANTNCLTAAKSAPSIPKEN	VIVVGN(0.001)PAN(0.027)TN(0.972)CLTAAK	11	2	1.1376				6730900	4134900		Mdh1
M3YZ73	tr|M3YZ73|M3YZ73_MUSPF Uncharacterized protein OS=Mustela putorius furo GN=Slc2a3 PE=3 SV=1	0.000452467	104.22	1	N	AREANRAEKGPIVEMNSIQPVKETATV____	GPIVEMN(1)SIQPVK	7	2	0.45691				6874100	7860800	12281000	Slc2a1
M3YJK3	tr|M3YJK3|M3YJK3_MUSPF Uncharacterized protein OS=Mustela putorius furo GN=VIM PE=3 SV=1	5.90527e-07	101.39	1	N	TLLIKTVETRDGQVINETSQHHDDLE_____	DGQVIN(1)ETSQHHDDLE	6	2	-0.0025427				8058400	7959900	4358600	Vim
M1EGV2	tr|M1EGV2|M1EGV2_MUSPF CD46 molecule, complement regulatory protein (Fragment) OS=Mustela putorius furo PE=2 SV=1;tr|M3XUZ6|M3XUZ6_MUSPF Uncharacterized protein OS=Mustela putorius furo GN=CD46 PE=4 SV=1	0.00158679	114.83	1	N	_DACDPPPRFEFMKPNATKSSYNPGDVVYFV	FEFMKPN(1)ATK	7	3	0.46472				9676100	2892000		Cd46
M3YR24	tr|M3YR24|M3YR24_MUSPF Uncharacterized protein OS=Mustela putorius furo GN=HSPA5 PE=3 SV=1;tr|G9KZV6|G9KZV6_MUSPF 78 kDa glucose-regulated protein (Fragment) OS=Mustela putorius furo PE=2 SV=1	0.000136985	100.11	1	N	GIDLGTTYSCVGVFKNGRVEIIANDQGNRIT	N(1)GRVEIIANDQGNR	1	3	0.25042				10146000	18141000	8604900	Hspa5
M3XQS9	tr|M3XQS9|M3XQS9_MUSPF Uncharacterized protein OS=Mustela putorius furo GN=SEL1L2 PE=4 SV=1	2.81511e-11	167.67	1	N	ISKRNTNHLRKQPKQNFTDEGDQLFKMGIKI	QN(1)FTDEGDQLFK	2	2	0.41894				10561000	10256000	4124100	Sel1l2
M3XVS6	tr|M3XVS6|M3XVS6_MUSPF Uncharacterized protein OS=Mustela putorius furo GN=DYNLL1 PE=4 SV=1	0.000988044	63.726	1	N	______MCDRKAVIKNADMSEEMQQDSVECA	N(1)ADMSEEMQQDSVECATQALEK	1	3	-0.078492				11225000	1206200		Dynll1
G9KEY3	tr|G9KEY3|G9KEY3_MUSPF Protein disulfide-isomerase (Fragment) OS=Mustela putorius furo PE=2 SV=1	0.00361857	99.276	1	N	QQYGVRGYPTIKFFKNGDTAAPREYTAGREA	FFKN(1)GDTAAPR	4	3	-0.38685				11764000	4355600	4578400	P4hb
M3XZL8	tr|M3XZL8|M3XZL8_MUSPF Uncharacterized protein OS=Mustela putorius furo GN=HNRNPA2B1 PE=4 SV=1;tr|M3YZZ5|M3YZZ5_MUSPF Uncharacterized protein OS=Mustela putorius furo GN=Hnrnpa2b1 PE=4 SV=1;tr|G9K4K2|G9K4K2_MUSPF Heteroproteinous nuclear ribonucleoprotein	0.000135482	124.12	1	N	HDPVDKIVLQKYHTINGHNAEVRKALSRQEM	YHTIN(1)GHNAEVR	5	3	-0.18314				12201000	9713800	7783600	Hnrnpa1
G9KIB9	tr|G9KIB9|G9KIB9_MUSPF Palmitoyl-protein thioesterase 1 (Fragment) OS=Mustela putorius furo PE=2 SV=1;tr|M3YS55|M3YS55_MUSPF Uncharacterized protein OS=Mustela putorius furo GN=PPT1 PE=4 SV=1	8.99868e-19	173.06	1	N	QAEYWHDPIKEDMYRNHSIFLADINQERGVN	N(1)HSIFLADINQER	1	2	0.20402				12263000	12379000	8723300	Ppt1
G9KAG1	tr|G9KAG1|G9KAG1_MUSPF Milk fat globule-EGF factor 8 protein (Fragment) OS=Mustela putorius furo PE=2 SV=1;tr|M3YWJ1|M3YWJ1_MUSPF Uncharacterized protein OS=Mustela putorius furo GN=MFGE8 PE=4 SV=1	7.55967e-10	134.13	1	N	FGHIQYVAAYKVAYSNDSMNWVEYKDPGSVD	VAYSN(1)DSMNWVEYK	5	2	-0.35239				12908000	6531600	7599400	Mfge8
M3Z6R2	tr|M3Z6R2|M3Z6R2_MUSPF Uncharacterized protein OS=Mustela putorius furo PE=4 SV=1	3.20638e-09	94.09	1	N	CRLKATALCSSGLCCNETCGYLEKGILCRSP	ATALCSSGLCCN(1)ETCGYLEK	12	2	-0.30457				13354000	7161000	5646800	Adam1a
M3XW73	tr|M3XW73|M3XW73_MUSPF Uncharacterized protein OS=Mustela putorius furo GN=VCL PE=4 SV=1;tr|G9KX58|G9KX58_MUSPF Vinculin (Fragment) OS=Mustela putorius furo PE=2 SV=1	3.03564e-05	78.236	1	N	IAKKIDAAQNWLADPNGGPEGEEQIRGALTE	KIDAAQNWLADPN(1)GGPEGEEQIR	13	3	0.68595				13798000	12091000	6483200	Vcl
M3Z7F2	tr|M3XX31|M3XX31_MUSPF Tubulin alpha chain OS=Mustela putorius furo PE=3 SV=1;tr|M3Z7F2|M3Z7F2_MUSPF Tubulin alpha chain OS=Mustela putorius furo GN=TUBA1B PE=3 SV=1;tr|M3YT39|M3YT39_MUSPF Uncharacterized protein OS=Mustela putorius furo GN=TUBA1A PE=3 SV=	3.42535e-08	89.013	1	N	QMPSDKTIGGGDDSFNTFFSETGAGKHVPRA	TIGGGDDSFN(1)TFFSETGAGK	10	2	0.32231				14253000			Tuba3a
M3YR24	tr|M3YR24|M3YR24_MUSPF Uncharacterized protein OS=Mustela putorius furo GN=HSPA5 PE=3 SV=1;tr|G9KZV8|G9KZV8_MUSPF 78 kDa glucose-regulated protein (Fragment) OS=Mustela putorius furo PE=2 SV=1	0.000946758	157.33	1	N	AEDKGTGNKNKITITNDQNRLTPEEIERMVN	ITITN(1)DQNR	5	2	-0.45495				14559000	10927000	7503600	Hspa5
M3YLZ7	tr|M3YLZ7|M3YLZ7_MUSPF Uncharacterized protein OS=Mustela putorius furo PE=3 SV=1	2.15365e-05	131.44	1	N	HPQKLNDQVKLVVLPNTTDDRRGEKCTVSGW	LVVLPN(1)TTDDRRGEK	6	4	0.13977				14609000	6005300	3745800	Gm10334
G9KHX5	tr|G9KHX5|G9KHX5_MUSPF Pyrophosphatase 1 (Fragment) OS=Mustela putorius furo PE=2 SV=1;tr|M3XYZ3|M3XYZ3_MUSPF Uncharacterized protein OS=Mustela putorius furo GN=PPA1 PE=4 SV=1	9.49531e-05	72.086	1	N	AINVDDPDAANYNDINDVKRLKPGYLEATVD	VIAINVDDPDAAN(0.003)YN(0.026)DIN(0.972)DVKR	18	3	-2.9945				15005000			Ppa1
M1EHP5	tr|M1EHP5|M1EHP5_MUSPF Cathepsin L (Fragment) OS=Mustela putorius furo PE=2 SV=1;tr|M3Y3B0|M3Y3B0_MUSPF Uncharacterized protein OS=Mustela putorius furo PE=3 SV=1	0.00013247	74.278	1	N	AQDESCKYKPEQSAANDTGFMDIHPEEESLK	YKPEQSAAN(1)DTGFMDIHPEEESLK	9	3	-0.31762				16503000		7322700	Ctsl
M3YIK5	tr|M3YIK5|M3YIK5_MUSPF Uncharacterized protein OS=Mustela putorius furo GN=CLDND1 PE=4 SV=1;tr|M1ENK1|M1ENK1_MUSPF Claudin domain containing 1 (Fragment) OS=Mustela putorius furo PE=2 SV=1	1.70589e-119	263.29	1	N	IGTDFWYEYRSPVQENSSDLNKSIWADFASD	SPVQEN(1)SSDLNK	6	2	1.4034				16840000	12029000	8378300	Cldn19
M3YPG6	tr|M3YPG6|M3YPG6_MUSPF Uncharacterized protein OS=Mustela putorius furo GN=PDILT PE=4 SV=1	2.43633e-06	116.55	1	N	FDVKKAPELKLFFEGNRSEPISCKGVVESTA	LFFEGN(1)RSEPISCK	6	2	-0.75708				17155000		14437000	P4hb
G9KKM7	tr|G9KKM7|G9KKM7_MUSPF Reticulocalbin 3, EF-hand calcium binding domain protein (Fragment) OS=Mustela putorius furo PE=2 SV=1	9.71422e-88	195.49	1	N	YDTDRDGRVGWEELRNATYGHYAPGEEFHDV	N(1)ATYGHYAPGEEFHDVEDAETYKK	1	3	-0.29514				19318000	23057000	5509700	Rcn3
M3XSI8	tr|M3XSI8|M3XSI8_MUSPF Uncharacterized protein OS=Mustela putorius furo GN=HNRNPK PE=4 SV=1	0.000780912	58.123	1	N	METEQPEETFPNTETNGEFGKRPAEDMEEEQ	METEQPEETFPN(0.009)TETN(0.991)GEFGK	16	3	0.22039				19856000			Hnrnpk
M3Z7F7	tr|M3YHB9|M3YHB9_MUSPF Uncharacterized protein OS=Mustela putorius furo PE=3 SV=1;tr|G9K4W1|G9K4W1_MUSPF Heat shock protein 70 (Fragment) OS=Mustela putorius furo PE=2 SV=1;tr|M3Y362|M3Y362_MUSPF Uncharacterized protein OS=Mustela putorius furo GN=HSPA8 PE	0.00667978	148.14	1	N	AADKSTGKENKITITNDKGRLSKDDIDRMVQ;AMDKSTGKANKITITNDKGRLSKEEIERMVL;ATDKSTGKANKITITNDKGRLSKEEIERMVQ;AVDKSTGKENKITITNDKGRLSKEDIERMVQ	ITITN(1)DKGR	5	3	0.15603				19932000	11205000	10034000	Hspa1a
G9KYN1	tr|G9KYN1|G9KYN1_MUSPF Zinc finger CCCH-type containing 3 (Fragment) OS=Mustela putorius furo PE=2 SV=1;tr|M3YAD7|M3YAD7_MUSPF Uncharacterized protein OS=Mustela putorius furo GN=ZC3H3 PE=4 SV=1	0.00141199	94.85	1	N	QQYVLERQVQLSSDQNMVIKIKPPSKPGSAN	QVQLSSDQN(1)MVIK	9	2	-0.22849				22211000	31326000	18382000	Zc3h3
M3YUR9	tr|M3YUR9|M3YUR9_MUSPF Uncharacterized protein OS=Mustela putorius furo GN=LTF PE=3 SV=1	3.10297e-59	189.3	1	N	GDVAFVKDVTVLENTNGENPEAWAKDLKMED	DVTVLEN(0.001)TN(0.995)GEN(0.004)PEAWAK	9	2	0.0092041				26782000	9703500	10196000	Ica
M1ERX9	tr|M1ERX9|M1ERX9_MUSPF Glutamate dehydrogenase 1 (Fragment) OS=Mustela putorius furo PE=2 SV=1;tr|M3YC07|M3YC07_MUSPF Glutamate dehydrogenase OS=Mustela putorius furo GN=Glud1 PE=3 SV=1	1.74567e-19	113.26	1	N	SNAPRVKAKIIAEGANGPTTPEADKIFLERN	IIAEGAN(1)GPTTPEADKIFLER	7	3	0.023091				26792000		14522000	Glud1
M3YD77	tr|M3YD77|M3YD77_MUSPF Uncharacterized protein OS=Mustela putorius furo PE=4 SV=1	7.89783e-109	253.54	1	N	EFKRMASQPEFECLQNKTVSEMVYQGRDVAA	MASQPEFECLQN(1)K	12	2	-0.99742				26832000	16139000	12430000	Adam3
M3YWW0	tr|M3YWW0|M3YWW0_MUSPF Uncharacterized protein OS=Mustela putorius furo GN=EQTN PE=4 SV=1	4.8982e-24	189.17	1	N	ATTDLQFALKNYKLVNETTVSPIGKGTSEEF	LVN(1)ETTVSPIGK	3	2	-0.075635				27857000	15294000	11445000	Eqtn
M3Y5H2	tr|M3Y5H2|M3Y5H2_MUSPF Uncharacterized protein OS=Mustela putorius furo GN=ANTXR2 PE=4 SV=1;tr|M1EBU4|M1EBU4_MUSPF Anthrax toxin receptor 2 (Fragment) OS=Mustela putorius furo PE=2 SV=1	0.00162017	100.25	1	N	RPVGETYIHEGLKLANEQIQKAGGLKTSSII	LAN(1)EQIQKAGGLK	3	2	0.31916				29321000	34463000	8255300	Antxr2
G9KNF2	tr|G9KNF2|G9KNF2_MUSPF Splicing factor, arginine/serine-rich 3 (Fragment) OS=Mustela putorius furo PE=2 SV=1;tr|M3YRZ6|M3YRZ6_MUSPF Uncharacterized protein OS=Mustela putorius furo GN=SRSF3 PE=4 SV=1	8.67623e-05	72.175	1	N	SCPLDCKVYVGNLGNNGNKTELERAFGYYGP	VYVGN(0.036)LGN(0.151)N(0.662)GN(0.151)KTELER	9	3	0.15719				31327000	19896000	15734000	Srsf3
M3Z6R0	tr|M3Z6R0|M3Z6R0_MUSPF Uncharacterized protein OS=Mustela putorius furo PE=4 SV=1	6.59193e-05	149.72	1	N	DVDTGTLCAPNKICVNYSCIDRAVLKYDCEP	ICVN(1)YSCIDR	4	2	-0.36129				32070000	27906000	18775000	Adam1a
M1ECJ4	tr|M1ECJ4|M1ECJ4_MUSPF Alkaline phosphatase (Fragment) OS=Mustela putorius furo PE=2 SV=1;tr|M3YX93|M3YX93_MUSPF Alkaline phosphatase OS=Mustela putorius furo GN=ALPL PE=3 SV=1	6.37748e-100	250.51	1	N	IEVIMGGGRKYMFPKNKTDVEYEMDEKSRGT	N(1)KTDVEYEMDEK	1	2	0.060598				32609000	15302000	12634000	Alpl
M3YUW0	tr|M3YUW0|M3YUW0_MUSPF Uncharacterized protein OS=Mustela putorius furo GN=MARCKSL1 PE=4 SV=1;tr|G9L107|G9L107_MUSPF MARCKS-like 1 (Fragment) OS=Mustela putorius furo PE=2 SV=1	0.00374529	25.048	1	N	NGDLSPKGEGESPPVNGTEEAAGATGDAIEP	GEGESPPVN(1)GTEEAAGATGDAIEPAPPSQGAEVKGDAPAKETPK	9	4	0.49537				32820000	10463000		Marcksl1
M3Z4X9	tr|M3Z4X9|M3Z4X9_MUSPF Uncharacterized protein OS=Mustela putorius furo PE=4 SV=1	3.608e-70	204.65	1	N	GGVLECMYRTQNEYFNKSLTHNRCGNHVVDQ	TQNEYFN(1)K	7	2	0.16272				35187000		25383000	Adam6b
M3YKT3	tr|M3YKT3|M3YKT3_MUSPF Uncharacterized protein OS=Mustela putorius furo GN=HSP90B1 PE=3 SV=1;tr|G9K4W5|G9K4W5_MUSPF Heat shock protein 90kDa beta, member 1 (Fragment) OS=Mustela putorius furo PE=2 SV=1	1.18568e-81	225.15	1	N	EVVQREEEAIQLDGLNASQIRELREKSEKFA	EGSRTDDEVVQREEEAIQLDGLN(1)ASQIR	23	4	0.4203				35398000	25724000	19554000	Hsp90b1
G9KIQ3	tr|G9KIQ3|G9KIQ3_MUSPF PRP39 pre-mRNA processing factor 39-like protein (Fragment) OS=Mustela putorius furo PE=2 SV=1;tr|M3Y097|M3Y097_MUSPF Uncharacterized protein OS=Mustela putorius furo GN=PRPF39 PE=4 SV=1	0.0215879	32.55	2	N	ENMRHRIIEIHQEMFNYNEHEVSKRWTFEEG	IIEIHQEMFN(1)YN(1)EHEVSKR	10	3	-1.4735				42519000	38626000	23442000	Cstf3
G9KIQ3	tr|G9KIQ3|G9KIQ3_MUSPF PRP39 pre-mRNA processing factor 39-like protein (Fragment) OS=Mustela putorius furo PE=2 SV=1;tr|M3Y097|M3Y097_MUSPF Uncharacterized protein OS=Mustela putorius furo GN=PRPF39 PE=4 SV=1	0.0215879	32.55	2	N	MRHRIIEIHQEMFNYNEHEVSKRWTFEEGIK	IIEIHQEMFN(1)YN(1)EHEVSKR	12	3	-1.4735				42519000	38626000	23442000	Cstf3
G9KGV5	tr|G9KGV5|G9KGV5_MUSPF Pyruvate kinase (Fragment) OS=Mustela putorius furo PE=2 SV=1;tr|M3Z0A6|M3Z0A6_MUSPF Pyruvate kinase OS=Mustela putorius furo GN=PKM PE=3 SV=1	4.97676e-21	135.91	1	N	QVKQKGADFLVTEVENGGSLGSKKGVNLPGA	GADFLVTEVEN(1)GGSLGSK	11	2	1.094				42770000			Pkm
M3YD77	tr|M3YD77|M3YD77_MUSPF Uncharacterized protein OS=Mustela putorius furo PE=4 SV=1;tr|M3Y3K0|M3Y3K0_MUSPF Uncharacterized protein OS=Mustela putorius furo PE=4 SV=1	0.00266711	122.13	1;2	N	VFCVPDVKSADLEPCNNKTAYCFKGVCQDPD	SADLEPCN(1)N(1)K	8	2	-0.39795				43117000	17416000	19356000	Adam3
M3YJN9	tr|M3YJN9|M3YJN9_MUSPF Uncharacterized protein OS=Mustela putorius furo GN=PLBD1 PE=4 SV=1;tr|G9KH03|G9KH03_MUSPF Phospholipase B domain containing 1 (Fragment) OS=Mustela putorius furo PE=2 SV=1	2.76272e-20	132.74	2	N	MPAEKTVEVKNVLDRNGDAYGFYNDSIKTTG	NVLDRN(1)GDAYGFYN(1)DSIK	6	3	0.35892				46125000	38837000	32410000	Tap1
	tr|M3YHB9|M3YHB9_MUSPF Uncharacterized protein OS=Mustela putorius furo PE=3 SV=1;tr|G9K4W1|G9K4W1_MUSPF Heat shock protein 70 (Fragment) OS=Mustela putorius furo PE=2 SV=1;tr|M3Y362|M3Y362_MUSPF Uncharacterized protein OS=Mustela putorius furo GN=HSPA8 PE	3.99212e-10	166.09	1	N	SCVGVFQHGKVEIIANDQGNRTTPSYVAFTD	VEIIAN(1)DQGNR	6	2	0.4458				49621000	42594000	26038000	Hspa1a
M3YR24	tr|M3YR24|M3YR24_MUSPF Uncharacterized protein OS=Mustela putorius furo GN=HSPA5 PE=3 SV=1;tr|G9KZV6|G9KZV6_MUSPF 78 kDa glucose-regulated protein (Fragment) OS=Mustela putorius furo PE=2 SV=1	3.99212e-10	166.09	1	N	SCVGVFKNGRVEIIANDQGNRITPSYVAFTP	VEIIAN(1)DQGNR	6	2	0.4458				49621000	42594000	26038000	Hspa5
M3YK60	tr|M3YK60|M3YK60_MUSPF Uncharacterized protein OS=Mustela putorius furo GN=YBX3 PE=4 SV=1	2.65103e-45	146.06	1	N	PAVGEAEDKENQQAANGPNQPSVRRGYRRPY	PAPAVGEAEDKENQQAAN(0.997)GPN(0.003)QPSVR	18	3	0.3661				58273000	8171900	25504000	Ybx3
M3YWG8	tr|M3YWG8|M3YWG8_MUSPF Uncharacterized protein OS=Mustela putorius furo GN=RHCG PE=3 SV=1	1.38576e-48	207.04	1	N	EADADAHWADSKAQHNTSDLENEFYYRYPSF	AQHN(1)TSDLENEFYYR	4	3	-0.15068				65999000	54707000	31786000	Rhcg
M3Z391	tr|M3Z391|M3Z391_MUSPF Uncharacterized protein OS=Mustela putorius furo GN=ABCA13 PE=4 SV=1	0.0133964	35.421	1	N	REFFYSLLDVFMELSNTSAYIDRKVQLINHF	EFFYSLLDVFMELSN(1)TSAYIDRK	15	5	-1.3421				71876000		13602000	Abca13
M3YDX5	tr|M3YDX5|M3YDX5_MUSPF Uncharacterized protein OS=Mustela putorius furo GN=C4orf17 PE=4 SV=1	0.0239272	97.071	1	N	YFSKPKSPPKPKIQENISTKPMSARNMQQGF	IQEN(1)ISTK	4	2	-0.020126				127090000	79209000	82584000	Champ1
M1ESW1	tr|M1ESW1|M1ESW1_MUSPF Fibronectin type III domain containing 4 (Fragment) OS=Mustela putorius furo PE=2 SV=1	9.49372e-19	189.57	1	N	PQRQNGPGQRVIREVNTTTRACALWGLAEDS	VIREVN(1)TTTR	6	3	-0.15388				146890000	44196000	64718000	Fndc4
G9K7U0	tr|G9K7U0|G9K7U0_MUSPF Laminin, gamma 1 (Fragment) OS=Mustela putorius furo PE=2 SV=1;tr|M3YJG9|M3YJG9_MUSPF Uncharacterized protein OS=Mustela putorius furo GN=LAMC1 PE=4 SV=1	1.07571e-235	296.28	1	N	HKQEADDIVRVAKTANDTSTEAYNLLLRTLA	TAN(1)DTSTEAYNLLLR	3	2	0.09018				166980000	214790000	179050000	Lamc1
M3YAK1	tr|M3YAK1|M3YAK1_MUSPF Uncharacterized protein OS=Mustela putorius furo GN=HARS2 PE=4 SV=1	0.00981686	85.67	1	N	SVAAGGRYDGLVGMFNPKGHKVPCVGLSIGV	YDGLVGMFN(1)PK	9	2	1.4					1752300	2135200	Hars2
M3YX87	tr|M3YX87|M3YX87_MUSPF Uncharacterized protein OS=Mustela putorius furo GN=TPM4 PE=3 SV=1;tr|G9KUT5|G9KUT5_MUSPF Tropomyosin 1 (Fragment) OS=Mustela putorius furo PE=2 SV=1	0.0329139	45.723	1	N	ELKCGDLEEELKNVTNNLKSLEAASEKYSEK	CGDLEEELKN(0.191)VTN(0.677)N(0.132)LK	13	3	-0.95638					1925300	1013100	Tpm4
M3YA54	tr|M3YA54|M3YA54_MUSPF Uncharacterized protein OS=Mustela putorius furo GN=TRIM28 PE=4 SV=1;tr|G9KV21|G9KV21_MUSPF Tripartite motif-containing 28 (Fragment) OS=Mustela putorius furo PE=2 SV=1	0.000257462	78.285	1	N	LQIMKELNKRGRVLVNDAQKVTEGQQERLER	VLVN(1)DAQKVTEGQQER	4	3	0.93238					3951900		Trim28
M3YR24	tr|M3YR24|M3YR24_MUSPF Uncharacterized protein OS=Mustela putorius furo GN=HSPA5 PE=3 SV=1;tr|G9KZV8|G9KZV8_MUSPF 78 kDa glucose-regulated protein (Fragment) OS=Mustela putorius furo PE=2 SV=1	0.00161248	87.083	1	N	NDQNRLTPEEIERMVNDAEKFAEEDKKLKER	MVN(1)DAEKFAEEDKK	3	3	-0.52193					4017000	5150800	Hspa5
M3Y0W0	tr|M3Y0W0|M3Y0W0_MUSPF Uncharacterized protein OS=Mustela putorius furo GN=HYOU1 PE=3 SV=1	0.00716803	64.52	1	N	PEQKEQPTGQKPTLKNDEL____________	EQPTGQKPTLKN(1)DEL	12	3	0.0048665					4782100	4813200	Hyou1
M3YD87	tr|M3YD87|M3YD87_MUSPF Uncharacterized protein OS=Mustela putorius furo GN=SPACA1 PE=4 SV=1	8.91504e-07	116.77	1	N	CTVTCGVGIREVILTNGCPGGESKCIVRVEE	EVILTN(1)GCPGGESK	6	2	0.15993					4811800	5578300	Dnah11
M3YYU9	tr|M1EB39|M1EB39_MUSPF Actin, alpha 2 (Fragment) OS=Mustela putorius furo PE=2 SV=1;tr|M3Y9U3|M3Y9U3_MUSPF Uncharacterized protein OS=Mustela putorius furo GN=ACTC1 PE=3 SV=1;tr|M3Y561|M3Y561_MUSPF Uncharacterized protein OS=Mustela putorius furo GN=ACTA2	0.000654971	69.451	1	N	EKSYELPDGQVITIGNERFRCPEALFQPSFL;EKSYELPDGQVITIGNERFRCPETLFQPSFI	SYELPDGQVITIGN(1)ER	14	2	0.26888					5147200	16895000	Actc1
M3Z4X9	tr|M3Z4X9|M3Z4X9_MUSPF Uncharacterized protein OS=Mustela putorius furo PE=4 SV=1	0.00211349	56.882	1	N	GTPCGPGKICSNTYCNGSAAQLNYDCLPEKC	ICSN(0.019)TYCN(0.981)GSAAQLNYDCLPEK	8	3	0.85736					6243600	7812800	Adam6b
M3YKB2	tr|M3YKB1|M3YKB1_MUSPF Uncharacterized protein OS=Mustela putorius furo GN=FBN1 PE=4 SV=1;tr|M3YKB2|M3YKB2_MUSPF Uncharacterized protein OS=Mustela putorius furo GN=FBN1 PE=4 SV=1	0.00126413	66.289	1	N	YNDKLLVCEDIDECQNGPVCQRNAECINTAG	LLVCEDIDECQN(1)GPVCQR	12	2	1.1717					6518100		Fbn1
M3XTA9	tr|M3XTA9|M3XTA9_MUSPF Uncharacterized protein OS=Mustela putorius furo GN=FXR1 PE=4 SV=1;tr|M1ERY3|M1ERY3_MUSPF Fragile X mental retardation, autosomal-like protein 1 (Fragment) OS=Mustela putorius furo PE=2 SV=1	0.0113534	47.38	1	N	INTLKEENTQEAAVLNGVS____________	TPGEEKINTLKEENTQEAAVLN(1)GVS	22	3	0.60134					9051500		Fxr1
M3YAS4	tr|M3YAS4|M3YAS4_MUSPF Uncharacterized protein OS=Mustela putorius furo GN=LRRD1 PE=4 SV=1	0.0252535	34.498	2	N	VLPNGIHNLFSLKEINFDDNPLLRPPMEICK	EIN(1)FDDN(1)PLLRPPMEICK	3	3	0.5376					9915000	3187600	Lrrd1
M3YAS4	tr|M3YAS4|M3YAS4_MUSPF Uncharacterized protein OS=Mustela putorius furo GN=LRRD1 PE=4 SV=1	0.0252535	34.498	2	N	GIHNLFSLKEINFDDNPLLRPPMEICKGKQL	EIN(1)FDDN(1)PLLRPPMEICK	7	3	0.5376					9915000	3187600	Lrrd1
M3YKT3	tr|M3YKT3|M3YKT3_MUSPF Uncharacterized protein OS=Mustela putorius furo GN=HSP90B1 PE=3 SV=1;tr|G9K4W5|G9K4W5_MUSPF Heat shock protein 90kDa beta, member 1 (Fragment) OS=Mustela putorius furo PE=2 SV=1	2.89975e-50	163.18	2	N	SKHNNDTQHIWESDSNEFSVIADPRGNTLGR	HN(0.137)N(0.863)DTQHIWESDSN(1)EFSVIADPR	14	3	0.67826					10046000	25084000	Hsp90b1
G9KRR6	tr|G9KRR6|G9KRR6_MUSPF STT3, subunit of the oligosaccharyltransferase complex,-like protein A (Fragment) OS=Mustela putorius furo PE=2 SV=1;tr|M3Y523|M3Y523_MUSPF Uncharacterized protein OS=Mustela putorius furo GN=STT3A PE=4 SV=1	2.10606e-05	74.141	1;2	N	AMANRTILVDNNTWNNTHISRVGQAMASTEE	TILVDN(0.816)N(0.186)TWN(0.403)N(0.595)THISR	11	3	-0.1446					11500000		Stt3a
M3XUJ4	tr|M3XUJ4|M3XUJ4_MUSPF Uncharacterized protein OS=Mustela putorius furo GN=HSP90AA1 PE=3 SV=1	0.000988554	85.274	1	N	NKTKPIWTRNPDDITNEEYGEFYKSLTNDWE	NPDDITN(1)EEYGEFYK	7	2	-2.5312					11589000		Hsp90aa1
M3YWE2	tr|M3YWE2|M3YWE2_MUSPF Uncharacterized protein OS=Mustela putorius furo GN=ZAN PE=4 SV=1	1.21789e-05	119.69	1	N	PDNTCSRLCTCSTHSNISCRQSTCKPGQLCR	LCTCSTHSN(1)ISCR	9	3	-0.38523					13605000	10720000	Zan
M1EEY1	tr|M1EEY1|M1EEY1_MUSPF Rho GTPase activating protein 28 (Fragment) OS=Mustela putorius furo PE=2 SV=1;tr|M3Y0M6|M3Y0M6_MUSPF Uncharacterized protein OS=Mustela putorius furo GN=ARHGAP28 PE=4 SV=1	0.0162614	76.064	1	N	PDANRDTAQALMTFFNKVIANESKNRMSIWN	DTAQALMTFFN(1)K	11	2	0.16371					35472000	63779000	Arhgap28
M3YB38	tr|M3YB38|M3YB38_MUSPF Uncharacterized protein OS=Mustela putorius furo GN=SEL1L PE=4 SV=1	0.0287518	83.364	1	N	MQEAEMMYQTGMKILNGSNKKSQKREAYRYL	ILN(0.865)GSN(0.135)KK	3	2	-0.94314					88563000		Sel1l
M3XPE7	tr|M3XPE7|M3XPE7_MUSPF Scavenger receptor class A member 5 OS=Mustela putorius furo GN=SCARA5 PE=3 SV=1	0.000118256	80.361	1	N	ALHATRLQDLHVLVSNASEDTRRLRLVHRGM	LQDLHVLVSN(1)ASEDTR	10	3	0.45439						1224700	Msr1
M3YYB6	tr|M3YYB6|M3YYB6_MUSPF Uncharacterized protein OS=Mustela putorius furo GN=RBX1 PE=4 SV=1	0.0023321	44.616	1	N	__MAAAMDVDTPSGTNSGAGKKRFEVKKWNA	AAAMDVDTPSGTN(1)SGAGKK	13	2	-0.39877						3183000	Rbx1
M3YQX4	tr|M3YQX4|M3YQX4_MUSPF Uncharacterized protein OS=Mustela putorius furo GN=CPD PE=4 SV=1	4.24212e-81	219.42	1	N	QTNAHGKDLDTDFTNNASQPETKAIIENLIQ	DLDTDFTN(0.107)N(0.893)ASQPETK	9	2	0.716						3192600	Cpd
M3YSI3	tr|M3YSI3|M3YSI3_MUSPF Uncharacterized protein OS=Mustela putorius furo GN=EMB PE=4 SV=1;tr|M1EKK3|M1EKK3_MUSPF Embigin-like protein (Fragment) OS=Mustela putorius furo PE=2 SV=1	0.0276787	82.954	2	N	DVHMNDKYAINGTNANETRLKIMQLSEDDKG	YAIN(0.979)GTN(0.224)AN(0.797)ETR	9	2	-0.23569						6031500	Emb
M1EEH6	tr|M1EEH6|M1EEH6_MUSPF Coiled-coil domain containing 104 (Fragment) OS=Mustela putorius furo PE=2 SV=1;tr|M3XTL7|M3XTL7_MUSPF Uncharacterized protein OS=Mustela putorius furo GN=CFAP36 PE=4 SV=1	0.00924045	36.576	1	N	NIEMQLQAIRIIQERNGVLPDCLTDGSDMVS	N(1)GVLPDCLTDGSDMVSDLEQEEMK	1	3	0.70881						7757500	Cfap36
M3YQJ9	tr|M3YQJ9|M3YQJ9_MUSPF Uncharacterized protein OS=Mustela putorius furo PE=3 SV=1	0.00772736	31.37	2	N	LTLWTSDMQGDGEEQNKEALQDVEDENQ___	DN(0.002)LTLWTSDMQGDGEEQN(0.999)KEALQDVEDEN(0.999)Q	18	3	2.0764						9023700	Ywhae
M3YQJ9	tr|M3YQJ9|M3YQJ9_MUSPF Uncharacterized protein OS=Mustela putorius furo PE=3 SV=1	0.00772736	31.37	2	N	GEEQNKEALQDVEDENQ______________	DN(0.002)LTLWTSDMQGDGEEQN(0.999)KEALQDVEDEN(0.999)Q	29	3	2.0764						9023700	Ywhae
M3XUQ0	tr|M3XUQ0|M3XUQ0_MUSPF Uncharacterized protein OS=Mustela putorius furo GN=EIF4G1 PE=4 SV=1	0.00101216	34.054	1	N	TPTPPQTGGGLEPQANGETPQVAVVVRPDDR	TASTPTPPQTGGGLEPQAN(1)GETPQVAVVVRPDDR	19	3	0.76712						10264000	Eif4g1
M1EI60	tr|M1EI60|M1EI60_MUSPF Coiled-coil domain containing 48 (Fragment) OS=Mustela putorius furo PE=2 SV=1;tr|M3Z0T1|M3Z0T1_MUSPF Uncharacterized protein OS=Mustela putorius furo GN=EFCC1 PE=4 SV=1	0.0335403	72.789	1	N	RDLNISKRALGKILLNTLDACKDTPPEGRCG	ILLN(1)TLDACK	4	2	-0.63574						16895000	Krt74
M1EL19	tr|M1EL19|M1EL19_MUSPF Cathepsin L2 (Fragment) OS=Mustela putorius furo PE=2 SV=1;tr|M3Y6C5|M3Y6C5_MUSPF Uncharacterized protein OS=Mustela putorius furo GN=CTSV PE=3 SV=1	1.91877e-05	79.236	1	N	RDTDSCNYKPEYSVANDTGFVDIPQRERALM	DTDSCNYKPEYSVAN(1)DTGFVDIPQR	15	3	0.15578						32334000	Ctsl

## Sheet: November VS February
Table A. Glycosylation sites and expression levels of differentially expressed N-glycoproteins (p < 0.05) between November and February mink testis samples
Protein	Fasta headers	PEP	Score	Number of Deamidation 18O (N)	Amino acid	Sequence window	Deamidation 18O (N) Probabilities	Position in peptide	Charge	Mass error [ppm]	intensity November-1	intensity November-2	intensity November-3	intensity February-1	intensity February-2	intensity February-3	Gene name	Average February/November	T Test December/November
A0A1Q2SQ05	tr|A0A1Q2SQ05|A0A1Q2SQ05_MUSSB MHC class II antigen (Fragment) OS=Mustela sibirica GN=Musi-DRB PE=4 SV=1	1.01709e-53	223.36	1	N	____LYLTKSECYFTNGTERVRFLKRLFYNG	SECYFTN(1)GTER	7	2	0.52391	193020000	151280000	143290000	9141700		9066300	P20040	0.0560143	0.00453905
M3YR10	tr|M3YR10|M3YR10_MUSPF Uncharacterized protein OS=Mustela putorius furo GN=LAMB2 PE=4 SV=1	6.87684e-21	131.53	1	N	IRHAHSLSAEAEHRANTSALTVPSPVSNSAD	AN(1)TSALTVPSPVSNSADTR	2	2	-0.70592	76034000	45743000	69051000		2446000	15748000	Lamb2	0.143014	0.023839
M3YMC4	tr|M3YMC4|M3YMC4_MUSPF Alpha-mannosidase OS=Mustela putorius furo GN=MAN2A1 PE=3 SV=1	8.44594e-237	290.38	1	N	NLSESVEDGPKSSQGNFSQGAGSPLLPSKQL	SSQGN(1)FSQGAGSPLLPSK	5	2	0.25347	121530000	97515000	92074000	6862600	10773000	27103000	Man2a1	0.143799	0.00126563
G9KE49	tr|G9KE49|G9KE49_MUSPF 5'-nucleotidase, ecto (Fragment) OS=Mustela putorius furo PE=2 SV=1;tr|M3Y1U8|M3Y1U8_MUSPF Uncharacterized protein OS=Mustela putorius furo GN=NT5E PE=3 SV=1	1.43867e-223	303.91	1	N	PSIKADINKWRIKLDNYSTQELGKTVVYLDG	LDN(1)YSTQELGK	3	2	0.29563	818130000	528690000	370870000	7583900	125350000	208400000	Nt5e	0.198717	0.0328772
G9K856	tr|G9K856|G9K856_MUSPF Legumain (Fragment) OS=Mustela putorius furo PE=2 SV=1;tr|M3Y7Y6|M3Y7Y6_MUSPF Uncharacterized protein OS=Mustela putorius furo GN=LGMN PE=4 SV=1	0.0233006	126.2	1	N	GILVFPNDDLHVKDLNETIRYMYEHKMYQKM	DLN(1)ETIR	3	2	-0.64935	51278000	40349000	64130000	14798000	9082700	11011000	Lgmn	0.224014	0.00469708
G9KVX6	tr|G9KVX6|G9KVX6_MUSPF Protein tweety homolog (Fragment) OS=Mustela putorius furo PE=2 SV=1;tr|M3Z2M1|M3Z2M1_MUSPF Protein tweety homolog OS=Mustela putorius furo GN=TTYH3 PE=3 SV=1	0.000124186	140.5	1	N	VAGVQDRVWDTAAALNRSAEPSLQ_______	VWDTAAALN(1)R	9	2	0.46388	11740000	21761000	23794000	4685600	4216800	4053100	Ttyh3	0.226119	0.0166512
M1EFF0	tr|M1EFF0|M1EFF0_MUSPF Complement component 7 (Fragment) OS=Mustela putorius furo PE=2 SV=1;tr|M3YTH5|M3YTH5_MUSPF Uncharacterized protein OS=Mustela putorius furo GN=C7 PE=4 SV=1	1.00587e-59	195.1	1	N	RLTVCKMRVLQCQGRNYTLAAGDSCTLPAPT	N(1)YTLAAGDSCTLPAPTEK	1	2	-0.23438	25469000	27689000	33231000	9028000	7146400	7088500	C7	0.269281	0.000924685
M3YKB2	tr|M3YKB1|M3YKB1_MUSPF Uncharacterized protein OS=Mustela putorius furo GN=FBN1 PE=4 SV=1;tr|M3YKB2|M3YKB2_MUSPF Uncharacterized protein OS=Mustela putorius furo GN=FBN1 PE=4 SV=1	0.00137819	127.46	1	N	TMCLDINECERDACGNGTCRNTIGSFNCRCN	DACGN(1)GTCR	5	2	0.31572		152380000	164670000	51173000	38644000	41338000	Fbn1	0.275782	0.000436619
M3XWP9	tr|M3XWP9|M3XWP9_MUSPF Uncharacterized protein OS=Mustela putorius furo GN=ITGAV PE=3 SV=1	5.19349e-31	162.22	1	N	PSASSIFLLVGAPKANTTQPGIVEGGQVLKC	AN(1)TTQPGIVEGGQVLK	2	2	-0.24731	68276000	37077000	35626000	13819000	14544000	11146000	Itgav	0.280247	0.0341469
M3YEW6	tr|M3YEW6|M3YEW6_MUSPF Uncharacterized protein OS=Mustela putorius furo GN=LAMP1 PE=3 SV=1;tr|G9K7U7|G9K7U7_MUSPF Lysosomal-associated membrane protein 1 (Fragment) OS=Mustela putorius furo PE=2 SV=1	3.70377e-11	163.84	1	N	NMTLPDAREPTFKASNSSLRALQASIGNSYK	ASN(1)SSLR	3	2	0.93276	261150000	394360000	364060000	117820000	116190000	104070000	Lamp1	0.331591	0.00498388
G9KRL3	tr|G9KRL3|G9KRL3_MUSPF Stromal interaction molecule 1 (Fragment) OS=Mustela putorius furo PE=2 SV=1;tr|M3YGF3|M3YGF3_MUSPF Uncharacterized protein OS=Mustela putorius furo GN=STIM1 PE=4 SV=1	1.53024e-38	195.25	1	N	KLQLSGHAMPRLAVTNTTMTGTVLKMTDRSH	LAVTN(1)TTMTGTVLK	5	2	0.40993	23941000	11540000	16731000	4988800	5751500	8674100	Stim1	0.371838	0.0440201
M3YU85	tr|M3YU85|M3YU85_MUSPF Uncharacterized protein OS=Mustela putorius furo GN=MRC2 PE=4 SV=1;tr|G9KB88|G9KB88_MUSPF C-type mannose receptor 2 (Fragment) OS=Mustela putorius furo PE=2 SV=1	4.36683e-49	197.29	1	N	VTIWGPEGRWNDSPCNQSLPSICKKAGQLSQ	WNDSPCN(1)QSLPSICKK	7	3	-0.76069	22090000	15229000	21458000	7452000	6390800	11370000	Mrc1	0.428957	0.0136623
M3Y0I8	tr|M3Y0I8|M3Y0I8_MUSPF Uncharacterized protein OS=Mustela putorius furo GN=LAMA1 PE=4 SV=1	1.00383e-61	236.16	1	N	IKASYGQGLQQSRISNISMEVGRKAADSPPG	ISN(1)ISMEVGRK	3	3	-0.27738	22847000	18180000	16218000	4993700	12621000	7398400	Lama1	0.436948	0.0228684
M3XUZ0	tr|M3XUZ0|M3XUZ0_MUSPF Uncharacterized protein OS=Mustela putorius furo GN=ADGRE2 PE=3 SV=1	1.08501e-26	201.21	1	N	PTDCAQWCPPKSTCVNATACRCSPGFISSSG	STCVN(1)ATACR	5	2	-0.60859	10466000	15515000	10735000	7805300	4003700	5928600	Cd97	0.483103	0.032719
M3XYD6	tr|M3XYD6|M3XYD6_MUSPF Uncharacterized protein OS=Mustela putorius furo GN=COL12A1 PE=4 SV=1;tr|M1EGZ7|M1EGZ7_MUSPF Collagen, type XII, alpha 1 (Fragment) OS=Mustela putorius furo PE=2 SV=1	0.00239726	101.11	1	N	LDGYTSPGFKMLEAYNLTEKNFASVPGVSLE	MLEAYN(1)LTEK	6	2	1.13	15859000	9457100	13208000	6424500	7515700	6333800	Col12a1	0.526268	0.0326119
G9L515	tr|G9L515|G9L515_MUSPF Uncharacterized protein (Fragment) OS=Mustela putorius furo PE=2 SV=1;tr|M3YXM0|M3YXM0_MUSPF Uncharacterized protein OS=Mustela putorius furo GN=EMC1 PE=4 SV=1	4.48218e-37	216.42	1;2	N	YSPDVQIHAERFINYNQTVSRMRGIYTAPSG	FIN(1)YN(1)QTVSR	5	2	-2.0143	126340000	94193000	94197000	56817000	48367000	71955000	Dnai1	0.562828	0.0227839
M3XRN5	tr|M3XRN5|M3XRN5_MUSPF Uncharacterized protein OS=Mustela putorius furo GN=LRP1 PE=4 SV=1	1.06815e-12	179.8	1	N	CGVGEFRCRDGTCVGNSSRCNQFVDCEDASD	DGTCVGN(1)SSR	7	2	-0.2025		57367000	61766000	33238000	28332000	39349000	Lrp1	0.564741	0.0099354
M3YGU6	tr|M3YGU6|M3YGU6_MUSPF Uncharacterized protein OS=Mustela putorius furo PE=3 SV=1;tr|M1EMY7|M1EMY7_MUSPF Complement factor B (Fragment) OS=Mustela putorius furo PE=2 SV=1	1.79608e-84	234.04	1	N	TYATDPKVWVKVRDENSSDADWVTRTLNKIS	VRDEN(1)SSDADWVTR	5	2	0.222	146790000	203680000	221840000	121690000	103490000	123510000	Gm20547	0.609268	0.0337628
G9KAW4	tr|G9KAW4|G9KAW4_MUSPF Membrane metallo-endopeptidase (Fragment) OS=Mustela putorius furo PE=2 SV=1;tr|M3XUG8|M3XUG8_MUSPF Uncharacterized protein OS=Mustela putorius furo GN=MME PE=4 SV=1	6.5826e-32	203.52	1	N	IVAVQKAKTLYRSCINESAIDSRGGKPLLSL	SCIN(1)ESAIDSR	4	2	-0.50452	59119000	47971000	46975000	36184000	28798000	31440000	Mme	0.625853	0.012489
M3Z035	tr|M3Z035|M3Z035_MUSPF Transmembrane 9 superfamily member OS=Mustela putorius furo GN=TM9SF3 PE=3 SV=1;tr|G9KTL7|G9KTL7_MUSPF Transmembrane 9 superfamily member (Fragment) OS=Mustela putorius furo PE=2 SV=1	1.28137e-23	192.91	1	N	KKLEIGFNGNRIVDVNLTSEGKVKLVPNTKI	IVDVN(1)LTSEGK	5	2	0.73773	279170000	198090000	272110000	415630000	437290000	497000000	Tm9sf3	1.80141	0.00489702
M3XRN5	tr|M3XRN5|M3XRN5_MUSPF Uncharacterized protein OS=Mustela putorius furo GN=LRP1 PE=4 SV=1	1.01785e-279	315.59	1	N	EEDCSIDPKLTSCATNASICGDEARCVRTEK	LTSCATN(1)ASICGDEAR	7	2	1.96	89517000	59939000	87331000	187100000	136080000	126520000	Lrp1	1.89918	0.028105
G9KB86	tr|G9KB86|G9KB86_MUSPF Mannose receptor, C type 1-like 1 (Fragment) OS=Mustela putorius furo PE=2 SV=1;tr|M3YJW5|M3YJW5_MUSPF Uncharacterized protein OS=Mustela putorius furo GN=MRC1 PE=4 SV=1	4.53717e-12	154.56	1	N	PTTIPTDGFVKYGESNYSLMKLKLEWHEAEK	YGESN(1)YSLMK	5	2	0.050061	30357000	17578000	16153000	45564000	37188000	43068000	Mrc1	1.96324	0.0162256
M3Y4U8	tr|M3Y4U8|M3Y4U8_MUSPF Uncharacterized protein OS=Mustela putorius furo GN=PVR PE=4 SV=1	3.15789e-93	255.39	1	N	DGSLALRGLRAQDEANYTCRFATFPEGSRSV	AQDEAN(1)YTCR	6	2	-0.055731	31909000	19767000	28466000	67653000	38771000	58746000	Pvrl2	2.06097	0.0377763
M3Z5Z3	tr|M3Z5Z3|M3Z5Z3_MUSPF Uncharacterized protein OS=Mustela putorius furo GN=PRND PE=3 SV=1	2.08894e-81	216.54	1	N	SEANVTREKFVSGCINATQVANQEELSREKQ	FVSGCIN(1)ATQVANQEELSR	7	2	0.18762	14537000	17018000	15749000	25565000	35625000	39462000	Prnp	2.12777	0.0133823
M1ESH4	tr|M1ESH4|M1ESH4_MUSPF Exostoses-like 3 (Fragment) OS=Mustela putorius furo PE=2 SV=1;tr|M3XPI8|M3XPI8_MUSPF Uncharacterized protein OS=Mustela putorius furo GN=EXTL3 PE=4 SV=1	0.00617703	37.884	2	N	_______MTGYTMLRNGGVGNGGQTCMLRWS	MTGYTMLRN(1)GGVGN(1)GGQTCMLR	9	3	0.14653	7750300	9739800	17018000	28083000	21831000	24648000	Extl3	2.16071	0.0162779
M1ESH4	tr|M1ESH4|M1ESH4_MUSPF Exostoses-like 3 (Fragment) OS=Mustela putorius furo PE=2 SV=1;tr|M3XPI8|M3XPI8_MUSPF Uncharacterized protein OS=Mustela putorius furo GN=EXTL3 PE=4 SV=1	0.00617703	37.884	2	N	__MTGYTMLRNGGVGNGGQTCMLRWSNRIRL	MTGYTMLRN(1)GGVGN(1)GGQTCMLR	14	3	0.14653	7750300	9739800	17018000	28083000	21831000	24648000	Extl3	2.16071	0.0162779
M1ECX7	tr|M1ECX7|M1ECX7_MUSPF Acid phosphatase 2, lysosomal (Fragment) OS=Mustela putorius furo PE=2 SV=1;tr|M3Y0I0|M3Y0I0_MUSPF Uncharacterized protein OS=Mustela putorius furo GN=ACP2 PE=3 SV=1	3.11362e-16	195.04	1	N	LKFPLGPCPRYEQLQNETRQTPEYQNESVQN	YEQLQN(1)ETR	6	2	1.1791	446110000	321200000	270500000	776070000	847730000	661650000	Acp2	2.20219	0.00523027
M3Y412	tr|M3Y412|M3Y412_MUSPF Uncharacterized protein OS=Mustela putorius furo GN=KIT PE=3 SV=1	1.65139e-84	229.64	1	N	HNEWVTEKAEAANTGNYTCTNRDGLSRSIYV	AEAANTGN(1)YTCTNR	8	2	0.35731	12135000	8996600	13579000	28514000	29092000	27156000	Csf1r	2.44196	0.000342997
G9L1W9	tr|G9L1W9|G9L1W9_MUSPF Signal peptide peptidase-like 2A (Fragment) OS=Mustela putorius furo PE=2 SV=1;tr|M3Y8X3|M3Y8X3_MUSPF Uncharacterized protein OS=Mustela putorius furo GN=SPPL2A PE=4 SV=1	0.00160564	110.88	1	N	ISRKDFIDMKQTLGDNITVKMYSPSWPNFDY	QTLGDN(1)ITVK	6	2	0.07363	10575000	8327000	6517900	21700000	21920000	19147000	Sppl2a	2.46921	0.00107315
G9KDV4	tr|G9KDV4|G9KDV4_MUSPF Neuroplastin (Fragment) OS=Mustela putorius furo PE=2 SV=1;tr|M3Z0L3|M3Z0L3_MUSPF Uncharacterized protein OS=Mustela putorius furo GN=NPTN PE=4 SV=1	0.0249928	102	1	N	GEYHCVYHFVSAPKANATIEVKAAPDITGHK	AN(1)ATIEVK	2	2	-0.34591	134580000	108700000	89594000	317850000	232130000	297610000	Nptn	2.54628	0.00407061
G9KPR4	tr|G9KPR4|G9KPR4_MUSPF Solute carrier family 44, member 2 (Fragment) OS=Mustela putorius furo PE=2 SV=1;tr|M3Y4B4|M3Y4B4_MUSPF Uncharacterized protein OS=Mustela putorius furo GN=SLC44A2 PE=3 SV=1	1.25434e-118	250.51	1	N	QFAGKTCNPETFASSNESRLCPGAHCQFAFY	TCNPETFASSN(1)ESR	11	3	-0.020157	105970000	159420000	122590000	405270000	333490000	288350000	Slc44a2	2.64733	0.00475108
M3YL42	tr|M3YL42|M3YL42_MUSPF Uncharacterized protein OS=Mustela putorius furo PE=4 SV=1;tr|M3YL48|M3YL48_MUSPF Uncharacterized protein OS=Mustela putorius furo PE=4 SV=1	5.50934e-31	181.31	1	N	DGEEIVYKCEEGFGTNGSASIKCLGGKWSHP	CEEGFGTN(1)GSASIK	8	2	0.67936	12335000	4515300	7802800	28855000	18609000	17991000	Cfh	2.65504	0.0314763
M1EJZ2	tr|M1EJZ2|M1EJZ2_MUSPF Clusterin (Fragment) OS=Mustela putorius furo PE=2 SV=1;tr|M3XP98|M3XP98_MUSPF Clusterin OS=Mustela putorius furo GN=CLU PE=3 SV=1	7.47572e-17	182.73	1	N	EEDNQDGAVCKEIRHNSTGCLKMKDQCEKCQ	HN(1)STGCLK	2	2	-0.20639	434970000	1208300000	1242400000	2436600000	2916100000	2637600000	Clu	2.76896	0.00465533
M1EQ94	tr|M1EQ94|M1EQ94_MUSPF Glucosidase, alpha, acid (Fragment) OS=Mustela putorius furo PE=2 SV=1;tr|M3YLB9|M3YLB9_MUSPF Uncharacterized protein OS=Mustela putorius furo GN=GAA PE=3 SV=1	2.80171e-30	215.79	1	N	RWGYSSTAVTRQVVENMTRAHFPLDTQWNDL	QVVEN(1)MTR	5	2	-0.28381	138970000	97658000	117120000	335760000	297670000	393710000	Gaa	2.90359	0.00178566
G9KID3	tr|G9KID3|G9KID3_MUSPF Prolylcarboxypeptidase (Fragment) OS=Mustela putorius furo PE=2 SV=1;tr|M3Y9K6|M3Y9K6_MUSPF Uncharacterized protein OS=Mustela putorius furo GN=PRCP PE=4 SV=1	5.43809e-07	167.67	1	N	VFMEIVTKDFKRGGPNCSETIRSSWDAINRF	GGPN(1)CSETIR	4	2	-0.45533	20346000	10977000	12922000	40154000	36852000	52279000	Prcp	2.92203	0.00668411
G9KDS5	tr|G9KDS5|G9KDS5_MUSPF Niemann-Pick disease, type C1 (Fragment) OS=Mustela putorius furo PE=2 SV=1;tr|M3Y344|M3Y344_MUSPF Uncharacterized protein OS=Mustela putorius furo GN=NPC1 PE=4 SV=1	4.22341e-46	194.17	1;2	N	QSSCCRVYNGTDRFCNASVVDPACGRCRPLT	VYN(1)GTDRFCN(1)ASVVDPACGR	10	3	0.23272	25519000	28928000	20645000	80966000	64889000	77663000	Npc1	2.97659	0.000821857
M1ECG0	tr|M1ECG0|M1ECG0_MUSPF ADAM metallopeptidase domain 17 (Fragment) OS=Mustela putorius furo PE=2 SV=1;tr|M3YP81|M3YP81_MUSPF Uncharacterized protein OS=Mustela putorius furo GN=ADAM17 PE=4 SV=1	3.31356e-27	205.73	1	N	NCQFETAQKKCQEAINATCKGVSYCTGNSSE	CQEAIN(1)ATCK	6	2	-0.00049185	10203000	6333300	8086200	32460000	17543000	24423000	Adam17	3.02268	0.0203351
M3YSI3	tr|M3YSI3|M3YSI3_MUSPF Uncharacterized protein OS=Mustela putorius furo GN=EMB PE=4 SV=1;tr|M1EKK3|M1EKK3_MUSPF Embigin-like protein (Fragment) OS=Mustela putorius furo PE=2 SV=1	0.000363831	125.97	2	N	VQVPLDVHMNDKYAINGTNANETRLKIMQLS	YAIN(0.992)GTN(0.578)AN(0.43)ETR	4	2	-0.95623	7279200	4580200	5401900	22264000	14042000	16327000	Emb	3.04919	0.0102223
M3Y0W0	tr|M3Y0W0|M3Y0W0_MUSPF Uncharacterized protein OS=Mustela putorius furo GN=HYOU1 PE=3 SV=1;tr|G9K526|G9K526_MUSPF Hypoxia up-regulated 1 (Fragment) OS=Mustela putorius furo PE=2 SV=1	2.13635e-93	219.22	1;2	N	PRPKDKNGTRAEPPLNASDQAEKVIPPPGQT	DKN(1)GTRAEPPLN(1)ASDQAEK	12	3	0.29656	236500000	71606000	47603000	439210000	283740000	368150000	Hyou1	3.06739	0.0301542
M3XVW6	tr|M3XVW6|M3XVW6_MUSPF Uncharacterized protein OS=Mustela putorius furo GN=KNG1 PE=4 SV=1	4.48218e-37	216.42	1	N	DPDTFYSFKYEIKEGNCSVQSGKTWQDCDYI	EGN(1)CSVQSGK	3	2	-0.43695	187880000	260710000	355310000	492550000	869010000	1105500000	Kng1	3.06886	0.0400337
G9KSU4	tr|G9KSU4|G9KSU4_MUSPF Tectonic family member 2 (Fragment) OS=Mustela putorius furo PE=2 SV=1;tr|M3XQW9|M3XQW9_MUSPF Uncharacterized protein OS=Mustela putorius furo GN=TCTN2 PE=4 SV=1	3.20766e-54	221.59	1	N	ADPDAFITRTGTLLSNESASRNVNVEEHYIF	TGTLLSN(1)ESASR	7	2	0.63197	25865000	3931100		46377000	51138000	52064000	Tctn2	3.34672	0.0259077
M3YT51	tr|M3YT51|M3YT51_MUSPF Uncharacterized protein OS=Mustela putorius furo GN=LAMA2 PE=4 SV=1	0.000132858	130.31	1	N	ICYGHARACPLDPVTNKSRCECEHNTCGDSC	ACPLDPVTN(1)K	9	2	0.27365	33152000	48580000	43860000	198230000	113840000	140230000	Lama2	3.60134	0.0126672
M3Y315	tr|M3Y315|M3Y315_MUSPF Uncharacterized protein OS=Mustela putorius furo GN=SORL1 PE=4 SV=1	1.17991e-09	161.51	1	N	DPVNCEKKCNGFRCPNGTCIPSSKHCDGLRD	CPN(1)GTCIPSSK	3	2	0.52978	3111600	2418300	2151600	10391000	9233300		Lrp1	3.83212	0.00103656
M3YBP3	tr|M3YBP3|M3YBP3_MUSPF Uncharacterized protein OS=Mustela putorius furo GN=ATRN PE=4 SV=1;tr|M1EJ74|M1EJ74_MUSPF Attractin (Fragment) OS=Mustela putorius furo PE=2 SV=1	8.29765e-24	195.06	1	N	IHCPACQCNGHSKCVNQSICEKCENLTTGKH	CVN(1)QSICEK	3	2	-0.0083448	5749000	2267000	2486900	15554000		11662000	Atrn	3.88693	0.0160675
G9K6C4	tr|G9K6C4|G9K6C4_MUSPF Integrin beta (Fragment) OS=Mustela putorius furo PE=2 SV=1;tr|M3Y3F8|M3Y3F8_MUSPF Integrin beta OS=Mustela putorius furo GN=ITGB1 PE=3 SV=1	1.89056e-118	247.29	1	N	CQSEGIPSSPKCHEGNGTFECGACRCNEGRV	CHEGN(1)GTFECGACR	5	3	-0.16164	6546700	5617700	7256000	26521000	26347000	28808000	Itgb1	4.20568	2.32732e-05
M3YB38	tr|M3YB38|M3YB38_MUSPF Uncharacterized protein OS=Mustela putorius furo GN=SEL1L PE=4 SV=1;tr|G9KMW6|G9KMW6_MUSPF Sel-1 suppressor of lin-12-like protein (Fragment) OS=Mustela putorius furo PE=2 SV=1	3.87243e-128	262.39	1	N	AAFILDQREATIVGENETYPRALLHWNRAAS	EATIVGEN(1)ETYPR	8	2	-0.42696	168070000	107390000	78263000	633690000	464590000	437440000	Sel1l	4.34159	0.00414493
M3XRN5	tr|M3XRN5|M3XRN5_MUSPF Uncharacterized protein OS=Mustela putorius furo GN=LRP1 PE=4 SV=1	6.09298e-39	204	1	N	EGACVVNKQTGDVTCNCSDGRVAPSCLTCVG	QTGDVTCN(1)CSDGR	8	2	-0.38967	29888000	33887000	39364000	197970000	118110000	134690000	Lrp1	4.37051	0.00908887
M3Z1W2	tr|M3Z1W2|M3Z1W2_MUSPF Uncharacterized protein OS=Mustela putorius furo GN=LTBP4 PE=4 SV=1	3.67978e-33	119.48	1	N	QPTPGGGCQDVDECRNRSFCGAHAVCQNLPG	CTPACDPGYQPTPGGGCQDVDECRN(1)R	25	3	-0.51062	8384600	10836000	16635000	71399000	40045000	48130000	Ltbp4	4.45046	0.0131947
M3Z1W2	tr|M3Z1W2|M3Z1W2_MUSPF Uncharacterized protein OS=Mustela putorius furo GN=LTBP4 PE=4 SV=1	0	379.37	1	N	VGTPDGPCPTGFQRVNGSCQDVDECATGGRC	VN(1)GSCQDVDECATGGR	2	3	-0.51488	33809000	35003000	48968000	234560000	147390000	167820000	Ltbp4	4.66777	0.00577001
M3Y357	tr|M3Y357|M3Y357_MUSPF Uncharacterized protein OS=Mustela putorius furo GN=LAMA3 PE=4 SV=1;tr|G9K7S6|G9K7S6_MUSPF Laminin, alpha 3 (Fragment) OS=Mustela putorius furo PE=2 SV=1	9.82718e-13	178.54	1	N	GCMKNLKKTTGVVRLNDTVGVTKKCSEDWKL	LN(1)DTVGVTKK	2	3	0.62561	5317000	2949000	2223800	20131000	20788000	20206000	Lama3	5.82709	6.06461e-05
G9K7U0	tr|G9K7U0|G9K7U0_MUSPF Laminin, gamma 1 (Fragment) OS=Mustela putorius furo PE=2 SV=1;tr|M3YJG9|M3YJG9_MUSPF Uncharacterized protein OS=Mustela putorius furo GN=LAMC1 PE=4 SV=1	1.63407e-84	229.54	1	N	ALEIEELNRKYEQAKNMSQDLEKQAARVHEE	YEQAKN(1)MSQDLEK	6	3	-0.42754	10966000	8187000	9181800	59362000	62262000	48668000	Lamc1	6.00999	0.000357848
M3YQX4	tr|M3YQX4|M3YQX4_MUSPF Uncharacterized protein OS=Mustela putorius furo GN=CPD PE=4 SV=1	4.27656e-09	152.67	1	N	YKITASARGYNPVTQNVTVKSEGATQVNFTL	GYNPVTQN(1)VTVK	8	2	-0.22836	28670000	13773000	18617000	171150000	101190000	121340000	Cpd	6.44743	0.00643786
M3XYB8	tr|M3XYB8|M3XYB8_MUSPF Uncharacterized protein OS=Mustela putorius furo GN=NES PE=3 SV=1	0.00558858	126.28	1	N	LSLEVATYRTLLEAENSRLQTPGGVSKASLC	TLLEAEN(1)SR	7	2	0.36668	7018700	14760000	9306100	81312000	58719000	60392000	Nes	6.44762	0.0017739
M3YT78	tr|M3YT78|M3YT78_MUSPF Uncharacterized protein OS=Mustela putorius furo GN=ERO1B PE=4 SV=1	1.84889e-96	236.55	1;3	N	VGIKAGSSNKYSKVANDTKELEDCEQANKLG	VAN(1)DTKELEDCEQANK	3	2	0.11627	9915300		5378000	67411000	57154000	53108000	Ero1lb	7.74513	0.00292359
M3XP66	tr|M3XP66|M3XP66_MUSPF Tetraspanin OS=Mustela putorius furo GN=CD63 PE=3 SV=1	1.20445e-51	182.33	1	N	ALDKMQEDFKCCGAANYTDWESVPTVPKGQV	CCGAAN(1)YTDWESVPTVPK	6	2	-0.47461	5016400	5130200	6536600	54321000	56264000	45225000	Cd63	9.33934	0.000174637
M3YTM8	tr|M3YTM8|M3YTM8_MUSPF Uncharacterized protein OS=Mustela putorius furo GN=Tcam1 PE=4 SV=1	1.06056e-294	318.64	1	N	HVLYKPRLEESDCPGNQTWVKGTEQMLTCVP	LEESDCPGN(1)QTWVK	9	3	-0.51198	81347000	33552000	50478000	656030000	595260000	662290000	Tcam1	11.571	2.18865e-05
G9KU59	tr|G9KU59|G9KU59_MUSPF Transmembrane protein 5 (Fragment) OS=Mustela putorius furo PE=2 SV=1;tr|M3YZ63|M3YZ63_MUSPF Uncharacterized protein OS=Mustela putorius furo GN=TMEM5 PE=4 SV=1	4.32358e-07	134.2	1	N	LCWVSAREQWQPQETNESLKNYQDALLQSDL	EQWQPQETN(1)ESLK	9	2	2.0825		1964100	2028600	31152000	24083000	21385000	Hnf1b	12.7933	0.00821797
M3YT78	tr|M3YT78|M3YT78_MUSPF Uncharacterized protein OS=Mustela putorius furo GN=ERO1B PE=4 SV=1	1.11387e-84	223.14	2;3	N	KELEDCEQANKLGAINSTLSNQSKEAFIDWA	LGAIN(1)STLSN(1)QSK	5	2	-0.53028		3829700	2879300	56734000	55430000	80238000	Ero1lb	19.1188	0.0100179
M3YT78	tr|M3YT78|M3YT78_MUSPF Uncharacterized protein OS=Mustela putorius furo GN=ERO1B PE=4 SV=1	1.11387e-84	223.14	2;3	N	CEQANKLGAINSTLSNQSKEAFIDWARYDDS	VAN(1)DTKELEDCEQANKLGAIN(1)STLSN(1)QSK	26	4	1.2506		3829700	2879300	56734000	55430000	80238000	Ero1lb	19.1188	0.0100179
M3YEE2	tr|M3YEE2|M3YEE2_MUSPF Uncharacterized protein OS=Mustela putorius furo GN=OSTM1 PE=4 SV=1	6.51586e-91	238.01	1	N	QQVASRMDNISRAVGNTSESHSCAKSLLMAD	AVGN(1)TSESHSCAK	4	2	-0.56092		17522000	9142900	203050000	351740000	329520000	Ostm1	22.1092	0.0182064
Table B. Mink testicular N-glycoproteins with exclusively expressed glycosylation sites in the November samples.
Protein	Fasta headers	PEP	Score	Number of Deamidation 18O (N)	Amino acid	Sequence window	Deamidation 18O (N) Probabilities	Position in peptide	Charge	Mass error [ppm]	intensity November-1	intensity November-2	intensity November-3	intensity February-1	intensity February-2	intensity February-3	Gene name
M3YZZ6	tr|M3YZZ6|M3YZZ6_MUSPF Uncharacterized protein OS=Mustela putorius furo GN=CHL1 PE=4 SV=1;tr|M1EN66|M1EN66_MUSPF Cell adhesion molecule with-like proteiny to L1CAM (Fragment) OS=Mustela putorius furo PE=2 SV=1	0.0111168	114.89	1	N	NITTPWKPSWRLSNLNATTKYKFYLRACTSK	LSN(0.004)LN(0.996)ATTK	5	2	0.6539	1743300	1114400	959910				Nrcam
M1ECG0	tr|M1ECG0|M1ECG0_MUSPF ADAM metallopeptidase domain 17 (Fragment) OS=Mustela putorius furo PE=2 SV=1;tr|M3YP81|M3YP81_MUSPF Uncharacterized protein OS=Mustela putorius furo GN=ADAM17 PE=4 SV=1	0.00837636	104.22	1	N	TKDKRILVYKSEDIKNVSRLQSPKVCGYIKA	SEDIKN(1)VSR	6	3	0.12655	13188000	2275200	1122200				Adam17
M3YAB2	tr|M3YAB2|M3YAB2_MUSPF Uncharacterized protein OS=Mustela putorius furo GN=SEMA4F PE=3 SV=1	0.0001932	112.13	1	N	QNWLLVGSRTEVTQVNTTNCGRLQSCSECIL	TEVTQVN(0.962)TTN(0.038)CGR	7	2	-0.47404	1856700	906620	1139400				Sema4f
M3XML7	tr|M3XML7|M3XML7_MUSPF Uncharacterized protein OS=Mustela putorius furo GN=GXYLT1 PE=4 SV=1	0.000495015	95.401	1	N	PYYGKTGVNSGVMLMNMTRMRRKYFKNDMTT	TGVNSGVMLMN(1)MTR	11	2	-0.20952			1144800				Gxylt1
M3Z0Z1	tr|M3Z0Z1|M3Z0Z1_MUSPF Uncharacterized protein OS=Mustela putorius furo GN=PLXNA1 PE=4 SV=1	0.0012343	111.61	1	N	ININRAQLTNPEVKYNYTEDPTILKIDPEWS	YN(1)YTEDPTILK	2	2	0.66893	4964400		1301100				Plxna1
M3YT51	tr|M3YT51|M3YT51_MUSPF Uncharacterized protein OS=Mustela putorius furo GN=LAMA2 PE=4 SV=1;tr|G9K7S2|G9K7S2_MUSPF Laminin, alpha 2 (Fragment) OS=Mustela putorius furo PE=2 SV=1	0.00171649	108.57	1	N	LAQDAEAVNEKAVRLNETLGTQDKAFERNLQ	LN(1)ETLGTQDK	2	2	0.93496			1411900				Lama2
M3YHB5	tr|M3YHB5|M3YHB5_MUSPF Peptidylprolyl isomerase OS=Mustela putorius furo GN=FKBP10 PE=4 SV=1	1.41304e-05	78.78	1	N	CPRTVQDSDFVRYHYNGTLLDGTAFDTSYSR	YHYN(1)GTLLDGTAFDTSYSR	4	3	0.11979		4370500	1425400				Fkbp10
M3Y191	tr|M3Y191|M3Y191_MUSPF Uncharacterized protein OS=Mustela putorius furo GN=EMILIN2 PE=4 SV=1	0.0124696	124.08	1	N	EDHLMGDSLNLLKSLNDTMHRKFQETERSIQ	SLN(1)DTMHR	3	2	-0.076336	4162100	2006600	1464100				Emilin2
M1ED47	tr|M1ED47|M1ED47_MUSPF Apelin receptor (Fragment) OS=Mustela putorius furo PE=2 SV=1;tr|M3Z566|M3Z566_MUSPF Uncharacterized protein OS=Mustela putorius furo GN=APLNR PE=3 SV=1	0.00779398	90.15	1	N	LAVPVMVFRSTGDLENTTRVQCYMDYSMVAA	STGDLEN(1)TTR	7	2	0.26173	2618300	2158100	1466500				Aplnr
M3YWJ6	tr|M3YWJ6|M3YWJ6_MUSPF Uncharacterized protein OS=Mustela putorius furo GN=ACAN PE=4 SV=1	0.0107104	144.38	1	N	AIPSDATLEIQNLRSNDSGIYRCEVMHGIED	SN(1)DSGIYR	2	2	-0.35129	2342100	2061900	1539000				Acan
M3Y047	tr|M3Y047|M3Y047_MUSPF Uncharacterized protein OS=Mustela putorius furo GN=SERPINC1 PE=3 SV=1;tr|G9KN59|G9KN59_MUSPF Serpin peptidase inhibitor, clade C, member 1 (Fragment) OS=Mustela putorius furo PE=2 SV=1	0.0120399	128	1	N	ENAEQSRMIINKWVANKTEGRITDVVPEDAI	WVAN(1)KTEGR	4	3	-0.058929	11260000	10985000	1636300				Serpinc1
M3YQF3	tr|M3YQF3|M3YQF3_MUSPF Uncharacterized protein OS=Mustela putorius furo GN=PTPRF PE=4 SV=1	9.50331e-07	101.6	1	N	YSVVFRDINSQQELQNFTADTRLTLSGLKPD	DINSQQELQN(1)FTADTR	10	2	-0.044417	1408500		1648900				Ptprf
G9L408	tr|G9L408|G9L408_MUSPF Uncharacterized protein (Fragment) OS=Mustela putorius furo PE=2 SV=1;tr|M3XZN8|M3XZN8_MUSPF Piezo-type mechanosensitive ion channel component OS=Mustela putorius furo GN=PIEZO2 PE=3 SV=1	0.00188921	94.692	1	N	LKNNTRKNIAKMIAGNNTESSRTPVTIERIY	MIAGN(0.887)N(0.113)TESSR	5	2	-0.10801	1727500		1802700				Piezo2
M3XRN5	tr|M3XRN5|M3XRN5_MUSPF Uncharacterized protein OS=Mustela putorius furo GN=LRP1 PE=4 SV=1	0.0254611	67.726	1	N	FANRYYLRRLNLDGSNYTLLKQGLNNAVALD	LNLDGSN(1)YTLLK	7	2	-0.030204	310000	699360	1805000				Lrp1
G9KHC0	tr|G9KHC0|G9KHC0_MUSPF Procollagen-lysine, 2-oxoglutarate 5-dioxygenase 3 (Fragment) OS=Mustela putorius furo PE=2 SV=1	0.00211801	104.17	1	N	ETEGYRRFLRSAEFFNYTVRTLGLGEEWRGG	SAEFFN(1)YTVR	6	2	0.35976	2322100	1811300	1814400				Plod3
G9K6C3	tr|G9K6C3|G9K6C3_MUSPF Integrin, alpha X (Fragment) OS=Mustela putorius furo PE=2 SV=1	0.0107754	116.05	1	N	NTWVVVGAPQEIKRTNQTGSLYRCDYSMGKC	TN(1)QTGSLYR	2	2	-0.39199	4609100	1944700	1821500				Itgax
M3XVW6	tr|M3XVW6|M3XVW6_MUSPF Uncharacterized protein OS=Mustela putorius furo GN=KNG1 PE=4 SV=1	0.00433536	98.943	2	N	SPELEVPLNHSIAKLNAENNGTFYFKVDKVK	LN(1)AEN(0.116)N(0.884)GTFYFK	2	2	0.32019		2524300	1821800				Kng1
M3Y0J7	tr|M3Y0J7|M3Y0J7_MUSPF Uncharacterized protein OS=Mustela putorius furo GN=IGF2R PE=4 SV=1;tr|G9K5C5|G9K5C5_MUSPF Insulin-like growth factor 2 receptor (Fragment) OS=Mustela putorius furo PE=2 SV=1	0.000133068	69.602	1	N	DREAGVGVPEYQEEDNSTYNFRWYTSYACPV	EAGVGVPEYQEEDN(0.998)STYN(0.002)FR	14	3	0.27757	5139400		1825700				Igf2r
M3XYI7	tr|M3XYI7|M3XYI7_MUSPF Uncharacterized protein OS=Mustela putorius furo GN=CD109 PE=4 SV=1	0.00867578	54.7	1	N	ELRVTGWAQDEILFSNSTRLSFETKRMTVFI	VTGWAQDEILFSN(1)STR	13	2	0.68337		4000100	1849100				A2mp
M3Z3N2	tr|M3Z3N2|M3Z3N2_MUSPF Uncharacterized protein OS=Mustela putorius furo GN=ADAM22 PE=4 SV=1	0.0117369	48.823	1	N	REAVNDCDIRETCSGNSSQCAPNIHKMDGYS	ETCSGN(0.999)SSQCAPN(0.001)IHK	6	3	-0.3665			1982100				Adam11
M3XUW1	tr|M3XUW1|M3XUW1_MUSPF Uncharacterized protein OS=Mustela putorius furo GN=ITGA9 PE=3 SV=1;tr|G9K6A9|G9K6A9_MUSPF Integrin, alpha 9 (Fragment) OS=Mustela putorius furo PE=2 SV=1	6.64552e-06	127.3	1	N	GAPGSFYWAGTVKVLNLTDNTYFKLNDEAIM	VLN(1)LTDNTYFK	3	2	0.91661	974960		2070900				Itga9
M1EGN5	tr|M1EGN5|M1EGN5_MUSPF Complement component 8, gamma polypeptide (Fragment) OS=Mustela putorius furo PE=2 SV=1;tr|M3YHR2|M3YHR2_MUSPF Uncharacterized protein OS=Mustela putorius furo GN=C8G PE=3 SV=1	6.76816e-25	187.85	1	N	SDLALSAFEQHVQRANLTEDHVLFFPKYGFC	AN(1)LTEDHVLFFPK	2	2	0.011448			2131300				C8g
M1EBH0	tr|M1EBH0|M1EBH0_MUSPF ATP-binding cassette, sub-family A, member 1 (Fragment) OS=Mustela putorius furo PE=2 SV=1;tr|M3Y6V4|M3Y6V4_MUSPF Uncharacterized protein OS=Mustela putorius furo GN=ABCA1 PE=4 SV=1	0.0215399	58.674		N	VQSANGSVYTWREAFNETDQAIQTISRFMEC	EAFN(1)ETDQAIQTISR	4	2	1.9187		1375300	2232300				Abca1
M1EMG2	tr|M1EMG2|M1EMG2_MUSPF Cadherin 2, type 1, N-cadherin (Fragment) OS=Mustela putorius furo PE=2 SV=1;tr|M3Y5E7|M3Y5E7_MUSPF Uncharacterized protein OS=Mustela putorius furo GN=CDH2 PE=4 SV=1	0.00783015	146.21	1	N	EVPIIITDSGNPPKSNISILRVKVCQCDSNG	SN(1)ISILR	2	2	-0.07499	3750900	2523000	2265800				Cdh2
M3Y0I7	tr|M3Y0I7|M3Y0I7_MUSPF Uncharacterized protein OS=Mustela putorius furo GN=ERMP1 PE=4 SV=1	4.79166e-07	87.498	1	N	VRTHKGSTLSQWSLGNGTPVTSKGGDYFVFY	GSTLSQWSLGN(1)GTPVTSK	11	2	0.27058	1527300	2128100	2344400				Ermp1
G9K7U0	tr|G9K7U0|G9K7U0_MUSPF Laminin, gamma 1 (Fragment) OS=Mustela putorius furo PE=2 SV=1;tr|M3YJG9|M3YJG9_MUSPF Uncharacterized protein OS=Mustela putorius furo GN=LAMC1 PE=4 SV=1	6.87596e-173	268.93	1	N	STEAYNLLLRTLAGENQTALEIEELNRKYEQ	TLAGEN(1)QTALEIEELNRK	6	3	-0.088098		2348300	2346200				Lamc1
G9KIN6	tr|G9KIN6|G9KIN6_MUSPF Protein C (Fragment) OS=Mustela putorius furo PE=2 SV=1;tr|M3YKH6|M3YKH6_MUSPF Uncharacterized protein OS=Mustela putorius furo GN=PROC PE=3 SV=1	2.42032e-12	169.58	1	N	GKRLEKKRKHLKRDTNQTDQVDPRLVNGKET	DTN(1)QTDQVDPR	3	2	-0.34515	5043500		2651900				Proc
M3Z103	tr|M3Z103|M3Z103_MUSPF Uncharacterized protein OS=Mustela putorius furo GN=HSPA4L PE=3 SV=1;tr|G9K4X6|G9K4X6_MUSPF Heat shock 70kDa protein 4-like protein (Fragment) OS=Mustela putorius furo PE=2 SV=1	1.22769e-73	190.8	1	N	KVEVAEDKAKANSEHNGPMDGQSGTETKPDT	ANSEHN(1)GPMDGQSGTETKPDTTK	6	3	-0.70354			2666500				Hspa4l
G9KE59	tr|G9KE59|G9KE59_MUSPF Netrin G1 (Fragment) OS=Mustela putorius furo PE=2 SV=1;tr|M3XLY9|M3XLY9_MUSPF Uncharacterized protein OS=Mustela putorius furo GN=NTNG1 PE=4 SV=1	4.60397e-05	87.148	1	N	VCVYDNSKLTCECEHNTTGPDCGKCKKNYQG	LTCECEHN(1)TTGPDCGK	8	3	0.67329			2721200				Ntng1
M3YFY1	tr|M3YFY1|M3YFY1_MUSPF Uncharacterized protein OS=Mustela putorius furo GN=Tnxb PE=4 SV=1	1.96704e-07	106.19	1	N	VLLGTVRAGPFSPRSNVTLPAPRPPPQPGGR	SN(1)VTLPAPRPPPQPGGR	2	3	0.36093	5829400	4900200	2721800				Tnxb
G9KTR3	tr|G9KTR3|G9KTR3_MUSPF Transmembrane protein 106B (Fragment) OS=Mustela putorius furo PE=2 SV=1;tr|M3Z7R7|M3Z7R7_MUSPF Uncharacterized protein OS=Mustela putorius furo PE=4 SV=1	3.12882e-13	148.78	2	N	AQVQFSKTVIGKARLNNITNIGPLDMKQIDY	LN(1)N(1)ITNIGPLDMK	2	2	0.87121			2924100				Tmem106b
M3YPW7	tr|M3YPW7|M3YPW7_MUSPF Uncharacterized protein OS=Mustela putorius furo GN=CCDC126 PE=4 SV=1	0.00525506	153.73	1	N	GTSGNLVPVTTNKRINASGSIR_________	IN(1)ASGSIR	2	2	-0.40055	6958200	4019900	2977800				Mgat5
M1ET92	tr|M1ET92|M1ET92_MUSPF G protein-coupled receptor 56 (Fragment) OS=Mustela putorius furo PE=2 SV=1;tr|M3XZK1|M3XZK1_MUSPF Uncharacterized protein OS=Mustela putorius furo GN=ADGRG1 PE=3 SV=1	0.00160229	72.898	1	N	GFTFSFHNPPQKASHNASVDMCELKKDLEQL	ASHN(1)ASVDMCELKK	4	3	-0.26561		3183700	3132800				Gpr56
G9KDV4	tr|G9KDV4|G9KDV4_MUSPF Neuroplastin (Fragment) OS=Mustela putorius furo PE=2 SV=1;tr|M3Z0L3|M3Z0L3_MUSPF Uncharacterized protein OS=Mustela putorius furo GN=NPTN PE=4 SV=1	0.00129654	95.573	1;2	N	WIWRKKKNGMPMDIVNTSGRFFIINKENYTE	N(1)GMPMDIVN(1)TSGR	9	2	-0.23909		3270900	3220300				Nptn
M1ERI3	tr|M1ERI3|M1ERI3_MUSPF Receptor protein-tyrosine kinase (Fragment) OS=Mustela putorius furo PE=2 SV=1;tr|M3YE16|M3YE16_MUSPF Fibroblast growth factor receptor OS=Mustela putorius furo GN=FGFR1 PE=3 SV=1	0.0114236	86.898	1	N	QSINWLRDGVQLVESNRTRITGEEVEVRDSV	DGVQLVESN(1)R	9	2	0.35715			3251400				Fgfr1
M3Y9X1	tr|M3Y9X1|M3Y9X1_MUSPF Uncharacterized protein OS=Mustela putorius furo GN=KCNK3 PE=3 SV=1	6.26084e-11	143.79	1	N	RQRLELRQQELRARYNLSQGGYEELERVVLR	YN(1)LSQGGYEELER	2	2	0.61326	1431900	2210600	3270100				Kcnk3
M3YK40	tr|M3YK40|M3YK40_MUSPF Uncharacterized protein OS=Mustela putorius furo GN=FBN2 PE=4 SV=1	0.0234119	53.252	2	N	HNCMDMRKSFCYRSYNGTTCENELPFNVTKR	SYN(0.999)GTTCEN(0.004)ELPFN(0.997)VTK	3	2	0.017399		3561700	3348700				Fbn2
M3YK40	tr|M3YK40|M3YK40_MUSPF Uncharacterized protein OS=Mustela putorius furo GN=FBN2 PE=4 SV=1	0.0234119	53.252	2	N	YRSYNGTTCENELPFNVTKRMCCCTYNVGKA	SYN(0.978)GTTCEN(0.023)ELPFN(0.999)VTK	14	2	0.23613		3561700	3348700				Fbn2
M3XQX0	tr|M3XQX0|M3XQX0_MUSPF Uncharacterized protein OS=Mustela putorius furo GN=COL28A1 PE=4 SV=1	1.65831e-23	191.29	1	N	ALVITDGQTDTRDEKNLTEVVKKASDISVEI	DEKN(1)LTEVVKK	4	3	-0.91639	5396400	4512300	3376200				Col28a1
G9KRK2	tr|G9KRK2|G9KRK2_MUSPF Stress 70 protein chaperone, microsome-associated, 60kDa (Fragment) OS=Mustela putorius furo PE=2 SV=1;tr|M3YH10|M3YH10_MUSPF Uncharacterized protein OS=Mustela putorius furo GN=HSPA13 PE=3 SV=1	7.31867e-05	121.9	1	N	NAVISVPAEFDLKQRNSTIEAANLAGLKILR	N(1)STIEAANLAGLK	1	2	-0.19472	5245000	5772300	3437100				Hspa1a
M3Z1F2	tr|M3Z1F2|M3Z1F2_MUSPF N-acetylglucosamine-6-sulfatase OS=Mustela putorius furo GN=GNS PE=3 SV=1;tr|M1ER29|M1ER29_MUSPF Glucosamine-6-sulfatase (Fragment) OS=Mustela putorius furo PE=2 SV=1	0.000196933	120.12	2	N	WAILNLVEEKNSKYYNYTLSINGKARKHGEN	YYN(1)YTLSIN(1)GK	3	2	0.74798	2249000	3903100	3447900				Gns
M3Z1F2	tr|M3Z1F2|M3Z1F2_MUSPF N-acetylglucosamine-6-sulfatase OS=Mustela putorius furo GN=GNS PE=3 SV=1;tr|M1ER29|M1ER29_MUSPF Glucosamine-6-sulfatase (Fragment) OS=Mustela putorius furo PE=2 SV=1	0.000196933	120.12	2	N	VEEKNSKYYNYTLSINGKARKHGENYSVDYL	YYN(1)YTLSIN(1)GK	9	2	0.74798	2249000	3903100	3447900				Gns
M3Z287	tr|M3Z287|M3Z287_MUSPF Uncharacterized protein OS=Mustela putorius furo GN=GGT7 PE=4 SV=1	4.68123e-07	133.81	1	N	VTHDLARALAEQPPPNASERFRETFLPLGHP	ALAEQPPPN(1)ASER	9	2	0.39377	8185900	3027000	3476800				Ggt7
C8KGI1	tr|C8KGI1|C8KGI1_MUSSB von Willebrand factor (Fragment) OS=Mustela sibirica GN=vwf PE=4 SV=1;tr|C8KGI0|C8KGI0_MUSPU von Willebrand factor (Fragment) OS=Mustela putorius GN=vwf PE=4 SV=1;tr|C8KGH9|C8KGH9_9CARN von Willebrand factor (Fragment) OS=Mustela nud	0.0321732	86.872	1	N	VFILEGSDKIGEANFNKSRDFMEEVIRRMDV	IGEAN(0.031)FN(0.969)K	7	2	-2.0501		2679300	3573800				Vwf
G9KGX6	tr|G9KGX6|G9KGX6_MUSPF Phospholipase A2, group XV (Fragment) OS=Mustela putorius furo PE=2 SV=1;tr|M3Y6I3|M3Y6I3_MUSPF Uncharacterized protein OS=Mustela putorius furo GN=PLA2G15 PE=4 SV=1	0.0300672	104.37	1	N	PVIIDCWIDNIRLVYNSTSRATQFPDGVDVR	LVYN(1)STSR	4	2	0.32559	2902800	3076400	3605500				Pla2g15
M3XLW9	tr|M3XLW9|M3XLW9_MUSPF Uncharacterized protein OS=Mustela putorius furo GN=COL6A3 PE=4 SV=1	4.5764e-09	81.92	1	N	PGDEGGPGERGPPGVNGTQGFQGCPGQRGVK	GPPGVN(1)GTQGFQGCPGQR	6	2	1.3336		2864200	3628700				Col6a3
G9KB66	tr|G9KB66|G9KB66_MUSPF Metallophosphoesterase 1 (Fragment) OS=Mustela putorius furo PE=2 SV=1;tr|M3XZJ6|M3XZJ6_MUSPF Uncharacterized protein OS=Mustela putorius furo GN=MPPE1 PE=4 SV=1	2.8988e-05	87.49	1	N	LVLLQHFPLYRRSDANCSGEDAAPLEERGIP	RSDAN(1)CSGEDAAPLEER	5	3	1.086	2592000		3712700				Col4a3
G9KRR6	tr|G9KRR6|G9KRR6_MUSPF STT3, subunit of the oligosaccharyltransferase complex,-like protein A (Fragment) OS=Mustela putorius furo PE=2 SV=1;tr|M3Y523|M3Y523_MUSPF Uncharacterized protein OS=Mustela putorius furo GN=STT3A PE=4 SV=1	9.53807e-19	147.24	2	N	GYQITAMANRTILVDNNTWNNTHISRVGQAM	TILVDN(0.903)N(0.097)TWN(0.903)N(0.097)THISR	6	3	0.95807	6686600		3716400				Stt3a
G9K490	tr|G9K490|G9K490_MUSPF Heparan-alpha-glucosaminide N-acetyltransferase (Fragment) OS=Mustela putorius furo PE=2 SV=1;tr|M3YN16|M3YN16_MUSPF Uncharacterized protein OS=Mustela putorius furo GN=HGSNAT PE=4 SV=1	0.00402559	77.597	1	N	GYLGPGGIGDLGKYPNCTGGAAGYIDRLLLG	YPN(1)CTGGAAGYIDR	3	2	0.68187			3764400				Hgsnat
M3YWX7	tr|M3YWX7|M3YWX7_MUSPF Uncharacterized protein OS=Mustela putorius furo GN=EPHB2 PE=3 SV=1	0.00335865	99.855	1	N	LDYELQYYEKELSEYNATAIKSPTNTVTVQG	ELSEYN(1)ATAIK	6	2	0.15137	6413700	5710400	3859200				Ephb1
M3XPS2	tr|M3XPS2|M3XPS2_MUSPF Uncharacterized protein OS=Mustela putorius furo GN=STS PE=4 SV=1	6.09251e-10	130.1	1	N	LMRNREITQQPLSYDNLTQRLTADAAQFMRR	EITQQPLSYDN(1)LTQR	11	2	0.51978	6352300	5179100	3884300				Arsa
M1EE77	tr|M1EE77|M1EE77_MUSPF Calcium activated nucleotidase 1 (Fragment) OS=Mustela putorius furo PE=2 SV=1;tr|M3YM05|M3YM05_MUSPF Uncharacterized protein OS=Mustela putorius furo GN=CANT1 PE=4 SV=1	5.47224e-05	73.21	1	N	NAHSWRLSQVPADRYNDTYPLSAPQRTPGGT	LSQVPADRYN(1)DTYPLSAPQR	10	3	-0.46497		3699300	4087100				Cant1
M3YQ99	tr|M3YQ99|M3YQ99_MUSPF Uncharacterized protein OS=Mustela putorius furo GN=MST1 PE=3 SV=1	1.76903e-05	108.35	1	N	LNCFRGKGEGYRGTANTTAAGVPCQRWDAQN	GTAN(1)TTAAGVPCQR	4	2	0.68163	4399200		4093600				Hgf
M3YKB2	tr|M3YKB1|M3YKB1_MUSPF Uncharacterized protein OS=Mustela putorius furo GN=FBN1 PE=4 SV=1;tr|M3YKB2|M3YKB2_MUSPF Uncharacterized protein OS=Mustela putorius furo GN=FBN1 PE=4 SV=1	1.28026e-09	147.29	1	N	KCRCDSGFALDSEERNCTDIDECRISPDLCG	N(1)CTDIDECR	1	2	-1.207	4683700	4286500	4244300				Fbn1
M3YK40	tr|M3YK40|M3YK40_MUSPF Uncharacterized protein OS=Mustela putorius furo GN=FBN2 PE=4 SV=1	0.00383409	147.29	1	N	KCRCNSGFALDTEERNCTDIDECRISPDLCG	N(1)CTDIDECR	1	2	-1.207	4683700	4286500	4244300				Fbn2
M3XSW4	tr|M3XSW4|M3XSW4_MUSPF Uncharacterized protein OS=Mustela putorius furo GN=GOLM1 PE=4 SV=1;tr|M1ER41|M1ER41_MUSPF Golgi membrane protein 1 (Fragment) OS=Mustela putorius furo PE=2 SV=1	0.00190618	98.04	1	N	SVNKIYQDEKAVLVHNITTGEKLIRTLQDQL	AVLVHN(1)ITTGEK	6	2	0.20678			4299000				Casc4
M3XZM7	tr|M3XZM7|M3XZM7_MUSPF Uncharacterized protein OS=Mustela putorius furo GN=ACBD3 PE=4 SV=1;tr|M1EB23|M1EB23_MUSPF Acyl-Coenzyme A binding domain containing 3 (Fragment) OS=Mustela putorius furo PE=2 SV=1	0.0144459	36.271	1	N	PEKEIEPEAAEAAVENGPKDSLPVIAAPSMW	THTDNPEKEIEPEAAEAAVEN(1)GPK	21	3	0.39075			4358500				Acbd3
M3YGU6	tr|M3YGU6|M3YGU6_MUSPF Uncharacterized protein OS=Mustela putorius furo PE=3 SV=1;tr|M1EKI7|M1EKI7_MUSPF Complement C2-like protein (Fragment) OS=Mustela putorius furo PE=2 SV=1	0.000838999	157.68	1	N	DQWVLTAAHCFRNAENSSLWRVSVGDPKSQW	NAEN(1)SSLWR	4	2	-0.51569	17903000	3043100	4373900				Gm20547
G9KX79	tr|G9KX79|G9KX79_MUSPF Villin 1 (Fragment) OS=Mustela putorius furo PE=2 SV=1;tr|M3YYM2|M3YYM2_MUSPF Uncharacterized protein OS=Mustela putorius furo GN=VIL1 PE=4 SV=1	0.0120586	71.614	1	N	PVPSTRLFQVQGTSANNTKAFEIQPRASSLN	LFQVQGTSAN(0.5)N(0.5)TK	10	2	0.39091			4398500				Vil1
G9KX79	tr|G9KX79|G9KX79_MUSPF Villin 1 (Fragment) OS=Mustela putorius furo PE=2 SV=1;tr|M3YYM2|M3YYM2_MUSPF Uncharacterized protein OS=Mustela putorius furo GN=VIL1 PE=4 SV=1	0.0120586	71.614	1	N	VPSTRLFQVQGTSANNTKAFEIQPRASSLNS	LFQVQGTSAN(0.5)N(0.5)TK	11	2	0.39091			4398500				Vil1
M3Z0V4	tr|M3Z0V4|M3Z0V4_MUSPF Uncharacterized protein OS=Mustela putorius furo GN=CSPG4 PE=4 SV=1	6.75594e-20	153.95	1	N	TLRLDSTVLDAGELANRTGSVPRFRLLAGPR	LDSTVLDAGELAN(1)R	13	2	0.65763	8487500		4407900				Cspg4
M1EJZ2	tr|M1EJZ2|M1EJZ2_MUSPF Clusterin (Fragment) OS=Mustela putorius furo PE=2 SV=1;tr|M3XP98|M3XP98_MUSPF Clusterin OS=Mustela putorius furo GN=CLU PE=3 SV=1	0.010576	116.73	1	N	KLYDELLQSYQEKMFNTSSLLKQLDEQFSWV	MFN(1)TSSLLK	3	2	-0.034815	7614800	6172900	4408500				Clu
M1EPR8	tr|M1EPR8|M1EPR8_MUSPF Carboxypeptidase (Fragment) OS=Mustela putorius furo PE=2 SV=1;tr|M3Z1N8|M3Z1N8_MUSPF Carboxypeptidase OS=Mustela putorius furo GN=CTSA PE=3 SV=1	0.00276904	49.973	1	N	LLRSGDRVRMDPPCTNTTAASTYLNNPYVRK	MDPPCTN(1)TTAASTYLNNPYVR	7	3	-0.24591	6350600	5296000	4412800				Ctsa
G9KG63	tr|G9KG63|G9KG63_MUSPF Plasma glutamate carboxypeptidase (Fragment) OS=Mustela putorius furo GN=CPQ PE=2 SV=1	5.57051e-14	154.35	1	N	PEARGKIVVYNQPYVNYSKTVQYRVQGAVEA	IVVYNQPYVN(1)YSK	10	2	1.0477	5241100	4391700	4494900				Folh1
G9KRR7	tr|G9KRR7|G9KRR7_MUSPF STT3, subunit of the oligosaccharyltransferase complex,-like protein B (Fragment) OS=Mustela putorius furo PE=2 SV=1;tr|M3YKI0|M3YKI0_MUSPF Uncharacterized protein OS=Mustela putorius furo GN=STT3B PE=4 SV=1	7.54798e-18	119.8	1	N	AGMANRTTLVDNNTWNNSHIALVGKAMSSNE	TTLVDNNTWN(0.831)N(0.169)SHIALVGK	10	3	-0.13581		3238000	4536600				Stt3b
G9K7U0	tr|G9K7U0|G9K7U0_MUSPF Laminin, gamma 1 (Fragment) OS=Mustela putorius furo PE=2 SV=1;tr|M3YJG9|M3YJG9_MUSPF Uncharacterized protein OS=Mustela putorius furo GN=LAMC1 PE=4 SV=1	1.94357e-48	207.47	1	N	NKTAAEEALRRIPAINQTIMEANEKTREAQL	RIPAIN(1)QTIMEANEK	6	3	1.4404	10745000	4333600	4537900				Lamc1
G9K538	tr|G9K538|G9K538_MUSPF Intercellular adhesion molecule 1 (Fragment) OS=Mustela putorius furo PE=2 SV=1;tr|M3Y615|M3Y615_MUSPF Uncharacterized protein OS=Mustela putorius furo GN=ICAM1 PE=4 SV=1	0.00272274	103.7	1	N	RVELLPLPRWQPVGENLTLRCQVAGGAPRRN	WQPVGEN(1)LTLR	7	2	0.031889	6713900	4391300	4553500				Icam1
M1EM45	tr|M1EM45|M1EM45_MUSPF CD5 molecule (Fragment) OS=Mustela putorius furo PE=2 SV=1;tr|M3YSG1|M3YSG1_MUSPF Uncharacterized protein OS=Mustela putorius furo GN=CD5 PE=4 SV=1	0.000153265	115.18	1	N	PQHPVTCYGRLGSFSNCSYSEARQRSSLGLI	LGSFSN(1)CSYSEAR	6	2	-0.64991	5855800	5457700	4791700				Cd5
M3XXD1	tr|M3XXD1|M3XXD1_MUSPF Uncharacterized protein OS=Mustela putorius furo GN=APOD PE=3 SV=1;tr|M1EBY1|M1EBY1_MUSPF Apolipoprotein D (Fragment) OS=Mustela putorius furo PE=2 SV=1	0.00342696	45.395	1	N	SDGTVNQIEGEATQGNLTEPAKLGVKFFWLM	SDGTVNQIEGEATQGN(1)LTEPAK	16	3	-0.0039472		3635600	4909800				Apod
M3XYS3	tr|M3XYS3|M3XYS3_MUSPF Uncharacterized protein OS=Mustela putorius furo GN=DNER PE=4 SV=1	9.50074e-08	137.89	1	N	NSSAGGRLVSFEVPQNASVKIRQDATASLIL	LVSFEVPQN(1)ASVK	9	2	0.077374	7172000	2794200	4929900				Dner
M1EL07	tr|M1EL07|M1EL07_MUSPF Chymotrypsin-like protein (Fragment) OS=Mustela putorius furo PE=2 SV=1;tr|M3Y5X7|M3Y5X7_MUSPF Uncharacterized protein OS=Mustela putorius furo GN=CTRL PE=3 SV=1	1.35626e-05	134.23	1	N	LKCATTGWGRLSGVGNTTPARLQQVALPLVT	LSGVGN(1)TTPAR	6	2	0.21865	7204200	5258200	4944100				Ctrl
G9KHB8	tr|G9KHB8|G9KHB8_MUSPF Procollagen-lysine 1, 2-oxoglutarate 5-dioxygenase 1 (Fragment) OS=Mustela putorius furo PE=2 SV=1;tr|M3YY79|M3YY79_MUSPF Uncharacterized protein OS=Mustela putorius furo GN=PLOD1 PE=4 SV=1	0.0108071	144.12	1	N	VFSNPEDWKEKYIHENYTKALAGKLVETPCP	YIHEN(1)YTK	5	3	0.62278	11272000	6075100	4981600				Plod1
M3YNU4	tr|M3YNU4|M3YNU4_MUSPF Uncharacterized protein OS=Mustela putorius furo GN=PTK7 PE=3 SV=1;tr|G9KJ84|G9KJ84_MUSPF PTK7 protein tyrosine kinase 7 (Fragment) OS=Mustela putorius furo PE=2 SV=1	1.42742e-16	108.18	1	N	DRLQDSGAFQCVARDNTTGEEARSANASFNI	LQDSGAFQCVARDN(1)TTGEEAR	14	3	0.099457	7158000	4545000	5034900				Fgfr1
G9K5D3	tr|G9K5D3|G9K5D3_MUSPF Insulin-like growth factor binding protein 3 (Fragment) OS=Mustela putorius furo PE=2 SV=1	0.000177888	128	1	N	PRPLQALLDGRGLCANASAAGRLRAYLLPAP	GLCAN(1)ASAAGR	5	2	0.097901	10731000	5472900	5241900				Igfbp3
G9KHF3	tr|G9KHF3|G9KHF3_MUSPF Plexin B2 (Fragment) OS=Mustela putorius furo PE=2 SV=1;tr|M3XT39|M3XT39_MUSPF Uncharacterized protein OS=Mustela putorius furo GN=PLXNB2 PE=4 SV=1	8.82468e-06	174.27	1	N	GGSLFKGICALRALSNISTRLFYEDGSGEKS	ALSN(1)ISTR	4	2	-0.69853	9816800	7853100	5252600				Plxnb2
M3YSI3	tr|M3YSI3|M3YSI3_MUSPF Uncharacterized protein OS=Mustela putorius furo GN=EMB PE=4 SV=1;tr|M1EKK3|M1EKK3_MUSPF Embigin-like protein (Fragment) OS=Mustela putorius furo PE=2 SV=1	0.000363831	125.97	2	N	PLDVHMNDKYAINGTNANETRLKIMQLSEDD	YAIN(0.992)GTN(0.578)AN(0.43)ETR	7	2	-0.95623	7279200	4580200	5401900				Emb
M1EJQ9	tr|M1EJQ9|M1EJQ9_MUSPF Coxsackie virus and adenovirus receptor (Fragment) OS=Mustela putorius furo PE=2 SV=1;tr|M3YH47|M3YH47_MUSPF Uncharacterized protein OS=Mustela putorius furo GN=Cxadr PE=4 SV=1	0.000399785	120.06	1	N	VHFTSSDLKSGDASINVTNLRLSDIGTYQCK	SGDASIN(0.999)VTN(0.001)LR	7	2	-0.029829	3447300	5498900	5421600				Cxadr
G9KRR6	tr|G9KRR6|G9KRR6_MUSPF STT3, subunit of the oligosaccharyltransferase complex,-like protein A (Fragment) OS=Mustela putorius furo PE=2 SV=1;tr|M3Y523|M3Y523_MUSPF Uncharacterized protein OS=Mustela putorius furo GN=STT3A PE=4 SV=1	9.53807e-19	147.24	1;2	N	TAMANRTILVDNNTWNNTHISRVGQAMASTE	TILVDN(0.903)N(0.097)TWN(0.903)N(0.097)THISR	10	3	0.95807	10443000	1681200	5478200				Stt3a
M3Y7B1	tr|M3Y7B1|M3Y7B1_MUSPF Uncharacterized protein OS=Mustela putorius furo GN=C8A PE=4 SV=1	1.08463e-09	97.797	1	N	RVRGGSSGWGGGLSENSSTITYRSWGRSLKY	GGSSGWGGGLSEN(1)SSTITYR	13	2	0.0051988	4738700	3707600	5491000				C8a
M3XSN9	tr|M3XSN9|M3XSN9_MUSPF Uncharacterized protein OS=Mustela putorius furo GN=SORCS1 PE=4 SV=1	0.00499422	140.09	1	N	RTVDGHSQYLTCRMQNCTEANRNKPFPGYID	MQN(1)CTEANR	3	2	1.5759			5564100				Sorcs1
M3XZ41	tr|M3XZ41|M3XZ41_MUSPF Uncharacterized protein OS=Mustela putorius furo GN=ADAM10 PE=4 SV=1;tr|M1EBU1|M1EBU1_MUSPF ADAM metallopeptidase domain 10 (Fragment) OS=Mustela putorius furo PE=2 SV=1	0.000159109	111.43		N	SGIRNISFMVKRIRINTTADEKDPTNPFRFP	IN(1)TTADEKDPTNPFR	2	3	0.26465	9249500	8078900	5782600				Adam10
M3XRN5	tr|M3XRN5|M3XRN5_MUSPF Uncharacterized protein OS=Mustela putorius furo GN=LRP1 PE=4 SV=1	1.08406e-99	250.72	1	N	ANAQQKTSVIRVNRFNSTDYQVVTRVDKGGA	FN(1)STDYQVVTR	2	2	-0.1085	9328900	5848300	5825000				Lrp1
M3YZB1	tr|M3YZB1|M3YZB1_MUSPF Uncharacterized protein OS=Mustela putorius furo GN=STAB1 PE=4 SV=1;tr|G9KRE2|G9KRE2_MUSPF Stabilin 1 (Fragment) OS=Mustela putorius furo PE=2 SV=1	1.59046e-11	121.02	1	N	TPCHGRGTCLDGIDGNGTCVCKENFGGSACQ	GTCLDGIDGN(1)GTCVCK	10	2	-0.046758	5883200	4148300	5939200				Stab1
G9K6C4	tr|G9K6C4|G9K6C4_MUSPF Integrin beta (Fragment) OS=Mustela putorius furo PE=2 SV=1;tr|M3Y3F8|M3Y3F8_MUSPF Integrin beta OS=Mustela putorius furo GN=ITGB1 PE=3 SV=1	4.26397e-05	73.21	2	N	DEVNSEDMDAYCRKENSSEICSNNGECVCGQ	KEN(0.965)SSEICSN(0.168)N(0.867)GECVCGQCVCR	3	3	-0.66412			6067300				Itgb1
G9K6C4	tr|G9K6C4|G9K6C4_MUSPF Integrin beta (Fragment) OS=Mustela putorius furo PE=2 SV=1;tr|M3Y3F8|M3Y3F8_MUSPF Integrin beta OS=Mustela putorius furo GN=ITGB1 PE=3 SV=1	0.0213753	28.765	2	N	MDAYCRKENSSEICSNNGECVCGQCVCRKRD	KEN(0.929)SSEICSN(0.536)N(0.536)GECVCGQCVCR	10	3	0.37991			6067300				Itgb1
G9K6C4	tr|G9K6C4|G9K6C4_MUSPF Integrin beta (Fragment) OS=Mustela putorius furo PE=2 SV=1;tr|M3Y3F8|M3Y3F8_MUSPF Integrin beta OS=Mustela putorius furo GN=ITGB1 PE=3 SV=1	4.26397e-05	73.21	2	N	DAYCRKENSSEICSNNGECVCGQCVCRKRDN	KEN(0.965)SSEICSN(0.168)N(0.867)GECVCGQCVCR	11	3	-0.66412			6067300				Itgb1
M3YSF0	tr|M3YSF0|M3YSF0_MUSPF Uncharacterized protein OS=Mustela putorius furo GN=ITGA1 PE=3 SV=1	0.00172751	64.439	1	N	MQKANQIIIPQNTTFNVESTKKNEPLASYLG	ANQIIIPQN(0.385)TTFN(0.615)VESTK	13	2	0.22375		3582000	6263300				Itga1
M3YSF0	tr|M3YSF0|M3YSF0_MUSPF Uncharacterized protein OS=Mustela putorius furo GN=ITGA1 PE=3 SV=1	0.00590134	56.359	1	N	GTVVMQKANQIIIPQNTTFNVESTKKNEPLA	ANQIIIPQN(0.5)TTFN(0.5)VESTK	9	2	0.25026			6263300				Itga1
M3YCK5	tr|M3YCK5|M3YCK5_MUSPF Uncharacterized protein OS=Mustela putorius furo GN=TMEM259 PE=4 SV=1;tr|G9K9U5|G9K9U5_MUSPF Membralin (Fragment) OS=Mustela putorius furo PE=2 SV=1	0.0249931	31.819	1	N	IEPKVLKPPGSAEAPNDSQELPFPETPTKVW	VLKPPGSAEAPN(1)DSQELPFPETPTK	12	3	-0.013858		5428100	6412800				Oas2
M3XYD6	tr|M3XYD6|M3XYD6_MUSPF Uncharacterized protein OS=Mustela putorius furo GN=COL12A1 PE=4 SV=1;tr|M1EGZ7|M1EGZ7_MUSPF Collagen, type XII, alpha 1 (Fragment) OS=Mustela putorius furo PE=2 SV=1	1.24148e-11	138.75	1	N	IDCYEIIEKDIKEAGNITTDGYEILGKLLKG	EAGN(1)ITTDGYEILGK	4	2	0.092613	2278700	3888300	6563500				Col12a1
M3Z3G5	tr|M3Z3G5|M3Z3G5_MUSPF Uncharacterized protein OS=Mustela putorius furo GN=LAMB1 PE=4 SV=1;tr|G9K7T4|G9K7T4_MUSPF Laminin, beta 1 (Fragment) OS=Mustela putorius furo PE=2 SV=1	3.02562e-18	128.22	2	N	ITKYFQMSLEAEERVNASTMDPNSTVEQSAL	VN(1)ASTMDPN(1)STVEQSALTR	2	2	0.35394	10195000	6279900	6783700				Lamb1
M3Z3G5	tr|M3Z3G5|M3Z3G5_MUSPF Uncharacterized protein OS=Mustela putorius furo GN=LAMB1 PE=4 SV=1;tr|G9K7T4|G9K7T4_MUSPF Laminin, beta 1 (Fragment) OS=Mustela putorius furo PE=2 SV=1	3.02562e-18	128.22	2	N	SLEAEERVNASTMDPNSTVEQSALTRDRVED	VN(1)ASTMDPN(1)STVEQSALTR	9	2	0.35394	10195000	6279900	6783700				Lamb1
G9KPT2	tr|G9KPT2|G9KPT2_MUSPF Anion exchange protein (Fragment) OS=Mustela putorius furo PE=2 SV=1;tr|M3YAJ3|M3YAJ3_MUSPF Anion exchange protein OS=Mustela putorius furo GN=SLC4A2 PE=3 SV=1	1.11905e-27	129.02	1	N	ENSTWRATGAALGPGNGSSAGPAGQGRPRGQ	ATGAALGPGN(1)GSSAGPAGQGRPR	10	3	-0.1233	7232200	5068600	6810000				Slc4a2
M3Z0W0	tr|M3Z0W0|M3Z0W0_MUSPF Tetraspanin OS=Mustela putorius furo GN=TSPAN3 PE=3 SV=1;tr|G9KVK0|G9KVK0_MUSPF Tetraspanin (Fragment) OS=Mustela putorius furo PE=2 SV=1	0.00105247	122.13	1	N	NYSDWENTDWFKETKNQSVPLSCCRETASSC	N(1)QSVPLSCCR	1	2	-0.22678	6660700	8376700	6830700				Tspan7
G9KU50	tr|G9KU50|G9KU50_MUSPF Transmembrane protein 43 (Fragment) OS=Mustela putorius furo PE=2 SV=1;tr|M3Z0N9|M3Z0N9_MUSPF Uncharacterized protein OS=Mustela putorius furo GN=TMEM43 PE=4 SV=1	0.000571632	82.287	1	N	____________MAANYSSTTNRREHVKMTT	AAN(1)YSSTTNRR	3	2	0.55684	14645000	5263900	6876700				Tmem43
M3YKB2	tr|M3YKB1|M3YKB1_MUSPF Uncharacterized protein OS=Mustela putorius furo GN=FBN1 PE=4 SV=1;tr|M3YKB2|M3YKB2_MUSPF Uncharacterized protein OS=Mustela putorius furo GN=FBN1 PE=4 SV=1	1.30184e-78	182.39	1	N	CVDENECQTKPGICENGRCLNTRGSYTCECN	RPDGEGCVDENECQTKPGICEN(1)GR	22	4	-1.046		6039300	7280700				Fbn1
M3YL42	tr|M3YL42|M3YL42_MUSPF Uncharacterized protein OS=Mustela putorius furo PE=4 SV=1	3.52241e-57	200.21	1	N	LENARIRNKSQWFKVNDTLDYECLDGYESRD	VN(1)DTLDYECLDGYESR	2	2	0.096264	10275000	2496200	7415000				Cfh
G9K6B4	tr|G9K6B4|G9K6B4_MUSPF Integrin, alpha E (Fragment) OS=Mustela putorius furo PE=2 SV=1;tr|M3YLD9|M3YLD9_MUSPF Uncharacterized protein OS=Mustela putorius furo GN=ITGAE PE=3 SV=1	0.00137381	101.79	1	N	LRDSQDVSASLARVQNITQVGSVTKTASAMQ	VQN(1)ITQVGSVTK	3	2	0.3298	9059200	5776200	7416300				Itgae
M3YCA2	tr|M3YCA2|M3YCA2_MUSPF Uncharacterized protein OS=Mustela putorius furo GN=SHBG PE=4 SV=1	2.83283e-35	148.24	1	N	RSEDIWTHSCPQGPNNGTDTTH_________	SEDIWTHSCPQGPN(0.134)N(0.866)GTDTTH	15	3	-0.35343	7379500	7385200	7492700				Pros1
M3Z1G5	tr|M3Z1G5|M3Z1G5_MUSPF Uncharacterized protein OS=Mustela putorius furo GN=M6PR PE=4 SV=1;tr|G9K945|G9K945_MUSPF Mannose-6-phosphate receptor (Fragment) OS=Mustela putorius furo PE=2 SV=1	0.0103682	53.403	1	N	PDTYIYIFRVCREAGNRTSGAGLVQINKSNG	EAGN(1)RTSGAGLVQINK	4	3	1.7461			7550000				M6pr
G9KJ67	tr|G9KJ67|G9KJ67_MUSPF Prostaglandin F2 receptor negative regulator (Fragment) OS=Mustela putorius furo PE=2 SV=1;tr|M3XRA7|M3XRA7_MUSPF Uncharacterized protein OS=Mustela putorius furo GN=PTGFRN PE=4 SV=1	3.64033e-13	172.27	1	N	RSVSVAEGKELDLTCNITTDRADDVRPEVTW	ELDLTCN(1)ITTDR	7	2	1.9466	5600600	5925700	7741900				Ptgfrn
M1EKS8	tr|M1EKS8|M1EKS8_MUSPF Ectonucleoside triphosphate diphosphohydrolase 1 (Fragment) OS=Mustela putorius furo PE=2 SV=1;tr|M3Z082|M3Z082_MUSPF Uncharacterized protein OS=Mustela putorius furo GN=Entpd1 PE=3 SV=1	2.96989e-187	272.64	1	N	SHTSLYIYKWPAEKENDTGVVHQVTECKLKG	WPAEKEN(1)DTGVVHQVTECK	7	4	0.67793	13983000	3579700	7743200				Entpd1
M3YKS9	tr|M3YKS9|M3YKS9_MUSPF Uncharacterized protein OS=Mustela putorius furo GN=F12 PE=3 SV=1	3.47271e-20	154.65	1	N	PAPEELTVVLGQDRHNQSCEQCQTLAVRAYS	HN(1)QSCEQCQTLAVR	2	3	0.079413	5005400	4870700	7842300				F12
G9K7U0	tr|G9K7U0|G9K7U0_MUSPF Laminin, gamma 1 (Fragment) OS=Mustela putorius furo PE=2 SV=1;tr|M3YJG9|M3YJG9_MUSPF Uncharacterized protein OS=Mustela putorius furo GN=LAMC1 PE=4 SV=1	1.99882e-08	152.54	1	N	VKDVDQNLMDRLQRVNNTLSSQISRLQNIRN	VN(1)NTLSSQISR	2	2	-1.042	6706200	10174000	8000200				Lamc1
M3YB47	tr|M3YB47|M3YB47_MUSPF Uncharacterized protein OS=Mustela putorius furo GN=CFI PE=3 SV=1;tr|M1EFV4|M1EFV4_MUSPF Complement factor I (Fragment) OS=Mustela putorius furo PE=2 SV=1	5.39385e-07	138.25	1	N	QKVNLLKWGEVSLINNCSRFYPGRYYEKEMV	WGEVSLIN(0.161)N(0.839)CSR	9	2	0.5989		6505000	8033900				Cfi
M3YX39	tr|M3YX39|M3YX39_MUSPF Uncharacterized protein OS=Mustela putorius furo GN=HSPG2 PE=4 SV=1;tr|G9K4Z0|G9K4Z0_MUSPF Heparan sulfate proteoglycan 2 (Fragment) OS=Mustela putorius furo PE=2 SV=1	1.02971e-16	106.57	1	N	SLTQGSLIVGSLAPVNGTSQGKFQGLDLNEE	SLTQGSLIVGSLAPVN(1)GTSQGK	16	3	0.60836		4093200	8046000				Hspg2
G9K9D1	tr|G9K9D1|G9K9D1_MUSPF Mannosidase, alpha, class 2A, member 2 (Fragment) OS=Mustela putorius furo PE=2 SV=1;tr|M3YW72|M3YW72_MUSPF Alpha-mannosidase OS=Mustela putorius furo GN=MAN2A2 PE=3 SV=1	4.31579e-06	133.23	1	N	RKGFDCGLEAKNLGFNCTTSQGKVALGSLFH	NLGFN(1)CTTSQGK	5	2	-1.301	3590600	10899000	8293700				Man2a2
M3Y0G5	tr|M3Y0G5|M3Y0G5_MUSPF Alpha-mannosidase OS=Mustela putorius furo GN=MAN2B1 PE=3 SV=1;tr|G9K9D4|G9K9D4_MUSPF Alpha-mannosidase (Fragment) OS=Mustela putorius furo PE=2 SV=1	1.69614e-38	194.96	1	N	RLSGSKEDFTYCRNLNISVCPLSQTSKSFQV	NLN(1)ISVCPLSQTSK	3	2	-0.076615	9100200	8497000	8353700				Man2b1
M3Y167	tr|M3Y167|M3Y167_MUSPF Uncharacterized protein OS=Mustela putorius furo GN=LRG1 PE=4 SV=1	0.00710859	151.29	1	N	LYEWLVANRDKMFSQNATRCAGPEASKGQKL	MFSQN(1)ATR	5	2	0.001545	7711400	8907000	9033400				Lrg1
M3Y315	tr|M3Y315|M3Y315_MUSPF Uncharacterized protein OS=Mustela putorius furo GN=SORL1 PE=4 SV=1;tr|G9KQM6|G9KQM6_MUSPF Sortilin-related receptor, L A repeats-containing (Fragment) OS=Mustela putorius furo PE=2 SV=1	9.53496e-23	164.13	1	N	KGVRPPAPSLKAKAINQTAVECTWTGPRNVV	AIN(1)QTAVECTWTGPR	3	2	-1.4378	9598500	8280900	9096800				Lrp1
M3YFW6	tr|M3YFW6|M3YFW6_MUSPF Uncharacterized protein OS=Mustela putorius furo GN=KLKB1 PE=3 SV=1	0.0298053	107.59	1	N	YRDIHKGIDMRGVNFNVSKVKSVEECQKKCT	GVNFN(1)VSK	5	2	-0.68859	5401500	12499000	9132700				Klkb1
G9KCS3	tr|G9KCS3|G9KCS3_MUSPF Nicalin-like protein (Fragment) OS=Mustela putorius furo PE=2 SV=1;tr|M3XX83|M3XX83_MUSPF Nicalin OS=Mustela putorius furo GN=NCLN PE=3 SV=1	0.0185232	125.25	1	N	RNTRLIAEALTRVIYNLTEKGTPPDMPVFTE	VIYN(1)LTEK	4	2	0.60076	2493800	9586800	9359000				Ddx20
M3Y3Y2	tr|M3Y3Y2|M3Y3Y2_MUSPF Tetraspanin OS=Mustela putorius furo GN=CD82 PE=3 SV=1;tr|M1EM62|M1EM62_MUSPF Tetraspanin (Fragment) OS=Mustela putorius furo PE=2 SV=1	0.00111124	104.79	1	N	SFYNWTENAELMNRTNITYPCSCEARREEED	TN(1)ITYPCSCEAR	2	2	-0.0095446	9108000		9711300				Cd82
M3XLW9	tr|M3XLW9|M3XLW9_MUSPF Uncharacterized protein OS=Mustela putorius furo GN=COL6A3 PE=4 SV=1	1.52377e-05	171.38	1	N	LTVTSAHDQSLVLRQNLSVTERAIGGLLAGH	QN(1)LSVTER	2	2	-0.064527	15735000	10323000	9805300				Col6a3
G9K6C4	tr|G9K6C4|G9K6C4_MUSPF Integrin beta (Fragment) OS=Mustela putorius furo PE=2 SV=1;tr|M3Y3F8|M3Y3F8_MUSPF Integrin beta OS=Mustela putorius furo GN=ITGB1 PE=3 SV=1	4.22254e-68	208.27	1	N	STTPAKLRNPCTSEQNCTSPFSYKNVLSLTD	NPCTSEQN(1)CTSPFSYK	8	2	-1.0242	15036000	11808000	10161000				Itgb1
M3XRN5	tr|M3XRN5|M3XRN5_MUSPF Uncharacterized protein OS=Mustela putorius furo GN=LRP1 PE=4 SV=1	1.26574e-25	170.52	1	N	PTNFYLGSDGRTCVSNCTASQFVCKNDKCIP	TCVSN(1)CTASQFVCK	5	2	0.50438	13444000	6950800	10270000				Lrp1
G9KN32	tr|G9KN32|G9KN32_MUSPF Selenoprotein P, plasma, 1 (Fragment) OS=Mustela putorius furo PE=2 SV=1;tr|M3YSM4|M3YSM4_MUSPF Uncharacterized protein OS=Mustela putorius furo PE=4 SV=1	4.74382e-68	234.39	1	N	VEEAIKIAYCEEKCGNCSLTTLEAKDFCEMV	CGN(1)CSLTTLEAK	3	2	-0.23494	14950000		10374000				Sepp1
G9KPR4	tr|G9KPR4|G9KPR4_MUSPF Solute carrier family 44, member 2 (Fragment) OS=Mustela putorius furo PE=2 SV=1;tr|M3Y4B4|M3Y4B4_MUSPF Uncharacterized protein OS=Mustela putorius furo GN=SLC44A2 PE=3 SV=1	2.4822e-32	150.59	1	N	CFPAIHAHKGVLMVGNETTYEDGHGSRKNVT	GVLMVGN(1)ETTYEDGHGSR	7	3	-0.50247		3042900	10392000				Slc44a2
M3YDQ5	tr|M3YDQ5|M3YDQ5_MUSPF Uncharacterized protein OS=Mustela putorius furo GN=TMEM87B PE=4 SV=1	0.00442387	133.23	1	N	VNDKSGPLIFRKTMFNSTEIRFSVKSFSCSG	TMFN(1)STEIR	4	2	-1.1248	23431000	9220000	10398000				Tmem87b
M3Y4T8	tr|M3Y4T8|M3Y4T8_MUSPF Uncharacterized protein OS=Mustela putorius furo GN=CALU PE=4 SV=1	0.0174595	38.799	1	N	HDLNEDGLVSWEEYKNATYGYVLDDPDPDDG	N(1)ATYGYVLDDPDPDDGFNYK	1	2	-0.071301		9276600	10433000				Calu
M3YUR2	tr|M3YUR2|M3YUR2_MUSPF Uncharacterized protein OS=Mustela putorius furo GN=NPR3 PE=4 SV=1	0.0101039	118.32	1	N	RVRPAIEYALRSVQGNGTERRLLPPGTRFQV	SVQGN(1)GTER	5	2	-0.15723		9048200	10816000				Npr1
M3YZB1	tr|M3YZB1|M3YZB1_MUSPF Uncharacterized protein OS=Mustela putorius furo GN=STAB1 PE=4 SV=1;tr|G9KRE6|G9KRE6_MUSPF Stabilin 1 (Fragment) OS=Mustela putorius furo PE=2 SV=1	3.09217e-15	136.99	1	N	YTIFVPTNRSLEASGNSSSMDADTVRHHVIL	SLEASGN(1)SSSMDADTVR	7	2	-0.44596	8620500	6384700	11632000				Stab1
M3XRN5	tr|M3XRN5|M3XRN5_MUSPF Uncharacterized protein OS=Mustela putorius furo GN=LRP1 PE=4 SV=1	3.01817e-75	234.79	1	N	DRTHANGSIKRGSKDNATDSVALRTGIGVQL	RGSKDN(1)ATDSVALR	6	3	0.47878	24552000	13530000	12369000				Lrp1
M3YAQ5	tr|M3YAQ5|M3YAQ5_MUSPF Uncharacterized protein OS=Mustela putorius furo GN=SEMA4D PE=3 SV=1	1.57942e-06	136.86	1	N	VTPIDNRPRLIRSDVNYTQVVVDRTWALDGT	SDVN(1)YTQVVVDR	4	2	-1.4173	7319600	10899000	12372000				Sema4d
M1EM40	tr|M1EM40|M1EM40_MUSPF CD44 molecule (Fragment) OS=Mustela putorius furo PE=2 SV=1;tr|M3YJU1|M3YJU1_MUSPF Uncharacterized protein OS=Mustela putorius furo GN=CD44 PE=4 SV=1	1.31727e-09	130.56	1	N	YSISKTEAPDLCKAFNSSLPTMDQMEKALKV	AFN(1)SSLPTMDQMEK	3	2	-0.18196	12183000	11364000	12509000				Cd44
M3YKT3	tr|M3YKT3|M3YKT3_MUSPF Uncharacterized protein OS=Mustela putorius furo GN=HSP90B1 PE=3 SV=1;tr|G9K4W5|G9K4W5_MUSPF Heat shock protein 90kDa beta, member 1 (Fragment) OS=Mustela putorius furo PE=2 SV=1	1.33922e-50	163.18	1;2	N	AFLVADKVIVTSKHNNDTQHIWESDSNEFSV	HN(0.137)N(0.863)DTQHIWESDSN(1)EFSVIADPR	3	3	0.67826			12590000				Hsp90b1
G9KEY4	tr|G9KEY4|G9KEY4_MUSPF Prolyl 4-hydroxylase, transmembrane (Fragment) OS=Mustela putorius furo PE=2 SV=1	5.16936e-38	188.96	1	N	PVYPETICSHTKLIANESVPFETSCRYMTVL	LIAN(1)ESVPFETSCR	4	2	0.79365	11739000	9534000	12946000				P4ha1
G9K540	tr|G9K540|G9K540_MUSPF Intercellular adhesion molecule 2 (Fragment) OS=Mustela putorius furo PE=2 SV=1;tr|M3YTK6|M3YTK6_MUSPF Uncharacterized protein OS=Mustela putorius furo GN=ICAM2 PE=4 SV=1	1.58865e-48	194.05	1	N	RGKETLCNKTFTGEKNDTQGATATHKGMAHR	TFTGEKN(1)DTQGATATHK	7	3	-0.0385	44717000	24803000	12949000				Icam2
M1ERN3	tr|M1ERN3|M1ERN3_MUSPF Endothelin converting enzyme 1 (Fragment) OS=Mustela putorius furo PE=2 SV=1;tr|M3YX95|M3YX95_MUSPF Uncharacterized protein OS=Mustela putorius furo GN=ECE1 PE=4 SV=1	6.78925e-24	196.88	1	N	VDQSGLGLPSRDYYLNKTENEKVLTGYLNYM	DYYLN(1)KTENEK	5	2	0.1218	10658000	14335000	13227000				Ece1
M3XRN5	tr|M3XRN5|M3XRN5_MUSPF Uncharacterized protein OS=Mustela putorius furo GN=LRP1 PE=4 SV=1	3.90958e-33	199.65	1	N	YGQIPKVERCDMDGQNRTKLVDSKIVFPHGI	CDMDGQN(1)R	7	2	-0.4117			13317000				Lrp1
M3Y0I8	tr|M3Y0I8|M3Y0I8_MUSPF Uncharacterized protein OS=Mustela putorius furo GN=LAMA1 PE=4 SV=1	0.000118038	141.48	1	N	ASTLKDVVGLSQKLLNTSTDLSRVDATLRET	LLN(1)TSTDLSR	3	2	1.123	24401000	13846000	13710000				Lama1
M3YSY9	tr|M3YSY9|M3YSY9_MUSPF Uncharacterized protein OS=Mustela putorius furo GN=C6 PE=4 SV=1	0.0210317	101.69	1	N	GPQLEWGLERRRLSTNSTKKESCGYDTCYDW	LSTN(1)STKK	4	2	-0.37651	5943300	12763000	14430000				C7
M3YNU4	tr|M3YNU4|M3YNU4_MUSPF Uncharacterized protein OS=Mustela putorius furo GN=PTK7 PE=3 SV=1	8.06687e-26	154.72	1	N	YQWFRDGNPLSDGQSNHTVSSKERNLTLRPA	DGNPLSDGQSN(1)HTVSSK	11	3	0.76009	18914000	5765300	14596000				Fgfr1
M3XY36	tr|M3XY36|M3XY36_MUSPF Uncharacterized protein OS=Mustela putorius furo GN=CADM1 PE=4 SV=1;tr|M1EKS4|M1EKS4_MUSPF Cell adhesion molecule 1 (Fragment) OS=Mustela putorius furo PE=2 SV=1	3.89749e-14	145.28	1	N	QLLNFSSSELKVSLTNVSISDEGRYFCQLYT	VSLTN(1)VSISDEGR	5	2	0.3754	13332000		14647000				Cadm1
M3YWB6	tr|M3YWB6|M3YWB6_MUSPF Uncharacterized protein OS=Mustela putorius furo GN=SEMA4B PE=3 SV=1	5.1534e-08	145.9	1	N	SWIQDIEGANTRGLCNTSSPGPRSPVLTGEK	GLCN(1)TSSPGPR	4	2	-0.25198	24926000	14903000	15083000				Sema4b
M1EJS7	tr|M1EJS7|M1EJS7_MUSPF Chromodomain helicase DNA binding protein 6 (Fragment) OS=Mustela putorius furo PE=2 SV=1;tr|M3Z1X1|M3Z1X1_MUSPF Uncharacterized protein OS=Mustela putorius furo GN=CHD6 PE=4 SV=1	0.00517844	91.318	1	N	KQRRPRCKEPGKLDINSLSGEERVPAVPKEP	LDIN(1)SLSGEER	4	2	-0.11893	32496000	14794000	15466000				Chd6
M3XRN5	tr|M3XRN5|M3XRN5_MUSPF Uncharacterized protein OS=Mustela putorius furo GN=LRP1 PE=4 SV=1	5.61211e-27	177.84	1	N	YWADAKLSVIGSIRLNGTDPIVAADSKRGLS	LN(1)GTDPIVAADSKR	2	2	0.019634	21327000	17819000	15477000				Lrp1
G9K6C7	tr|G9K6C7|G9K6C7_MUSPF Integrin beta (Fragment) OS=Mustela putorius furo PE=2 SV=1;tr|M3YFT7|M3YFT7_MUSPF Integrin beta OS=Mustela putorius furo GN=ITGB2 PE=3 SV=1	9.60757e-31	196.24	1	N	ECVESGPGCAWCQKLNFTGLGEPDSVRCDTR	LN(1)FTGLGEPDSVR	2	2	0.17844		13777000	16250000				Itgb2
M3Y6H7	tr|M3Y6H7|M3Y6H7_MUSPF Uncharacterized protein OS=Mustela putorius furo GN=C3 PE=4 SV=1;tr|M1EKJ6|M1EKJ6_MUSPF Complement component 3 (Fragment) OS=Mustela putorius furo PE=2 SV=1	1.92186e-15	160.69	1	N	KAFLDCCNYITQLRLNYSHDDPLGLARSDMD	LN(1)YSHDDPLGLAR	2	2	0.46933	14565000	12194000	16717000				C3
M3XVU8	tr|M3XVU8|M3XVU8_MUSPF Uncharacterized protein OS=Mustela putorius furo GN=HRG PE=4 SV=1	5.88157e-08	89.466	1	N	TQCLNDSQHFRVNDYNCTTSSVSSALTNTKD	VN(0.002)DYN(0.998)CTTSSVSSALTNTK	5	2	-0.4558	14925000	12061000	17466000				Hrg
M1EIM2	tr|M1EIM2|M1EIM2_MUSPF Asporin (Fragment) OS=Mustela putorius furo PE=2 SV=1;tr|M3Y037|M3Y037_MUSPF Uncharacterized protein OS=Mustela putorius furo GN=ASPN PE=4 SV=1	1.25434e-118	250.51	1	N	LQRLGLGNNRITDIENGSLANIPRVREIHLE	ITDIEN(1)GSLANIPR	6	2	0.05149			17846000				Dcn
M3Z3G5	tr|M3Z3G5|M3Z3G5_MUSPF Uncharacterized protein OS=Mustela putorius furo GN=LAMB1 PE=4 SV=1;tr|G9K7T3|G9K7T3_MUSPF Laminin, beta 1 (Fragment) OS=Mustela putorius furo PE=2 SV=1	0.0112321	138.07	1	N	RYVVLPRPVCFEKGVNYTVRLELPQYTSSDS	GVN(1)YTVR	3	2	-0.88406	30348000	13065000	18271000				Lamb1
M1EIL4	tr|M1EIL4|M1EIL4_MUSPF Tetraspanin (Fragment) OS=Mustela putorius furo PE=2 SV=1;tr|M3YCH1|M3YCH1_MUSPF Tetraspanin OS=Mustela putorius furo GN=CD151 PE=3 SV=1	2.99042e-20	147.64	1	N	SAVDRLQQEFHCCGSNNSQDWRDSEWIRSGQ	LQQEFHCCGSN(0.88)N(0.12)SQDWR	11	3	0.11919	8995700	15634000	18343000				Cd151
M1EGD3	tr|M1EGD3|M1EGD3_MUSPF Basal cell adhesion molecule (Fragment) OS=Mustela putorius furo PE=2 SV=1;tr|M3Y4I1|M3Y4I1_MUSPF Uncharacterized protein OS=Mustela putorius furo GN=BCAM PE=4 SV=1	5.33802e-160	270.67	1	N	LQDKQENVLKTNLEGNLTLEGVQRGQSGTYG	TNLEGN(1)LTLEGVQR	6	2	0.90642	13323000	26869000	18856000				Alcam
G9K7U8	tr|G9K7U8|G9K7U8_MUSPF Lysosomal-associated membrane protein 2 (Fragment) OS=Mustela putorius furo PE=2 SV=1;tr|M3XQR3|M3XQR3_MUSPF Uncharacterized protein OS=Mustela putorius furo GN=LAMP2 PE=3 SV=1	0.00545286	88.134	1	N	DFTGSCQPRSALLSLNSSNVKYLDFVFAVKN	SALLSLN(0.556)SSN(0.444)VK	7	2	0.62555	30166000	15985000	19625000				Lamp2
M3YUR2	tr|M3YUR2|M3YUR2_MUSPF Uncharacterized protein OS=Mustela putorius furo GN=NPR3 PE=4 SV=1;tr|G9KDV0|G9KDV0_MUSPF Natriuretic peptide receptor C/guanylate cyclase C (Fragment) OS=Mustela putorius furo PE=2 SV=1	0.00525506	153.73	1	N	GYSKKDGGKIIQQTWNRTFEGIAGQVSIDAN	IIQQTWN(1)R	7	2	-0.080313	5300600	19867000	19980000				Npr1
M3XVW6	tr|M3XVW6|M3XVW6_MUSPF Uncharacterized protein OS=Mustela putorius furo GN=KNG1 PE=4 SV=1	6.76361e-09	148.91	1;2	N	EVPLNHSIAKLNAENNGTFYFKVDKVKSATV	LNAEN(0.02)N(0.98)GTFYFK	6	2	0.74644	5292800	13785000	21251000				Kng1
M3Y0G5	tr|M3Y0G5|M3Y0G5_MUSPF Alpha-mannosidase OS=Mustela putorius furo GN=MAN2B1 PE=3 SV=1	4.18588e-15	136.3	1	N	EILERRRDYRPTWKLNQTEPVAGNYYPVNSR	LN(1)QTEPVAGNYYPVNSR	2	2	-0.14095	13481000	18340000	21718000				Man2b1
G9KUD1	tr|G9KUD1|G9KUD1_MUSPF Transmembrane and tetratricopeptide repeat containing 3 (Fragment) OS=Mustela putorius furo PE=2 SV=1;tr|M3Y8A1|M3Y8A1_MUSPF Uncharacterized protein OS=Mustela putorius furo GN=TMTC3 PE=4 SV=1	5.17651e-47	201.3	1	N	VYINVYINLANLIRANESRLEEADQLYRQAI	AN(1)ESRLEEADQLYR	2	2	0.43335	14803000	22920000	22903000				Ogt
G9KEQ2	tr|G9KEQ2|G9KEQ2_MUSPF Osteosarcoma amplified 9, endoplasmic reticulum associated protein (Fragment) OS=Mustela putorius furo PE=2 SV=1;tr|M3XSC8|M3XSC8_MUSPF Uncharacterized protein OS=Mustela putorius furo GN=OS9 PE=4 SV=1	0.00081965	93.667	1	N	SKQHRLKRYHSQTYGNGSKCDLNGRPREAEV	YHSQTYGN(1)GSK	8	2	0.40021			24192000				Os9
M3XRN5	tr|M3XRN5|M3XRN5_MUSPF Uncharacterized protein OS=Mustela putorius furo GN=LRP1 PE=4 SV=1	0.0121422	133.12	1	N	SVFEDFIYWSDRTHANGSIKRGSKDNATDSV	THAN(1)GSIK	4	2	-0.62288		15304000	25171000				Lrp1
G9KU15	tr|G9KU15|G9KU15_MUSPF Transmembrane protein 206 (Fragment) OS=Mustela putorius furo PE=2 SV=1;tr|M3YWP6|M3YWP6_MUSPF Uncharacterized protein OS=Mustela putorius furo GN=TMEM206 PE=4 SV=1	2.42485e-61	225.1	2	N	SPGQPGDMDCTTQRINYTDPFSNQTLKSALI	IN(1)YTDPFSN(1)QTLK	2	2	0.20759	1798100	14683000	26037000				Tmem206
G9KU15	tr|G9KU15|G9KU15_MUSPF Transmembrane protein 206 (Fragment) OS=Mustela putorius furo PE=2 SV=1;tr|M3YWP6|M3YWP6_MUSPF Uncharacterized protein OS=Mustela putorius furo GN=TMEM206 PE=4 SV=1	2.42485e-61	225.1	2	N	MDCTTQRINYTDPFSNQTLKSALIVQGPREV	IN(1)YTDPFSN(1)QTLK	9	2	0.20759	1798100	14683000	26037000				Tmem206
G9K856	tr|G9K856|G9K856_MUSPF Legumain (Fragment) OS=Mustela putorius furo PE=2 SV=1;tr|M3Y7Y6|M3Y7Y6_MUSPF Uncharacterized protein OS=Mustela putorius furo GN=LGMN PE=4 SV=1	1.00966e-117	249.3	2	N	RETLHKQYQLVKSHTNTSHVMQYGNKSISTM	SHTN(1)TSHVMQYGN(1)K	4	4	-0.67306	39358000		27206000				Lgmn
G9K856	tr|G9K856|G9K856_MUSPF Legumain (Fragment) OS=Mustela putorius furo PE=2 SV=1;tr|M3Y7Y6|M3Y7Y6_MUSPF Uncharacterized protein OS=Mustela putorius furo GN=LGMN PE=4 SV=1	1.00966e-117	249.3	2	N	LVKSHTNTSHVMQYGNKSISTMKVMQFQGMK	SHTN(1)TSHVMQYGN(1)K	13	4	-0.67306	39358000		27206000				Lgmn
M3YGN5	tr|M3YGN5|M3YGN5_MUSPF Uncharacterized protein OS=Mustela putorius furo GN=LRPAP1 PE=4 SV=1;tr|G9K8M9|G9K8M9_MUSPF Low density lipoprotein receptor-related protein associated protein 1 (Fragment) OS=Mustela putorius furo PE=2 SV=1	0.000903471	129.39	1	N	EEPRVIDLWDLAKSSNFTEKELESFREELKH	SSN(1)FTEK	3	2	0.6024			27846000				Lrpap1
M1EEH3	tr|M1EEH3|M1EEH3_MUSPF N-acylsphingosine amidohydrolase 1 (Fragment) OS=Mustela putorius furo PE=2 SV=1;tr|M3Z2P0|M3Z2P0_MUSPF Uncharacterized protein OS=Mustela putorius furo GN=ASAH1 PE=4 SV=1	1.31936e-18	173.64	1	N	KDAMWIGFITRSVLENSTSYEEAKNILTKTK	SVLEN(1)STSYEEAK	5	2	1.2309	23432000	29615000	29050000				Asah1
M3Y0W0	tr|M3Y0W0|M3Y0W0_MUSPF Uncharacterized protein OS=Mustela putorius furo GN=HYOU1 PE=3 SV=1;tr|G9K526|G9K526_MUSPF Hypoxia up-regulated 1 (Fragment) OS=Mustela putorius furo PE=2 SV=1	4.293e-06	147.34	1;2	N	QIFTEVEMTTLEKVINETWAWKNATMAEQAK	VIN(1)ETWAWKN(1)ATMAEQAK	3	3	-0.93521	29254000	25304000	40480000				Hyou1
M3YZ85	tr|M3YZ85|M3YZ85_MUSPF Uncharacterized protein OS=Mustela putorius furo GN=CD163 PE=4 SV=1	6.62915e-17	179.42	1	N	WITCADKIRLQEGNSNCSGRVELWHGGSWGT	LQEGN(0.011)SN(0.989)CSGR	7	2	-0.83495	29856000	40154000	50639000				Cd163
M3Z0H0	tr|M3Z0H0|M3Z0H0_MUSPF Uncharacterized protein OS=Mustela putorius furo GN=NEO1 PE=4 SV=1	0.00240481	62.454	1	N	EPVDTLSVRGSSVILNCSAYSEPSPKIEWKK	GSSVILN(1)CSAYSEPSPK	7	2	-0.57	21468000	29919000	53256000				Dcc
G9K6E2	tr|G9K6E2|G9K6E2_MUSPF Inter-alpha inhibitor H5 (Fragment) OS=Mustela putorius furo PE=2 SV=1;tr|M3YY54|M3YY54_MUSPF Uncharacterized protein OS=Mustela putorius furo GN=ITIH5 PE=4 SV=1	1.43129e-09	129.84	1	N	SRVILDGGERLVLPCNQSAVAGSRGLEVSVS	LVLPCN(1)QSAVAGSR	6	2	-0.15322	39376000	23020000	54738000				Itih5
G9KTR3	tr|G9KTR3|G9KTR3_MUSPF Transmembrane protein 106B (Fragment) OS=Mustela putorius furo PE=2 SV=1;tr|M3Z7R7|M3Z7R7_MUSPF Uncharacterized protein OS=Mustela putorius furo PE=4 SV=1	2.05342e-223	298.31	1;2	N	QVQFSKTVIGKARLNNITNIGPLDMKQIDYT	LN(1)N(1)ITNIGPLDMK	3	2	0.87121	63454000	54489000	70778000				Tmem106b
M3Z1F2	tr|M3Z1F2|M3Z1F2_MUSPF N-acetylglucosamine-6-sulfatase OS=Mustela putorius furo GN=GNS PE=3 SV=1	0.0181085	82.831	1	N	DIKVPLLVRGPGIKPNQTSKMLVANIDLGPT	GPGIKPN(1)QTSK	7	3	0.6599	700220		86903000				Gns
M3YFK0	tr|M3YFK0|M3YFK0_MUSPF Uncharacterized protein OS=Mustela putorius furo GN=LY96 PE=4 SV=1	0.00143722	94.692	1	N	DDLYSFCRALKGETVNTAVSFSFRGLRFSKG	GETVN(1)TAVSFSFR	5	2	-0.51025	9665400	21935000	90537000				Ly96
G9L4C4	tr|G9L4C4|G9L4C4_MUSPF Uncharacterized protein (Fragment) OS=Mustela putorius furo PE=2 SV=1;tr|M3YI13|M3YI13_MUSPF Uncharacterized protein OS=Mustela putorius furo GN=OGFOD3 PE=4 SV=1	0.000453777	164.78	1	N	ASALHLTKPTFFSRINSTQARTAHDEYWHAH	IN(1)STQAR	2	2	-0.93179		195450000	152380000				Ogfod3
M3YC38	tr|M3YC38|M3YC38_MUSPF Uncharacterized protein OS=Mustela putorius furo GN=EFHC1 PE=4 SV=1	0.0179864	48.004	1	N	VRRPTVGIGGERLQVNQLSQAELDELASKAP	LQVN(1)QLSQAELDELASK	4	2	0.034366	50287000	183800000	220800000				Calml3
M3YHB5	tr|M3YHB5|M3YHB5_MUSPF Peptidylprolyl isomerase OS=Mustela putorius furo GN=FKBP10 PE=4 SV=1	1.31909e-26	145.05	1	N	DPVEIKILSPPPETCNETAKPGDFVRYHYNC	ILSPPPETCN(1)ETAKPGDFVR	10	3	-0.25498	253670000	214060000	250250000				Fkbp10
G9K473	tr|G9K473|G9K473_MUSPF Hexosaminidase A (Fragment) OS=Mustela putorius furo PE=2 SV=1;tr|M3Z0D4|M3Z0D4_MUSPF Beta-hexosaminidase OS=Mustela putorius furo GN=Hexa PE=3 SV=1	2.2223e-09	177.36	1	N	FSQLVWRSPEGTFFINKTEIEDFPRFPHRGL	SPEGTFFIN(1)K	9	2	0.24308	10864000	1559100					Hexa
G9KMJ4	tr|G9KMJ4|G9KMJ4_MUSPF Scavenger receptor class B, member 2 (Fragment) OS=Mustela putorius furo PE=2 SV=1;tr|M3YAP7|M3YAP7_MUSPF Uncharacterized protein OS=Mustela putorius furo GN=SCARB2 PE=3 SV=1	0.00705968	54.898	1	N	TYRELRNKADIQFGDNGTTISAVSNKAYVFE	ADIQFGDN(1)GTTISAVSNK	8	2	0.32008	1830800	1638800					Scarb2
M3XYD7	tr|M3XYD7|M3XYD7_MUSPF Uncharacterized protein OS=Mustela putorius furo GN=Cdh23 PE=4 SV=1	0.00270476	72.175	1	N	DRFLIHPVTGVIRVANATIDREEQESYRLVV	VAN(1)ATIDREEQESYR	3	3	-0.41469		2421900					Fat4
M3XSV8	tr|M3XSV8|M3XSV8_MUSPF Uncharacterized protein OS=Mustela putorius furo PE=4 SV=1	0.00175032	90.108	1	N	HMNETSHMQGSLRITNISSDDSGKQISCVAE	ITN(1)ISSDDSGK	3	2	-0.47905		2469600					Ntrk2
G9K538	tr|G9K538|G9K538_MUSPF Intercellular adhesion molecule 1 (Fragment) OS=Mustela putorius furo PE=2 SV=1;tr|M3Y615|M3Y615_MUSPF Uncharacterized protein OS=Mustela putorius furo GN=ICAM1 PE=4 SV=1	0.000284075	62.924	1	N	RVLYGPRLDERDCPGNWTWEEGSQQTLRCQA	LDERDCPGN(1)WTWEEGSQQTLR	9	3	-0.44071	3833300	5633300					Icam1
G9KWM6	tr|G9KWM6|G9KWM6_MUSPF Unc-5-like protein B (Fragment) OS=Mustela putorius furo PE=2 SV=1;tr|M3XYI2|M3XYI2_MUSPF Uncharacterized protein OS=Mustela putorius furo GN=UNC5B PE=4 SV=1;tr|M3XSM0|M3XSM0_MUSPF Uncharacterized protein OS=Mustela putorius furo GN=	2.08214e-06	114.89		N	DHNLIIRQARLSDTANYTCVAKNIVAKRRST	LSDTAN(1)YTCVAK	6	2	-0.85965	9136500	8962600					Unc5b
G9KJ67	tr|G9KJ67|G9KJ67_MUSPF Prostaglandin F2 receptor negative regulator (Fragment) OS=Mustela putorius furo PE=2 SV=1;tr|M3XRA7|M3XRA7_MUSPF Uncharacterized protein OS=Mustela putorius furo GN=PTGFRN PE=4 SV=1	0.0117505	112.75	1	N	KYIISLDQDSVVKLENWTDASRVDGVVLEKV	LEN(1)WTDASR	3	2	0.43066	7954900	9140700					Ptgfrn
G9K4L3	tr|G9K4L3|G9K4L3_MUSPF Heteroproteinous nuclear ribonucleoprotein U (Fragment) OS=Mustela putorius furo PE=2 SV=1	0.000753329	49.793	1	N	LDDEEAGGRPAMEPGNGSLDLGGDSAGRSGA	LQAALDDEEAGGRPAMEPGN(1)GSLDLGGDSAGR	20	3	0.11046		9581700					Hnrnpu
M3XY36	tr|M3XY36|M3XY36_MUSPF Uncharacterized protein OS=Mustela putorius furo GN=CADM1 PE=4 SV=1;tr|M1EKS4|M1EKS4_MUSPF Cell adhesion molecule 1 (Fragment) OS=Mustela putorius furo PE=2 SV=1;tr|M3YGV7|M3YGV7_MUSPF Uncharacterized protein OS=Mustela putorius furo	0.0271415	72.875		N	LSGPNLFINNLNKTDNGTYRCEASNIVGKAH	TDN(1)GTYR	3	2	-0.021901	6628300	10608000					Cadm1
M3Z2K1	tr|M3Z2K1|M3Z2K1_MUSPF Uncharacterized protein OS=Mustela putorius furo GN=TRIB3 PE=4 SV=1	0.0303898	41.227		N	APAGALSRRKRLELDNDLDTECPTRKQARRG	LELDN(1)DLDTECPTRK	5	3	1.5872		12925000					Trib3
G9K4T5	tr|G9K4T5|G9K4T5_MUSPF Hydroxysteroid dehydrogenase 1 (Fragment) OS=Mustela putorius furo PE=2 SV=1;tr|M3XV65|M3XV65_MUSPF Uncharacterized protein OS=Mustela putorius furo GN=HSD11B1 PE=4 SV=1	1.12425e-08	145.95	1	N	YVVLSVAALPMLKQSNGSIVVVSSKAGKMAS	QSN(1)GSIVVVSSK	3	2	0.83119		16765000					Hsd11b1
M3YB38	tr|M3YB38|M3YB38_MUSPF Uncharacterized protein OS=Mustela putorius furo GN=SEL1L PE=4 SV=1;tr|G9KMW6|G9KMW6_MUSPF Sel-1 suppressor of lin-12-like protein (Fragment) OS=Mustela putorius furo PE=2 SV=1	0.0322595	86.794	1	N	QKREAYRYLQKAAGMNHTKALERVSYALLFG	AAGMN(1)HTK	5	2	-0.23667		75645000					Sel1l
G9KPG3	tr|G9KPG3|G9KPG3_MUSPF Solute carrier family 29, member 1 (Fragment) OS=Mustela putorius furo PE=2 SV=1;tr|M3YMH0|M3YMH0_MUSPF Uncharacterized protein OS=Mustela putorius furo GN=SLC29A1 PE=4 SV=1	0.0308237	45.915	1	N	MTATRYFTNRLDESQNMSSVTAELSKDTQPS	LDESQN(1)MSSVTAELSK	6	2	0.9891	825430						Slc29a1
M3Z2L0	tr|M3Z2L0|M3Z2L0_MUSPF Uncharacterized protein OS=Mustela putorius furo GN=ANGPT4 PE=4 SV=1;tr|M1ECN4|M1ECN4_MUSPF Angiopoietin 4 (Fragment) OS=Mustela putorius furo PE=2 SV=1	7.51894e-08	127.17	1	N	TAQTRKLTDVEAQVLNQTSRMEIQLLETSLS	LTDVEAQVLN(1)QTSR	10	2	0.47425	1375200						Angpt4
G9KRW3	tr|G9KRW3|G9KRW3_MUSPF Sulfatase modifying factor 1 (Fragment) OS=Mustela putorius furo GN=SUMF1 PE=2 SV=1	0.0173965	67.726	1	N	MDAYEVSNAEFEKFVNSTGYLTEAEKFGDSF	FVN(1)STGYLTEAEK	3	2	0.27668	1518000						Sumf1
G9KRR6	tr|G9KRR6|G9KRR6_MUSPF STT3, subunit of the oligosaccharyltransferase complex,-like protein A (Fragment) OS=Mustela putorius furo PE=2 SV=1;tr|M3Y523|M3Y523_MUSPF Uncharacterized protein OS=Mustela putorius furo GN=STT3A PE=4 SV=1	0.000295051	88.992	2	N	YQITAMANRTILVDNNTWNNTHISRVGQAMA	TILVDN(0.15)N(0.85)TWN(0.85)N(0.15)THISR	7	3	0.23283	2118900						Stt3a
M3YBP3	tr|M3YBP3|M3YBP3_MUSPF Uncharacterized protein OS=Mustela putorius furo GN=ATRN PE=4 SV=1	0.0184888	72.096	1	N	KDKIYMYGGKIDSTGNVTNELRVFHIHNESW	IDSTGN(0.972)VTN(0.028)ELR	6	2	-1.1608	2405900						Atrn
M1EQT1	tr|M1EQT1|M1EQT1_MUSPF Fibroblast growth factor receptor-like 1 (Fragment) OS=Mustela putorius furo PE=2 SV=1;tr|M3YIH1|M3YIH1_MUSPF Uncharacterized protein OS=Mustela putorius furo GN=FGFRL1 PE=4 SV=1	0.0127375	93.429	1	N	SGRYTCRVSNRAGAINATYKVDVIQRTRSKP	AGAIN(1)ATYK	5	2	-0.18896	3192700						Fgfr4
G9K435	tr|G9K435|G9K435_MUSPF HEG-like protein 1 (Fragment) OS=Mustela putorius furo PE=2 SV=1;tr|M3XYK1|M3XYK1_MUSPF Uncharacterized protein OS=Mustela putorius furo GN=HEG1 PE=4 SV=1	0.0167888	88.948	1	N	VRTFVAEFKLKKTFLNTTMEKKADLHEVENE	TFLN(1)TTMEK	4	2	-0.75394	3292400						Heg1
G9KHC9	tr|G9KHC9|G9KHC9_MUSPF Phospholipid transfer protein (Fragment) OS=Mustela putorius furo GN=PLTP PE=2 SV=1	0.00246118	95.477	1	N	ALQLSRDATGRIKVSNVSCQASVSRMHAAFG	VSN(1)VSCQASVSR	3	2	-0.23626	4083900						Pltp
M3XLW9	tr|M3XLW9|M3XLW9_MUSPF Uncharacterized protein OS=Mustela putorius furo GN=COL6A3 PE=4 SV=1	0.00207976	76.332	1	N	IKNPVKFGHKQLNIPNNVTSSPTSKLVTTTK	QLNIPN(0.5)N(0.5)VTSSPTSK	6	2	-0.72459	4745200						Col6a3
M3XLW9	tr|M3XLW9|M3XLW9_MUSPF Uncharacterized protein OS=Mustela putorius furo GN=COL6A3 PE=4 SV=1	0.00207976	76.332	1	N	KNPVKFGHKQLNIPNNVTSSPTSKLVTTTKP	QLNIPN(0.5)N(0.5)VTSSPTSK	7	2	-0.72459	4745200						Col6a3
M3XRN5	tr|M3XRN5|M3XRN5_MUSPF Uncharacterized protein OS=Mustela putorius furo GN=LRP1 PE=4 SV=1	0.0189485	94.409	1	N	GTCNKADGSEPVVLRNSTTLVMHMKVYDESI	N(1)STTLVMHMK	1	2	0.46701	6180500						Lrp1
G9K6C4	tr|G9K6C4|G9K6C4_MUSPF Integrin beta (Fragment) OS=Mustela putorius furo PE=2 SV=1;tr|M3Y3F8|M3Y3F8_MUSPF Integrin beta OS=Mustela putorius furo GN=ITGB1 PE=3 SV=1	2.67211e-05	112.34		N	KGEKKDTCAQECSHFNITKVENRDKLPQPGQ	KDTCAQECSHFN(1)ITK	12	3	0.087341	7048600						Itgb1
M3XRN5	tr|M3XRN5|M3XRN5_MUSPF Uncharacterized protein OS=Mustela putorius furo GN=LRP1 PE=4 SV=1	0.000119099	101.36	1	N	SDNANAQQKTSVIRVNRFNSTDYQVVTRVDK	VN(0.5)RFN(0.5)STDYQVVTR	2	3	0.051036	9328900						Lrp1
G9K5B8	tr|G9K5B8|G9K5B8_MUSPF Insulin-like growth factor 1 receptor (Fragment) OS=Mustela putorius furo PE=2 SV=1;tr|M3YH59|M3YH59_MUSPF Tyrosine-protein kinase receptor OS=Mustela putorius furo GN=IGF1R PE=3 SV=1	0.0210726	85.676	1	N	YRKYGGAKLNRLNPGNYTARIQATSLSGNGS	LNPGN(1)YTAR	5	2	0.61338	13087000						Igf1r
M3YC81	tr|M3YC81|M3YC81_MUSPF Uncharacterized protein OS=Mustela putorius furo GN=TMEM2 PE=4 SV=1;tr|G9KU08|G9KU08_MUSPF Transmembrane protein 2 (Fragment) OS=Mustela putorius furo PE=2 SV=1	0.000839626	123.75	1	N	SFKAGLFIDKGVKTTNASSADPREYLCLDNS	TTN(1)ASSADPR	3	2	0.42519	14200000						Tmem2
G9KEC8	tr|G9KEC8|G9KEC8_MUSPF Nucleoporin 210kDa (Fragment) OS=Mustela putorius furo PE=2 SV=1;tr|M3Z0Q9|M3Z0Q9_MUSPF Uncharacterized protein OS=Mustela putorius furo GN=NUP210 PE=4 SV=1	7.64735e-27	174.86	1	N	ATNRDEFVQIGKGATNHTCVVRTISVGLTLL	GATN(1)HTCVVR	4	2	0.59129	60245000						Nup210
Table C. Mink testicular N-glycoproteins with exclusively expressed glycosylation sites in the February samples.
Protein	Fasta headers	PEP	Score	Number of Deamidation 18O (N)	Amino acid	Sequence window	Deamidation 18O (N) Probabilities	Position in peptide	Charge	Mass error [ppm]	intensity November-1	intensity November-2	intensity November-3	intensity February-1	intensity February-2	intensity February-3	Gene name
M1EBS2	tr|M1EBS2|M1EBS2_MUSPF Actin, gamma 1 (Fragment) OS=Mustela putorius furo PE=2 SV=1	1.0967e-06	98.105	1	N	_____EEETTALVCDNGSGLCKAGFAGDDAP	EEETTALVCDN(1)GSGLCK	11	2	-0.25123				648020			Actg2
M3Z4B4	tr|M3Z4B4|M3Z4B4_MUSPF L-lactate dehydrogenase OS=Mustela putorius furo PE=3 SV=1	0.000124186	140.5	1	N	SEEEALFKKSADTIWNIQKDLVF________	SADTIWN(1)IQK	7	2	-0.036572				2810600	6889800	4451200	Ldha
M1EM37	tr|M1EM37|M1EM37_MUSPF Fibulin 2 (Fragment) OS=Mustela putorius furo PE=2 SV=1;tr|M3Z0P7|M3Z0P7_MUSPF Uncharacterized protein OS=Mustela putorius furo GN=FBLN2 PE=4 SV=1	7.63388e-11	103.85	1	N	GVMGAKEGEACGAEDNDTCGISLYKQCCDCC	EGEACGAEDN(1)DTCGISLYK	10	2	-0.4022				2927000	6267600	8405600	Fbln2
G9L0N1	tr|G9L0N1|G9L0N1_MUSPF GDP-mannose pyrophosphorylase B isoform 2 (Fragment) OS=Mustela putorius furo PE=2 SV=1	0.035024	56.547	1	N	__________LDLSHNALQRLRPGWLTPFAR	LDLSHN(1)ALQR	6	2	0.25173				5626600	2650200	3192500	Amigo1
M3YD77	tr|M3YD77|M3YD77_MUSPF Uncharacterized protein OS=Mustela putorius furo PE=4 SV=1;tr|M3Y3K0|M3Y3K0_MUSPF Uncharacterized protein OS=Mustela putorius furo PE=4 SV=1	0.00266711	122.13	1;2	N	VFCVPDVKSADLEPCNNKTAYCFKGVCQDPD	SADLEPCN(1)N(1)K	8	2	-0.39795				5905800	4013500	4822800	Adam3
M3XRX2	tr|M3XRX2|M3XRX2_MUSPF Acrosin OS=Mustela putorius furo GN=ACR PE=3 SV=1;tr|M1ECY1|M1ECY1_MUSPF Acrosin (Fragment) OS=Mustela putorius furo PE=2 SV=1	0.000271271	113.44	1	N	LCNSTQWYNGRIRSTNVCAGYPEGKIDTCQG	STN(1)VCAGYPEGK	3	2	-0.3247				7309800	6390400	6294700	Hpn
M3YAJ1	tr|M3YAJ1|M3YAJ1_MUSPF Uncharacterized protein OS=Mustela putorius furo PE=4 SV=1	0.000211245	79.633	1	N	KAEWDTDQWKTENYINESTEVQSEQKGQESS	TENYIN(1)ESTEVQSEQK	6	2	-0.2601				8386800			Spata6
M1EQ82	tr|M1EQ82|M1EQ82_MUSPF Epithelial cell adhesion molecule (Fragment) OS=Mustela putorius furo PE=2 SV=1;tr|M3YHZ3|M3YHZ3_MUSPF Uncharacterized protein OS=Mustela putorius furo GN=EPCAM PE=4 SV=1	0.000372669	61.375	1	N	DPDCDEKGLFKAKQCNGTTTCWCVNTAGVRR	QCN(1)GTTTCWCVNTAGVR	3	2	-0.90596				8416400			Epcam
M3Z7F7	tr|M3YHB9|M3YHB9_MUSPF Uncharacterized protein OS=Mustela putorius furo PE=3 SV=1;tr|G9K4W1|G9K4W1_MUSPF Heat shock protein 70 (Fragment) OS=Mustela putorius furo PE=2 SV=1;tr|M3Y362|M3Y362_MUSPF Uncharacterized protein OS=Mustela putorius furo GN=HSPA8 PE	0.00667978	148.14	1	N	AADKSTGKENKITITNDKGRLSKDDIDRMVQ;AMDKSTGKANKITITNDKGRLSKEEIERMVL;ATDKSTGKANKITITNDKGRLSKEEIERMVQ;AVDKSTGKENKITITNDKGRLSKEDIERMVQ	ITITN(1)DKGR	5	3	0.15603				8825300	4052500	6137800	Hspa1a
M3Z6R0	tr|M3Z6R0|M3Z6R0_MUSPF Uncharacterized protein OS=Mustela putorius furo PE=4 SV=1	6.59193e-05	149.72	1	N	DVDTGTLCAPNKICVNYSCIDRAVLKYDCEP	ICVN(1)YSCIDR	4	2	-0.36129				9121600	6034400	13490000	Adam1a
G9KAB6	tr|G9KAB6|G9KAB6_MUSPF Receptor protein-tyrosine kinase (Fragment) OS=Mustela putorius furo PE=2 SV=1;tr|M3YDN7|M3YDN7_MUSPF Uncharacterized protein OS=Mustela putorius furo GN=MERTK PE=3 SV=1	0.00453231	134.05	1	N	AIIASFSITSVQRSDNGSYICKMKINNEEIV	SDN(1)GSYICK	3	2	-0.21284				9228800	5849100	8585200	Mertk
M1EQW5	tr|M1EQW5|M1EQW5_MUSPF Peptidylprolyl isomerase (Fragment) OS=Mustela putorius furo PE=2 SV=1;tr|M3XVM3|M3XVM3_MUSPF Peptidylprolyl isomerase OS=Mustela putorius furo GN=FKBP7 PE=4 SV=1	0.00135598	102.62	1	N	ESTEEVKIEVLHRPENCSKTSKKGDLLNAHY	IEVLHRPEN(1)CSK	9	3	0.16307				11519000			Fkbp7
M3YLZ7	tr|M3YLZ7|M3YLZ7_MUSPF Uncharacterized protein OS=Mustela putorius furo PE=3 SV=1	2.15365e-05	131.44	1	N	HPQKLNDQVKLVVLPNTTDDRRGEKCTVSGW	LVVLPN(1)TTDDRRGEK	6	4	0.13977				11889000	8979800		Gm10334
M3YQX4	tr|M3YQX4|M3YQX4_MUSPF Uncharacterized protein OS=Mustela putorius furo GN=CPD PE=4 SV=1	4.24212e-81	219.42	1	N	QTNAHGKDLDTDFTNNASQPETKAIIENLIQ	DLDTDFTN(0.107)N(0.893)ASQPETK	9	2	0.716				12038000	12612000	21029000	Cpd
G9KNF2	tr|G9KNF2|G9KNF2_MUSPF Splicing factor, arginine/serine-rich 3 (Fragment) OS=Mustela putorius furo PE=2 SV=1;tr|M3YRZ6|M3YRZ6_MUSPF Uncharacterized protein OS=Mustela putorius furo GN=SRSF3 PE=4 SV=1	0.000568105	75.739	1	N	PLDCKVYVGNLGNNGNKTELERAFGYYGPLR	VYVGNLGN(0.001)N(0.423)GN(0.577)KTELER	11	2	-0.16691				13522000			Srsf3
M3YWC6	tr|M3YWC6|M3YWC6_MUSPF Uncharacterized protein OS=Mustela putorius furo GN=C1orf101 PE=4 SV=1	3.47256e-17	182.39	1	N	FIVWEIHGRNDYSFNNTMKKSGCLNEAQTWK	NDYSFN(0.371)N(0.629)TMKK	7	2	-0.24878				21196000	15753000	17698000	Catsperd
M3YSI3	tr|M3YSI3|M3YSI3_MUSPF Uncharacterized protein OS=Mustela putorius furo GN=EMB PE=4 SV=1;tr|M1EKK3|M1EKK3_MUSPF Embigin-like protein (Fragment) OS=Mustela putorius furo PE=2 SV=1	0.0276787	82.954	2	N	DVHMNDKYAINGTNANETRLKIMQLSEDDKG	YAIN(0.979)GTN(0.224)AN(0.797)ETR	9	2	-0.23569				22264000	14042000	16327000	Emb
M3YD77	tr|M3YD77|M3YD77_MUSPF Uncharacterized protein OS=Mustela putorius furo PE=4 SV=1	7.89783e-109	253.54	1	N	EFKRMASQPEFECLQNKTVSEMVYQGRDVAA	MASQPEFECLQN(1)K	12	2	-0.99742				22669000	18963000	22219000	Adam3
M3YWC6	tr|M3YWC6|M3YWC6_MUSPF Uncharacterized protein OS=Mustela putorius furo GN=C1orf101 PE=4 SV=1	0.0001145	142.04	1	N	NFIVWEIHGRNDYSFNNTMKKSGCLNEAQTW	NDYSFN(0.835)N(0.165)TMK	6	2	-0.46764				24297000	20952000	19600000	Catsperd
	tr|M3YHB9|M3YHB9_MUSPF Uncharacterized protein OS=Mustela putorius furo PE=3 SV=1;tr|G9K4W1|G9K4W1_MUSPF Heat shock protein 70 (Fragment) OS=Mustela putorius furo PE=2 SV=1;tr|M3Y362|M3Y362_MUSPF Uncharacterized protein OS=Mustela putorius furo GN=HSPA8 PE	3.99212e-10	166.09	1	N	SCVGVFQHGKVEIIANDQGNRTTPSYVAFTD	VEIIAN(1)DQGNR	6	2	0.4458				26458000	26338000		Hspa1a
M3YR24	tr|M3YR24|M3YR24_MUSPF Uncharacterized protein OS=Mustela putorius furo GN=HSPA5 PE=3 SV=1;tr|G9KZV6|G9KZV6_MUSPF 78 kDa glucose-regulated protein (Fragment) OS=Mustela putorius furo PE=2 SV=1	3.99212e-10	166.09	1	N	SCVGVFKNGRVEIIANDQGNRITPSYVAFTP	VEIIAN(1)DQGNR	6	2	0.4458				26458000	26338000		Hspa5
M3YIK5	tr|M3YIK5|M3YIK5_MUSPF Uncharacterized protein OS=Mustela putorius furo GN=CLDND1 PE=4 SV=1;tr|M1ENK1|M1ENK1_MUSPF Claudin domain containing 1 (Fragment) OS=Mustela putorius furo PE=2 SV=1	1.70589e-119	263.29	1	N	IGTDFWYEYRSPVQENSSDLNKSIWADFASD	SPVQEN(1)SSDLNK	6	2	1.4034				27226000	28385000	20573000	Cldn19
M3XSA6	tr|M3XSA6|M3XSA6_MUSPF Uncharacterized protein OS=Mustela putorius furo GN=SCAF8 PE=4 SV=1	0.014076	50.284	3	N	VFDFFEGATSQRKGDNVPQVNGENTERHAQP	KGDN(1)VPQVN(1)GEN(1)TER	4	2	-1.3546				27492000	26399000	20766000	Scaf8
M3XSA6	tr|M3XSA6|M3XSA6_MUSPF Uncharacterized protein OS=Mustela putorius furo GN=SCAF8 PE=4 SV=1	0.014076	50.284	3	N	EGATSQRKGDNVPQVNGENTERHAQPPPLPV	KGDN(1)VPQVN(1)GEN(1)TER	9	2	-1.3546				27492000	26399000	20766000	Scaf8
M3XSA6	tr|M3XSA6|M3XSA6_MUSPF Uncharacterized protein OS=Mustela putorius furo GN=SCAF8 PE=4 SV=1	0.014076	50.284	3	N	TSQRKGDNVPQVNGENTERHAQPPPLPVQND	KGDN(1)VPQVN(1)GEN(1)TER	12	2	-1.3546				27492000	26399000	20766000	Scaf8
M3Y102	tr|M3Y102|M3Y102_MUSPF Uncharacterized protein OS=Mustela putorius furo GN=CKLF PE=4 SV=1	0.00523194	91.069	1	N	CCIADGVLIYRKLLFNPSGPYQKKAIHDKI_	LLFN(1)PSGPYQK	4	2	1.4794				28309000			Cklf
M3XZL8	tr|M3XZL8|M3XZL8_MUSPF Uncharacterized protein OS=Mustela putorius furo GN=HNRNPA2B1 PE=4 SV=1;tr|M3YZZ5|M3YZZ5_MUSPF Uncharacterized protein OS=Mustela putorius furo GN=Hnrnpa2b1 PE=4 SV=1;tr|G9K4K2|G9K4K2_MUSPF Heteroproteinous nuclear ribonucleoprotein	0.000135482	124.12	1	N	HDPVDKIVLQKYHTINGHNAEVRKALSRQEM	YHTIN(1)GHNAEVR	5	3	-0.18314				42428000	15497000	20797000	Hnrnpa1
M1ECJ4	tr|M1ECJ4|M1ECJ4_MUSPF Alkaline phosphatase (Fragment) OS=Mustela putorius furo PE=2 SV=1;tr|M3YX93|M3YX93_MUSPF Alkaline phosphatase OS=Mustela putorius furo GN=ALPL PE=3 SV=1	6.37748e-100	250.51	1	N	IEVIMGGGRKYMFPKNKTDVEYEMDEKSRGT	N(1)KTDVEYEMDEK	1	2	0.060598				47930000	25690000	35513000	Alpl
M3YWW0	tr|M3YWW0|M3YWW0_MUSPF Uncharacterized protein OS=Mustela putorius furo GN=EQTN PE=4 SV=1	4.8982e-24	189.17	1	N	ATTDLQFALKNYKLVNETTVSPIGKGTSEEF	LVN(1)ETTVSPIGK	3	2	-0.075635				54100000	40343000	34538000	Eqtn
M1ESW1	tr|M1ESW1|M1ESW1_MUSPF Fibronectin type III domain containing 4 (Fragment) OS=Mustela putorius furo PE=2 SV=1	9.49372e-19	189.57	1	N	PQRQNGPGQRVIREVNTTTRACALWGLAEDS	VIREVN(1)TTTR	6	3	-0.15388				414360000	235750000	249270000	Fndc4
G9KYN1	tr|G9KYN1|G9KYN1_MUSPF Zinc finger CCCH-type containing 3 (Fragment) OS=Mustela putorius furo PE=2 SV=1;tr|M3YAD7|M3YAD7_MUSPF Uncharacterized protein OS=Mustela putorius furo GN=ZC3H3 PE=4 SV=1	0.00141199	94.85	1	N	QQYVLERQVQLSSDQNMVIKIKPPSKPGSAN	QVQLSSDQN(1)MVIK	9	2	-0.22849					514340	14147000	Zc3h3
M1EQ75	tr|M1EQ75|M1EQ75_MUSPF Dachsous 1 (Fragment) OS=Mustela putorius furo PE=2 SV=1;tr|M3Y269|M3Y269_MUSPF Uncharacterized protein OS=Mustela putorius furo GN=DCHS1 PE=4 SV=1	0.000643921	99.752	1	N	LEAGPGPEGREAFALNSSTGELRARVAFDYE	EAFALN(1)SSTGELR	6	2	-1.082					2186700	2007200	Dchs1
M3Y825	tr|M3Y825|M3Y825_MUSPF Uncharacterized protein OS=Mustela putorius furo GN=TM2D1 PE=4 SV=1	0.0120486	111.74	1	N	IIDYYGTRLIRLSITNETFRKTQLYP_____	LSITN(1)ETFR	5	2	0.15819					2363300	3210700	Tm2d1
M1EQD3	tr|M1EQD3|M1EQD3_MUSPF DEAD box polypeptide 58 (Fragment) OS=Mustela putorius furo PE=2 SV=1;tr|M3XYY5|M3XYY5_MUSPF Uncharacterized protein OS=Mustela putorius furo GN=DDX58 PE=4 SV=1	0.0207215	66.056	1	N	GRGRAKGSKCFLLTSNADVIEKEKINIYKEN	CFLLTSN(1)ADVIEK	7	2	0.82783					4423800		Ddx58
M3Y9J3	tr|M3Y9J3|M3Y9J3_MUSPF Uncharacterized protein OS=Mustela putorius furo PE=4 SV=1;tr|M3Y2Y7|M3Y2Y7_MUSPF Uncharacterized protein OS=Mustela putorius furo PE=4 SV=1;tr|M3XZT4|M3XZT4_MUSPF Uncharacterized protein OS=Mustela putorius furo PE=4 SV=1;tr|M3Y3I9|	0.000318567	115.92	1	N	HDSVDKIVIQKYHTVNGHNCEVRKALSKQEM	YHTVN(1)GHNCEVR	5	3	0.04134					11010000	5451600	Hnrnpa1
M1EPL2	tr|M1EPL2|M1EPL2_MUSPF CSE1 chromosome segregation 1-like protein (Fragment) OS=Mustela putorius furo PE=2 SV=1;tr|M3Z1L1|M3Z1L1_MUSPF Uncharacterized protein OS=Mustela putorius furo GN=CSE1L PE=4 SV=1	5.42987e-10	114.59	1	N	PNMEFRAADEEAFEDNSEEYIRRDLEGSDID	AADEEAFEDN(1)SEEYIRR	10	3	0.29272					11608000		Cse1l
M3XXK5	tr|M3XXK5|M3XXK5_MUSPF Testis anion transporter 1 OS=Mustela putorius furo GN=SLC26A8 PE=3 SV=1	0.000984426	83.869	1	N	YEDVDQAWLSNNPSRNSSMPLPGIAEKQGRN	N(1)SSMPLPGIAEK	1	2	0.50133					13620000		Slc26a6
M3YWE2	tr|M3YWE2|M3YWE2_MUSPF Uncharacterized protein OS=Mustela putorius furo GN=ZAN PE=4 SV=1	1.21789e-05	119.69	1	N	PDNTCSRLCTCSTHSNISCRQSTCKPGQLCR	LCTCSTHSN(1)ISCR	9	3	-0.38523					18642000	21694000	Zan
M3Z4X9	tr|M3Z4X9|M3Z4X9_MUSPF Uncharacterized protein OS=Mustela putorius furo PE=4 SV=1	3.608e-70	204.65	1	N	GGVLECMYRTQNEYFNKSLTHNRCGNHVVDQ	TQNEYFN(1)K	7	2	0.16272					46266000		Adam6b
M1EEY1	tr|M1EEY1|M1EEY1_MUSPF Rho GTPase activating protein 28 (Fragment) OS=Mustela putorius furo PE=2 SV=1;tr|M3Y0M6|M3Y0M6_MUSPF Uncharacterized protein OS=Mustela putorius furo GN=ARHGAP28 PE=4 SV=1	0.0162614	76.064	1	N	PDANRDTAQALMTFFNKVIANESKNRMSIWN	DTAQALMTFFN(1)K	11	2	0.16371					71588000	35394000	Arhgap28
G9K7U0	tr|G9K7U0|G9K7U0_MUSPF Laminin, gamma 1 (Fragment) OS=Mustela putorius furo PE=2 SV=1;tr|M3YJG9|M3YJG9_MUSPF Uncharacterized protein OS=Mustela putorius furo GN=LAMC1 PE=4 SV=1	1.07571e-235	296.28	1	N	HKQEADDIVRVAKTANDTSTEAYNLLLRTLA	TAN(1)DTSTEAYNLLLR	3	2	0.09018						1143400	Lamc1
M1ED06	tr|M1ED06|M1ED06_MUSPF ARP1 actin-related protein 1-like protein A, centractin alpha (Fragment) OS=Mustela putorius furo PE=2 SV=1;tr|M3YZK3|M3YZK3_MUSPF Uncharacterized protein OS=Mustela putorius furo GN=ACTR1A PE=3 SV=1	3.20061e-05	53.585	1	N	MESYDVIANQPVVIDNGSGVIKAGFAGDQIP	MESYDVIANQPVVIDN(1)GSGVIK	16	3	0.6144						2898200	Actg1
M3YP13	tr|M3YP13|M3YP13_MUSPF Uncharacterized protein OS=Mustela putorius furo GN=TENM2 PE=4 SV=1	0.0333505	26.956		N	SSIASEDSRKVASVLNNAYYLDKMHYSIEGK	VASVLN(1)N(1)AYYLDKMHYSIEGK	6	4	1.5049						4688700	Tenm2
M3YP13	tr|M3YP13|M3YP13_MUSPF Uncharacterized protein OS=Mustela putorius furo GN=TENM2 PE=4 SV=1	0.0333505	26.956		N	SIASEDSRKVASVLNNAYYLDKMHYSIEGKD	VASVLN(1)N(1)AYYLDKMHYSIEGK	7	4	1.5049						4688700	Tenm2
M3YPG6	tr|M3YPG6|M3YPG6_MUSPF Uncharacterized protein OS=Mustela putorius furo GN=PDILT PE=4 SV=1	2.43633e-06	116.55	1	N	FDVKKAPELKLFFEGNRSEPISCKGVVESTA	LFFEGN(1)RSEPISCK	6	2	-0.75708						7383600	P4hb
M3XSI8	tr|M3XSI8|M3XSI8_MUSPF Uncharacterized protein OS=Mustela putorius furo GN=HNRNPK PE=4 SV=1	0.000780912	58.123	1	N	METEQPEETFPNTETNGEFGKRPAEDMEEEQ	METEQPEETFPN(0.009)TETN(0.991)GEFGK	16	3	0.22039						7573800	Hnrnpk
M3YR24	tr|M3YR24|M3YR24_MUSPF Uncharacterized protein OS=Mustela putorius furo GN=HSPA5 PE=3 SV=1;tr|G9KZV8|G9KZV8_MUSPF 78 kDa glucose-regulated protein (Fragment) OS=Mustela putorius furo PE=2 SV=1	0.000946758	157.33	1	N	AEDKGTGNKNKITITNDQNRLTPEEIERMVN	ITITN(1)DQNR	5	2	-0.45495						9258300	Hspa5
M3Y5H2	tr|M3Y5H2|M3Y5H2_MUSPF Uncharacterized protein OS=Mustela putorius furo GN=ANTXR2 PE=4 SV=1;tr|M1EBU4|M1EBU4_MUSPF Anthrax toxin receptor 2 (Fragment) OS=Mustela putorius furo PE=2 SV=1	0.00162017	100.25	1	N	RPVGETYIHEGLKLANEQIQKAGGLKTSSII	LAN(1)EQIQKAGGLK	3	2	0.31916						26230000	Antxr2
M3YDX5	tr|M3YDX5|M3YDX5_MUSPF Uncharacterized protein OS=Mustela putorius furo GN=C4orf17 PE=4 SV=1	0.0239272	97.071	1	N	YFSKPKSPPKPKIQENISTKPMSARNMQQGF	IQEN(1)ISTK	4	2	-0.020126						169960000	Champ1

## Sheet: December VS February
Table A. Glycosylation sites and expression levels of differentially expressed N-glycoproteins (p < 0.05) between December and February mink testis samples
Protein	Fasta headers	PEP	Score	Number of Deamidation 18O (N)	Amino acid	Sequence window	Deamidation 18O (N) Probabilities	Position in peptide	Charge	Mass error [ppm]	intensity December-1	intensity December-2	intensity December-3	intensity February-1	intensity February-2	intensity February-3	Gene name	Average February/December	T Test December/December
M3Z2M9	tr|M3Z2M9|M3Z2M9_MUSPF Uncharacterized protein OS=Mustela putorius furo PE=4 SV=1	1.97853e-82	226.59	1	N	GGQFPRVTQVENTEFNQTDYSIRISNVSPKD	VTQVENTEFN(1)QTDYSIR	10	2	0.60085	82147000	78369000	53069000	11960000	8127900	4199300	Sirpa	0.113712	0.00256315
G9K6I5	tr|G9K6I5|G9K6I5_MUSPF Junctional adhesion molecule 2 (Fragment) OS=Mustela putorius furo PE=2 SV=1;tr|M3XPJ3|M3XPJ3_MUSPF Uncharacterized protein OS=Mustela putorius furo GN=JAM2 PE=4 SV=1	0	342.51	1	N	GIPLSENSKLGSQSTNSSYTVNTKSGTLQFN	LGSQSTN(1)SSYTVNTK	7	2	0.061465	45402000	43962000	40170000	7680600	9856600	8246900	Jam2	0.199053	3.37611e-05
M3Z6R0	tr|M3Z6R0|M3Z6R0_MUSPF Uncharacterized protein OS=Mustela putorius furo PE=4 SV=1	6.59193e-05	149.72	1	N	DVDTGTLCAPNKICVNYSCIDRAVLKYDCEP	ICVN(1)YSCIDR	4	2	-0.36129	32070000	27906000	18775000	9121600	6034400	13490000	Adam1a	0.363754	0.0203682
M3YU85	tr|M3YU85|M3YU85_MUSPF Uncharacterized protein OS=Mustela putorius furo GN=MRC2 PE=4 SV=1;tr|G9KB88|G9KB88_MUSPF C-type mannose receptor 2 (Fragment) OS=Mustela putorius furo PE=2 SV=1	4.36683e-49	197.29	1	N	VTIWGPEGRWNDSPCNQSLPSICKKAGQLSQ	WNDSPCN(1)QSLPSICKK	7	3	-0.76069	22170000	20824000	20969000	7452000	6390800	11370000	Mrc1	0.394178	0.00119898
G9L0N1	tr|G9L0N1|G9L0N1_MUSPF GDP-mannose pyrophosphorylase B isoform 2 (Fragment) OS=Mustela putorius furo PE=2 SV=1	0.035024	56.547	1	N	__________LDLSHNALQRLRPGWLTPFAR	LDLSHN(1)ALQR	6	2	0.25173	6021300	9576500	8975400	5626600	2650200	3192500	Amigo1	0.46674	0.0378562
M1EQ94	tr|M1EQ94|M1EQ94_MUSPF Glucosidase, alpha, acid (Fragment) OS=Mustela putorius furo PE=2 SV=1;tr|M3YLB9|M3YLB9_MUSPF Uncharacterized protein OS=Mustela putorius furo GN=GAA PE=3 SV=1	3.75403e-31	159	1	N	PWCFFPPSYPSYKLGNLTSTETGYTATLTRT	LGN(1)LTSTETGYTATLTR	3	2	0.62662	6650900	8633500	11532000	3995700	3595700	5600100	Gaa	0.491919	0.0423241
M3Y1T1	tr|M3Y1T1|M3Y1T1_MUSPF Uncharacterized protein OS=Mustela putorius furo GN=NID2 PE=4 SV=1	2.30746e-82	237.44	1	N	TSGAINQTRSYRIYQNITYEACRHAPRHLAV	IYQN(1)ITYEACR	4	2	0.092747	107600000	80455000	69196000	38099000	53333000	56885000	Nid2	0.576546	0.0467202
G9KID3	tr|G9KID3|G9KID3_MUSPF Prolylcarboxypeptidase (Fragment) OS=Mustela putorius furo PE=2 SV=1;tr|M3Y9K6|M3Y9K6_MUSPF Uncharacterized protein OS=Mustela putorius furo GN=PRCP PE=4 SV=1	5.43809e-07	167.67	1	N	VFMEIVTKDFKRGGPNCSETIRSSWDAINRF	GGPN(1)CSETIR	4	2	-0.45533	30455000	25771000	22566000	40154000	36852000	52279000	Prcp	1.64084	0.0321368
M3YT78	tr|M3YT78|M3YT78_MUSPF Uncharacterized protein OS=Mustela putorius furo GN=ERO1B PE=4 SV=1	1.84889e-96	236.55	1;3	N	VGIKAGSSNKYSKVANDTKELEDCEQANKLG	VAN(1)DTKELEDCEQANK	3	2	0.11627	43926000	21170000	39529000	67411000	57154000	53108000	Ero1lb	1.69819	0.0406701
M1ECX7	tr|M1ECX7|M1ECX7_MUSPF Acid phosphatase 2, lysosomal (Fragment) OS=Mustela putorius furo PE=2 SV=1;tr|M3Y0I0|M3Y0I0_MUSPF Uncharacterized protein OS=Mustela putorius furo GN=ACP2 PE=3 SV=1	3.11362e-16	195.04	1	N	LKFPLGPCPRYEQLQNETRQTPEYQNESVQN	YEQLQN(1)ETR	6	2	1.1791	479460000	474020000	371910000	776070000	847730000	661650000	Acp2	1.72436	0.00769605
G9KSU4	tr|G9KSU4|G9KSU4_MUSPF Tectonic family member 2 (Fragment) OS=Mustela putorius furo PE=2 SV=1;tr|M3XQW9|M3XQW9_MUSPF Uncharacterized protein OS=Mustela putorius furo GN=TCTN2 PE=4 SV=1	3.20766e-54	221.59	1	N	ADPDAFITRTGTLLSNESASRNVNVEEHYIF	TGTLLSN(1)ESASR	7	2	0.63197	26442000	18508000	37314000	46377000	51138000	52064000	Tctn2	1.81828	0.0172918
M3YB47	tr|M3YB47|M3YB47_MUSPF Uncharacterized protein OS=Mustela putorius furo GN=CFI PE=3 SV=1	2.31814e-223	297.32	1	N	ACTAQGQFGVSVKYGNTTSEGIVEVKLVDQD	YGN(1)TTSEGIVEVK	3	2	-0.045238		75913000	59013000	119260000	116750000	136460000	Cfi	1.84037	0.0114225
G9L1W9	tr|G9L1W9|G9L1W9_MUSPF Signal peptide peptidase-like 2A (Fragment) OS=Mustela putorius furo PE=2 SV=1;tr|M3Y8X3|M3Y8X3_MUSPF Uncharacterized protein OS=Mustela putorius furo GN=SPPL2A PE=4 SV=1	0.00160564	110.88	1	N	ISRKDFIDMKQTLGDNITVKMYSPSWPNFDY	QTLGDN(1)ITVK	6	2	0.07363	10329000	11244000	10402000	21700000	21920000	19147000	Sppl2a	1.963	0.000394726
M3Y0W0	tr|M3Y0W0|M3Y0W0_MUSPF Uncharacterized protein OS=Mustela putorius furo GN=HYOU1 PE=3 SV=1;tr|G9K526|G9K526_MUSPF Hypoxia up-regulated 1 (Fragment) OS=Mustela putorius furo PE=2 SV=1	5.19183e-13	176.38	1	N	LGFLEPEDLRVFGSQNLTTVKLKGVGESFKK	VFGSQN(1)LTTVK	6	2	0.37158	99434000	69706000	45380000	124640000	145850000	157490000	Hyou1	1.99506	0.0178821
M3YIK5	tr|M3YIK5|M3YIK5_MUSPF Uncharacterized protein OS=Mustela putorius furo GN=CLDND1 PE=4 SV=1;tr|M1ENK1|M1ENK1_MUSPF Claudin domain containing 1 (Fragment) OS=Mustela putorius furo PE=2 SV=1	1.70589e-119	263.29	1	N	IGTDFWYEYRSPVQENSSDLNKSIWADFASD	SPVQEN(1)SSDLNK	6	2	1.4034	16840000	12029000	8378300	27226000	28385000	20573000	Cldn19	2.04536	0.01981
M3YT78	tr|M3YT78|M3YT78_MUSPF Uncharacterized protein OS=Mustela putorius furo GN=ERO1B PE=4 SV=1	1.11387e-84	223.14	2;3	N	KELEDCEQANKLGAINSTLSNQSKEAFIDWA	LGAIN(1)STLSN(1)QSK	5	2	-0.53028	32588000	25735000	35008000	56734000	55430000	80238000	Ero1lb	2.0615	0.0179413
M3YT78	tr|M3YT78|M3YT78_MUSPF Uncharacterized protein OS=Mustela putorius furo GN=ERO1B PE=4 SV=1	1.11387e-84	223.14	2;3	N	CEQANKLGAINSTLSNQSKEAFIDWARYDDS	VAN(1)DTKELEDCEQANKLGAIN(1)STLSN(1)QSK	26	4	1.2506	32588000	25735000	35008000	56734000	55430000	80238000	Ero1lb	2.0615	0.0179413
M3Z035	tr|M3Z035|M3Z035_MUSPF Transmembrane 9 superfamily member OS=Mustela putorius furo GN=TM9SF3 PE=3 SV=1;tr|G9KTL7|G9KTL7_MUSPF Transmembrane 9 superfamily member (Fragment) OS=Mustela putorius furo PE=2 SV=1	1.28137e-23	192.91	1	N	KKLEIGFNGNRIVDVNLTSEGKVKLVPNTKI	IVDVN(1)LTSEGK	5	2	0.73773	259620000	238220000	145650000	415630000	437290000	497000000	Tm9sf3	2.09781	0.00523441
G9KDV4	tr|G9KDV4|G9KDV4_MUSPF Neuroplastin (Fragment) OS=Mustela putorius furo PE=2 SV=1;tr|M3Z0L3|M3Z0L3_MUSPF Uncharacterized protein OS=Mustela putorius furo GN=NPTN PE=4 SV=1	0.0249928	102	1	N	GEYHCVYHFVSAPKANATIEVKAAPDITGHK	AN(1)ATIEVK	2	2	-0.34591	157610000	122020000	113580000	317850000	232130000	297610000	Nptn	2.15557	0.00655496
M3Y6H7	tr|M3Y6H7|M3Y6H7_MUSPF Uncharacterized protein OS=Mustela putorius furo GN=C3 PE=4 SV=1;tr|M1EH48|M1EH48_MUSPF Complement component 3 (Fragment) OS=Mustela putorius furo PE=2 SV=1	1.2136e-26	175.45	1	N	GVKKTLKVVPEGVRVNQTVAVHTLNPEEKGK	VN(1)QTVAVHTLNPEEK	2	2	0.32031	34397000		16462000	60412000	51465000	55351000	C3	2.19205	0.027007
M1EJZ2	tr|M1EJZ2|M1EJZ2_MUSPF Clusterin (Fragment) OS=Mustela putorius furo PE=2 SV=1;tr|M3XP98|M3XP98_MUSPF Clusterin OS=Mustela putorius furo GN=CLU PE=3 SV=1	7.47572e-17	182.73	1	N	EEDNQDGAVCKEIRHNSTGCLKMKDQCEKCQ	HN(1)STGCLK	2	2	-0.20639	1699800000	1078500000	865390000	2436600000	2916100000	2637600000	Clu	2.19291	0.00717833
G9K7U0	tr|G9K7U0|G9K7U0_MUSPF Laminin, gamma 1 (Fragment) OS=Mustela putorius furo PE=2 SV=1;tr|M3YJG9|M3YJG9_MUSPF Uncharacterized protein OS=Mustela putorius furo GN=LAMC1 PE=4 SV=1	1.63407e-84	229.54	1	N	ALEIEELNRKYEQAKNMSQDLEKQAARVHEE	YEQAKN(1)MSQDLEK	6	3	-0.42754	39542000	17622000	19337000	59362000	62262000	48668000	Lamc1	2.22601	0.0186146
G9KRR7	tr|G9KRR7|G9KRR7_MUSPF STT3, subunit of the oligosaccharyltransferase complex,-like protein B (Fragment) OS=Mustela putorius furo PE=2 SV=1;tr|M3YKI0|M3YKI0_MUSPF Uncharacterized protein OS=Mustela putorius furo GN=STT3B PE=4 SV=1	2.74485e-08	150.08	1	N	WNNSHIALVGKAMSSNESAAYKIMRSLDVDY	AMSSN(1)ESAAYK	5	2	-0.4829	107810000	105840000	94380000	263380000	186110000	239250000	Stt3b	2.23595	0.00543846
M3XYB8	tr|M3XYB8|M3XYB8_MUSPF Uncharacterized protein OS=Mustela putorius furo GN=NES PE=3 SV=1	0.00558858	126.28	1	N	LSLEVATYRTLLEAENSRLQTPGGVSKASLC	TLLEAEN(1)SR	7	2	0.36668	38830000	30619000	18346000	81312000	58719000	60392000	Nes	2.28285	0.0161791
G9KDV4	tr|G9KDV4|G9KDV4_MUSPF Neuroplastin (Fragment) OS=Mustela putorius furo PE=2 SV=1;tr|M3Z0L3|M3Z0L3_MUSPF Uncharacterized protein OS=Mustela putorius furo GN=NPTN PE=4 SV=1	0.0144292	127.56	1	N	SYWTKNGVELTATRKNASNMEYRINKPRAED	N(1)ASNMEYR	1	2	-0.030194	4027500	4907600	5868200	10734000	9065400	14561000	Nptn	2.32113	0.0189518
M3YWW0	tr|M3YWW0|M3YWW0_MUSPF Uncharacterized protein OS=Mustela putorius furo GN=EQTN PE=4 SV=1	4.8982e-24	189.17	1	N	ATTDLQFALKNYKLVNETTVSPIGKGTSEEF	LVN(1)ETTVSPIGK	3	2	-0.075635	27857000	15294000	11445000	54100000	40343000	34538000	Eqtn	2.36246	0.0313725
M3Y357	tr|M3Y357|M3Y357_MUSPF Uncharacterized protein OS=Mustela putorius furo GN=LAMA3 PE=4 SV=1;tr|G9K7S6|G9K7S6_MUSPF Laminin, alpha 3 (Fragment) OS=Mustela putorius furo PE=2 SV=1	9.82718e-13	178.54	1	N	GCMKNLKKTTGVVRLNDTVGVTKKCSEDWKL	LN(1)DTVGVTKK	2	3	0.62561	12734000	6969300	5630600	20131000	20788000	20206000	Lama3	2.41277	0.00550679
M3Z5Z3	tr|M3Z5Z3|M3Z5Z3_MUSPF Uncharacterized protein OS=Mustela putorius furo GN=PRND PE=3 SV=1	2.08894e-81	216.54	1	N	SEANVTREKFVSGCINATQVANQEELSREKQ	FVSGCIN(1)ATQVANQEELSR	7	2	0.18762	24785000	6334800	10477000	25565000	35625000	39462000	Prnp	2.41971	0.0473785
M3YB38	tr|M3YB38|M3YB38_MUSPF Uncharacterized protein OS=Mustela putorius furo GN=SEL1L PE=4 SV=1;tr|G9KMW6|G9KMW6_MUSPF Sel-1 suppressor of lin-12-like protein (Fragment) OS=Mustela putorius furo PE=2 SV=1	3.87243e-128	262.39	1	N	AAFILDQREATIVGENETYPRALLHWNRAAS	EATIVGEN(1)ETYPR	8	2	-0.42696	297290000	153410000	175230000	633690000	464590000	437440000	Sel1l	2.4535	0.0162489
G9KU59	tr|G9KU59|G9KU59_MUSPF Transmembrane protein 5 (Fragment) OS=Mustela putorius furo PE=2 SV=1;tr|M3YZ63|M3YZ63_MUSPF Uncharacterized protein OS=Mustela putorius furo GN=TMEM5 PE=4 SV=1	4.32358e-07	134.2	1	N	LCWVSAREQWQPQETNESLKNYQDALLQSDL	EQWQPQETN(1)ESLK	9	2	2.0825	12591000	11704000	6630600	31152000	24083000	21385000	Hnf1b	2.47756	0.0115982
M1EQ94	tr|M1EQ94|M1EQ94_MUSPF Glucosidase, alpha, acid (Fragment) OS=Mustela putorius furo PE=2 SV=1;tr|M3YLB9|M3YLB9_MUSPF Uncharacterized protein OS=Mustela putorius furo GN=GAA PE=3 SV=1	2.80171e-30	215.79	1	N	RWGYSSTAVTRQVVENMTRAHFPLDTQWNDL	QVVEN(1)MTR	5	2	-0.28381	201360000	104300000	105190000	335760000	297670000	393710000	Gaa	2.50004	0.00852575
M3Z1W2	tr|M3Z1W2|M3Z1W2_MUSPF Uncharacterized protein OS=Mustela putorius furo GN=LTBP4 PE=4 SV=1	0	379.37	1	N	VGTPDGPCPTGFQRVNGSCQDVDECATGGRC	VN(1)GSCQDVDECATGGR	2	3	-0.51488	97779000	66393000	47226000	234560000	147390000	167820000	Ltbp4	2.60064	0.0201356
G9KRW6	tr|G9KRW6|G9KRW6_MUSPF Unc-84-like protein A (Fragment) OS=Mustela putorius furo PE=2 SV=1;tr|M3Z2G3|M3Z2G3_MUSPF Uncharacterized protein OS=Mustela putorius furo GN=SUN1 PE=4 SV=1	3.59293e-14	155.97	1	N	TFTLEHIPKTLSPTGNITSAPKDFAVYGLEN	TLSPTGN(1)ITSAPK	7	2	0.11242	161880000	79331000	74214000	289550000	307520000	243680000	Sun1	2.66545	0.00687091
M3YGU6	tr|M3YGU6|M3YGU6_MUSPF Uncharacterized protein OS=Mustela putorius furo PE=3 SV=1;tr|M1EMY7|M1EMY7_MUSPF Complement factor B (Fragment) OS=Mustela putorius furo PE=2 SV=1	1.79608e-84	234.04	1	N	TYATDPKVWVKVRDENSSDADWVTRTLNKIS	VRDEN(1)SSDADWVTR	5	2	0.222	50956000	44372000	26120000	121690000	103490000	123510000	Gm20547	2.87111	0.00150864
M3XYI7	tr|M3XYI7|M3XYI7_MUSPF Uncharacterized protein OS=Mustela putorius furo GN=CD109 PE=4 SV=1	0.00256044	152.11	1	N	TLQTPLYCSLNSRSLNGTVTAKYTYGKPVKG	SLN(1)GTVTAK	3	2	-0.11759	43603000	29666000	32542000	101340000	92399000	116210000	A2mp	2.92927	0.00112007
M3YBP3	tr|M3YBP3|M3YBP3_MUSPF Uncharacterized protein OS=Mustela putorius furo GN=ATRN PE=4 SV=1;tr|M1EJ74|M1EJ74_MUSPF Attractin (Fragment) OS=Mustela putorius furo PE=2 SV=1	8.29765e-24	195.06	1	N	IHCPACQCNGHSKCVNQSICEKCENLTTGKH	CVN(1)QSICEK	3	2	-0.0083448	5779800	4861500	2870700	15554000		11662000	Atrn	3.02131	0.0155018
G9KAW4	tr|G9KAW4|G9KAW4_MUSPF Membrane metallo-endopeptidase (Fragment) OS=Mustela putorius furo PE=2 SV=1;tr|M3XUG8|M3XUG8_MUSPF Uncharacterized protein OS=Mustela putorius furo GN=MME PE=4 SV=1	6.5826e-32	203.52	1	N	IVAVQKAKTLYRSCINESAIDSRGGKPLLSL	SCIN(1)ESAIDSR	4	2	-0.50452	15930000	8704500	6535300	36184000	28798000	31440000	Mme	3.09344	0.00366449
G9KB86	tr|G9KB86|G9KB86_MUSPF Mannose receptor, C type 1-like 1 (Fragment) OS=Mustela putorius furo PE=2 SV=1;tr|M3YJW5|M3YJW5_MUSPF Uncharacterized protein OS=Mustela putorius furo GN=MRC1 PE=4 SV=1	4.53717e-12	154.56	1	N	PTTIPTDGFVKYGESNYSLMKLKLEWHEAEK	YGESN(1)YSLMK	5	2	0.050061	13884000		12862000	45564000	37188000	43068000	Mrc1	3.13617	0.00304106
M3XRN5	tr|M3XRN5|M3XRN5_MUSPF Uncharacterized protein OS=Mustela putorius furo GN=LRP1 PE=4 SV=1	9.03636e-14	189.97	1	N	RGGRILQEDLTCRAVNSSCRAQDEFECANGE	AVN(1)SSCR	3	2	0.17183		25939000	38356000	99441000	91537000	115000000	Lrp1	3.17265	0.00607494
M3YP27	tr|M3YP27|M3YP27_MUSPF Uncharacterized protein OS=Mustela putorius furo GN=SUN2 PE=4 SV=1;tr|G9KRW7|G9KRW7_MUSPF Unc-84-like protein B (Fragment) OS=Mustela putorius furo PE=2 SV=1	3.82135e-07	134.75	1	N	PTAVTLEHVPKSLSPNSTISSAPKDFSIFGF	SLSPN(1)STISSAPK	5	2	0.18713	134690000	46921000	72159000	290650000	260670000	258310000	Sun2	3.19041	0.00273579
M3Y0J7	tr|M3Y0J7|M3Y0J7_MUSPF Uncharacterized protein OS=Mustela putorius furo GN=IGF2R PE=4 SV=1	5.74414e-10	187.69	1	N	KKAEPSQIKVAGKYQNQTLRYSDGDLTLIYS	YQN(1)QTLR	3	2	-0.69606	4283700	3448400	1656200	10234000	11180000	8997100	Igf2r	3.23926	0.002184
M3YTM8	tr|M3YTM8|M3YTM8_MUSPF Uncharacterized protein OS=Mustela putorius furo GN=Tcam1 PE=4 SV=1	1.06056e-294	318.64	1	N	HVLYKPRLEESDCPGNQTWVKGTEQMLTCVP	LEESDCPGN(1)QTWVK	9	3	-0.51198	297760000	159170000	120310000	656030000	595260000	662290000	Tcam1	3.31505	0.00153984
M3Y619	tr|M3Y619|M3Y619_MUSPF Uncharacterized protein OS=Mustela putorius furo PE=4 SV=1	6.26574e-149	272.97	1	N	QEVHAAKTNSREQQFNSTFRVVSVLPIQHQD	TNSREQQFN(1)STFR	9	2	0.23859	1402900000	1214600000	1371200000	4779000000	4059700000	4427500000	Ighg2c	3.32595	0.00013743
G9K7U0	tr|G9K7U0|G9K7U0_MUSPF Laminin, gamma 1 (Fragment) OS=Mustela putorius furo PE=2 SV=1;tr|M3YJG9|M3YJG9_MUSPF Uncharacterized protein OS=Mustela putorius furo GN=LAMC1 PE=4 SV=1	2.51189e-172	284.76	1	N	DILNNLRDFDQRVNDNKTAAEEALRRIPAIN	VN(1)DN(1)KTAAEEALR	4	3	0.49294	35359000	14206000	22832000	75304000	79108000	91311000	Lamc1	3.3941	0.00178234
M1ESW1	tr|M1ESW1|M1ESW1_MUSPF Fibronectin type III domain containing 4 (Fragment) OS=Mustela putorius furo PE=2 SV=1	9.49372e-19	189.57	1	N	PQRQNGPGQRVIREVNTTTRACALWGLAEDS	VIREVN(1)TTTR	6	3	-0.15388	146890000	44196000	64718000	414360000	235750000	249270000	Fndc4	3.51589	0.0305374
G9KPR4	tr|G9KPR4|G9KPR4_MUSPF Solute carrier family 44, member 2 (Fragment) OS=Mustela putorius furo PE=2 SV=1;tr|M3Y4B4|M3Y4B4_MUSPF Uncharacterized protein OS=Mustela putorius furo GN=SLC44A2 PE=3 SV=1	1.25434e-118	250.51	1	N	QFAGKTCNPETFASSNESRLCPGAHCQFAFY	TCNPETFASSN(1)ESR	11	3	-0.020157	106630000	73106000	109520000	405270000	333490000	288350000	Slc44a2	3.55087	0.00239892
G9KMJ4	tr|G9KMJ4|G9KMJ4_MUSPF Scavenger receptor class B, member 2 (Fragment) OS=Mustela putorius furo PE=2 SV=1;tr|M3YAP7|M3YAP7_MUSPF Uncharacterized protein OS=Mustela putorius furo GN=SCARB2 PE=3 SV=1	1.91827e-13	141.34	1	N	TTISAVSNKAYVFERNQSVGDPKVDLIRTLN	N(1)QSVGDPKVDLIR	1	3	1.0278	17660000	5562300		33968000	53949000	39996000	Scarb2	3.67213	0.0395453
M3Z0W0	tr|M3Z0W0|M3Z0W0_MUSPF Tetraspanin OS=Mustela putorius furo GN=TSPAN3 PE=3 SV=1;tr|G9KVK0|G9KVK0_MUSPF Tetraspanin (Fragment) OS=Mustela putorius furo PE=2 SV=1	9.97754e-25	196.11	1	N	ENEVDRSIQKVYKTYNGTNPDAASRAIDYVQ	TYN(1)GTNPDAASR	3	2	-0.4438	7562500	10173000	7170800	39029000	24724000	29001000	Tspan7	3.72412	0.00648157
M3Y4C7	tr|M3Y4C7|M3Y4C7_MUSPF Uncharacterized protein OS=Mustela putorius furo GN=CLEC12B PE=4 SV=1	0.00395762	143.45	1	N	GPSPSLFSTKEYAQINGSKGCAYFQKGNIYI	EYAQIN(1)GSK	6	2	-0.061836	18200000	13808000	13035000	61194000	40711000	66658000	Clec12b	3.74227	0.00694079
M3Y0J7	tr|M3Y0J7|M3Y0J7_MUSPF Uncharacterized protein OS=Mustela putorius furo GN=IGF2R PE=4 SV=1;tr|G9K5C7|G9K5C7_MUSPF Insulin-like growth factor 2 receptor (Fragment) OS=Mustela putorius furo PE=2 SV=1	3.8586e-08	147.74	1	N	LLTQKLTYENGLLKMNYTGGDTCHKVYQRST	MN(1)YTGGDTCHK	2	2	-0.14894	8678900	1193200	6359000	26433000	19808000	15736000	Igf2r	3.81841	0.0162754
M3Y315	tr|M3Y315|M3Y315_MUSPF Uncharacterized protein OS=Mustela putorius furo GN=SORL1 PE=4 SV=1;tr|G9KQM6|G9KQM6_MUSPF Sortilin-related receptor, L A repeats-containing (Fragment) OS=Mustela putorius furo PE=2 SV=1	0.00182521	154.49	1	N	SRSGSKMWASQRAASNFTEIKNLQVNAPYTV	AASN(1)FTEIK	4	2	0.24315	21187000	9073500	9634600	52785000	48128000	51966000	Lrp1	3.83202	0.000856241
M3YU85	tr|M3YU85|M3YU85_MUSPF Uncharacterized protein OS=Mustela putorius furo GN=MRC2 PE=4 SV=1;tr|G9KB87|G9KB87_MUSPF C-type mannose receptor 2 (Fragment) OS=Mustela putorius furo PE=2 SV=1	4.22764e-07	134.3	1	N	CLEAQGGQVRVSPACNASLPAQRWKWVSRNR	VSPACN(1)ASLPAQR	6	2	-0.18802	24760000	15880000	31063000	121030000	79507000	85390000	Mrc1	3.98766	0.00646045
G9KE04	tr|G9KE04|G9KE04_MUSPF Neuropilin 1 (Fragment) OS=Mustela putorius furo PE=2 SV=1;tr|M3Y3H4|M3Y3H4_MUSPF Neuropilin OS=Mustela putorius furo GN=NRP1 PE=3 SV=1	1.30933e-41	209.21	1	N	RENKVFMRKFKIGYSNNGSDWKMIMDDSKRK	IGYSN(0.981)N(0.019)GSDWK	5	2	0.45099	5728300		7884700	31560000	21062000	29533000	Nrp1	4.02336	0.0165671
M3XRN5	tr|M3XRN5|M3XRN5_MUSPF Uncharacterized protein OS=Mustela putorius furo GN=LRP1 PE=4 SV=1	1.01785e-279	315.59	1	N	EEDCSIDPKLTSCATNASICGDEARCVRTEK	LTSCATN(1)ASICGDEAR	7	2	1.96	42352000	21526000	45489000	187100000	136080000	126520000	Lrp1	4.11184	0.00498635
G9K6C4	tr|G9K6C4|G9K6C4_MUSPF Integrin beta (Fragment) OS=Mustela putorius furo PE=2 SV=1;tr|M3Y3F8|M3Y3F8_MUSPF Integrin beta OS=Mustela putorius furo GN=ITGB1 PE=3 SV=1	1.89056e-118	247.29	1	N	CQSEGIPSSPKCHEGNGTFECGACRCNEGRV	CHEGN(1)GTFECGACR	5	3	-0.16164	10760000	3910700	4884200	26521000	26347000	28808000	Itgb1	4.17675	0.000817112
M3XP66	tr|M3XP66|M3XP66_MUSPF Tetraspanin OS=Mustela putorius furo GN=CD63 PE=3 SV=1	2.54228e-15	162.23	1	N	VPTVPKGQVPDSCCINVTKDCGASLQINNIY	GQVPDSCCIN(1)VTK	10	2	-0.22322	130250000	80639000	54269000	424690000	364080000	349930000	Cd63	4.29442	0.00080562
G9K7U0	tr|G9K7U0|G9K7U0_MUSPF Laminin, gamma 1 (Fragment) OS=Mustela putorius furo PE=2 SV=1;tr|M3YJG9|M3YJG9_MUSPF Uncharacterized protein OS=Mustela putorius furo GN=LAMC1 PE=4 SV=1	2.20698e-31	202.31	1	N	SKAHEAERIASAVQKNATSTKAEAERTFAEV	N(1)ATSTKAEAER	1	3	0.30266	17551000	17795000	25956000	98354000	120990000	90833000	Lamc1	5.05982	0.000937649
M3YM17	tr|M3YM17|M3YM17_MUSPF Uncharacterized protein OS=Mustela putorius furo GN=LGALS3BP PE=4 SV=1	6.14463e-42	213.63	1	N	DFEGQKARIPSALGTNSSRSASLFPCPAGSF	IPSALGTN(1)SSR	8	2	-0.019168	83083000	54469000	56293000	316110000	343610000	359590000	Lgals3bp	5.25838	6.23818e-05
M1ECG0	tr|M1ECG0|M1ECG0_MUSPF ADAM metallopeptidase domain 17 (Fragment) OS=Mustela putorius furo PE=2 SV=1;tr|M3YP81|M3YP81_MUSPF Uncharacterized protein OS=Mustela putorius furo GN=ADAM17 PE=4 SV=1	3.31356e-27	205.73	1	N	NCQFETAQKKCQEAINATCKGVSYCTGNSSE	CQEAIN(1)ATCK	6	2	-0.00049185		4415900	4631700	32460000	17543000	24423000	Adam17	5.48403	0.0356212
M3XRN5	tr|M3XRN5|M3XRN5_MUSPF Uncharacterized protein OS=Mustela putorius furo GN=LRP1 PE=4 SV=1	6.09298e-39	204	1	N	EGACVVNKQTGDVTCNCSDGRVAPSCLTCVG	QTGDVTCN(1)CSDGR	8	2	-0.38967	20501000	11942000	9191300	197970000	118110000	134690000	Lrp1	10.8269	0.00515411
Table B. Mink testicular N-glycoproteins with exclusively expressed glycosylation sites in the December samples.
Protein	Fasta headers	PEP	Score	Number of Deamidation 18O (N)	Amino acid	Sequence window	Deamidation 18O (N) Probabilities	Position in peptide	Charge	Mass error [ppm]	intensity December-1	intensity December-2	intensity December-3	intensity February-1	intensity February-2	intensity February-3	Gene name
M3Z1F2	tr|M3Z1F2|M3Z1F2_MUSPF N-acetylglucosamine-6-sulfatase OS=Mustela putorius furo GN=GNS PE=3 SV=1;tr|M1ER29|M1ER29_MUSPF Glucosamine-6-sulfatase (Fragment) OS=Mustela putorius furo PE=2 SV=1	0.000196933	120.12	2	N	WAILNLVEEKNSKYYNYTLSINGKARKHGEN	YYN(1)YTLSIN(1)GK	3	2	0.74798			87200				Gns
M3Z1F2	tr|M3Z1F2|M3Z1F2_MUSPF N-acetylglucosamine-6-sulfatase OS=Mustela putorius furo GN=GNS PE=3 SV=1;tr|M1ER29|M1ER29_MUSPF Glucosamine-6-sulfatase (Fragment) OS=Mustela putorius furo PE=2 SV=1	0.000196933	120.12	2	N	VEEKNSKYYNYTLSINGKARKHGENYSVDYL	YYN(1)YTLSIN(1)GK	9	2	0.74798			87200				Gns
M1EPR8	tr|M1EPR8|M1EPR8_MUSPF Carboxypeptidase (Fragment) OS=Mustela putorius furo PE=2 SV=1;tr|M3Z1N8|M3Z1N8_MUSPF Carboxypeptidase OS=Mustela putorius furo GN=CTSA PE=3 SV=1	0.00276904	49.973	1	N	LLRSGDRVRMDPPCTNTTAASTYLNNPYVRK	MDPPCTN(1)TTAASTYLNNPYVR	7	3	-0.24591			339650				Ctsa
G9KPG3	tr|G9KPG3|G9KPG3_MUSPF Solute carrier family 29, member 1 (Fragment) OS=Mustela putorius furo PE=2 SV=1;tr|M3YMH0|M3YMH0_MUSPF Uncharacterized protein OS=Mustela putorius furo GN=SLC29A1 PE=4 SV=1	0.0308237	45.915	1	N	MTATRYFTNRLDESQNMSSVTAELSKDTQPS	LDESQN(1)MSSVTAELSK	6	2	0.9891			471550				Slc29a1
M3YX87	tr|M3YX87|M3YX87_MUSPF Uncharacterized protein OS=Mustela putorius furo GN=TPM4 PE=3 SV=1;tr|G9KUT5|G9KUT5_MUSPF Tropomyosin 1 (Fragment) OS=Mustela putorius furo PE=2 SV=1	0.0329139	45.723	1	N	ELKCGDLEEELKNVTNNLKSLEAASEKYSEK	CGDLEEELKN(0.191)VTN(0.677)N(0.132)LK	13	3	-0.95638		1925300	1013100				Tpm4
M3XPE7	tr|M3XPE7|M3XPE7_MUSPF Scavenger receptor class A member 5 OS=Mustela putorius furo GN=SCARA5 PE=3 SV=1	0.000118256	80.361	1	N	ALHATRLQDLHVLVSNASEDTRRLRLVHRGM	LQDLHVLVSN(1)ASEDTR	10	3	0.45439			1224700				Msr1
G9L343	tr|G9L343|G9L343_MUSPF Uncharacterized protein (Fragment) OS=Mustela putorius furo PE=2 SV=1;tr|M3XUL8|M3XUL8_MUSPF Uncharacterized protein OS=Mustela putorius furo GN=KIAA1324 PE=4 SV=1	0.000255887	113.63	1	N	SLCGNEGKKMSVCADNVTDLRIPEGESGFSK	MSVCADN(1)VTDLRIPEGESGFSK	7	3	-1.6025	1833600	1355600	1646500				Ephb3
M3Z0V4	tr|M3Z0V4|M3Z0V4_MUSPF Uncharacterized protein OS=Mustela putorius furo GN=CSPG4 PE=4 SV=1	6.75594e-20	153.95	1	N	TLRLDSTVLDAGELANRTGSVPRFRLLAGPR	LDSTVLDAGELAN(1)R	13	2	0.65763			1848800				Cspg4
M3YAK1	tr|M3YAK1|M3YAK1_MUSPF Uncharacterized protein OS=Mustela putorius furo GN=HARS2 PE=4 SV=1	0.00981686	85.67	1	N	SVAAGGRYDGLVGMFNPKGHKVPCVGLSIGV	YDGLVGMFN(1)PK	9	2	1.4		1752300	2135200				Hars2
M3YB47	tr|M3YB47|M3YB47_MUSPF Uncharacterized protein OS=Mustela putorius furo GN=CFI PE=3 SV=1;tr|M1EFV4|M1EFV4_MUSPF Complement factor I (Fragment) OS=Mustela putorius furo PE=2 SV=1	5.39385e-07	138.25	1	N	QKVNLLKWGEVSLINNCSRFYPGRYYEKEMV	WGEVSLIN(0.161)N(0.839)CSR	9	2	0.5989		2175900	2523100				Cfi
M3Y0J7	tr|M3Y0J7|M3Y0J7_MUSPF Uncharacterized protein OS=Mustela putorius furo GN=IGF2R PE=4 SV=1;tr|G9K5C5|G9K5C5_MUSPF Insulin-like growth factor 2 receptor (Fragment) OS=Mustela putorius furo PE=2 SV=1	0.000133068	69.602	1	N	DREAGVGVPEYQEEDNSTYNFRWYTSYACPV	EAGVGVPEYQEEDN(0.998)STYN(0.002)FR	14	3	0.27757	8538000		3180100				Igf2r
M3YYB6	tr|M3YYB6|M3YYB6_MUSPF Uncharacterized protein OS=Mustela putorius furo GN=RBX1 PE=4 SV=1	0.0023321	44.616	1	N	__MAAAMDVDTPSGTNSGAGKKRFEVKKWNA	AAAMDVDTPSGTN(1)SGAGKK	13	2	-0.39877			3183000				Rbx1
M3YAS4	tr|M3YAS4|M3YAS4_MUSPF Uncharacterized protein OS=Mustela putorius furo GN=LRRD1 PE=4 SV=1	0.0252535	34.498	2	N	VLPNGIHNLFSLKEINFDDNPLLRPPMEICK	EIN(1)FDDN(1)PLLRPPMEICK	3	3	0.5376		9915000	3187600				Lrrd1
M3YAS4	tr|M3YAS4|M3YAS4_MUSPF Uncharacterized protein OS=Mustela putorius furo GN=LRRD1 PE=4 SV=1	0.0252535	34.498	2	N	GIHNLFSLKEINFDDNPLLRPPMEICKGKQL	EIN(1)FDDN(1)PLLRPPMEICK	7	3	0.5376		9915000	3187600				Lrrd1
M3YK40	tr|M3YK40|M3YK40_MUSPF Uncharacterized protein OS=Mustela putorius furo GN=FBN2 PE=4 SV=1	0.00383409	147.29	1	N	KCRCNSGFALDTEERNCTDIDECRISPDLCG	N(1)CTDIDECR	1	2	-1.207	4717600	3294600	3201800				Fbn2
M3YKB2	tr|M3YKB1|M3YKB1_MUSPF Uncharacterized protein OS=Mustela putorius furo GN=FBN1 PE=4 SV=1;tr|M3YKB2|M3YKB2_MUSPF Uncharacterized protein OS=Mustela putorius furo GN=FBN1 PE=4 SV=1	1.28026e-09	147.29	1	N	KCRCDSGFALDSEERNCTDIDECRISPDLCG	N(1)CTDIDECR	1	2	-1.207	4717600	3294600	3201800				Fbn1
G9KDV4	tr|G9KDV4|G9KDV4_MUSPF Neuroplastin (Fragment) OS=Mustela putorius furo PE=2 SV=1;tr|M3Z0L3|M3Z0L3_MUSPF Uncharacterized protein OS=Mustela putorius furo GN=NPTN PE=4 SV=1	0.00129654	95.573	1;2	N	WIWRKKKNGMPMDIVNTSGRFFIINKENYTE	N(1)GMPMDIVN(1)TSGR	9	2	-0.23909			3568500				Nptn
G9K6C4	tr|G9K6C4|G9K6C4_MUSPF Integrin beta (Fragment) OS=Mustela putorius furo PE=2 SV=1;tr|M3Y3F8|M3Y3F8_MUSPF Integrin beta OS=Mustela putorius furo GN=ITGB1 PE=3 SV=1	4.26397e-05	73.21	2	N	DEVNSEDMDAYCRKENSSEICSNNGECVCGQ	KEN(0.965)SSEICSN(0.168)N(0.867)GECVCGQCVCR	3	3	-0.66412			3579400				Itgb1
G9K6C4	tr|G9K6C4|G9K6C4_MUSPF Integrin beta (Fragment) OS=Mustela putorius furo PE=2 SV=1;tr|M3Y3F8|M3Y3F8_MUSPF Integrin beta OS=Mustela putorius furo GN=ITGB1 PE=3 SV=1	4.26397e-05	73.21	2	N	DAYCRKENSSEICSNNGECVCGQCVCRKRDN	KEN(0.965)SSEICSN(0.168)N(0.867)GECVCGQCVCR	11	3	-0.66412			3579400				Itgb1
M3YI30	tr|M3YI30|M3YI30_MUSPF Uncharacterized protein OS=Mustela putorius furo PE=4 SV=1	1.1028e-07	108.56	1	N	EGRTCSTKHKVVPLINATAEPVTAPKKLQMP	VVPLIN(1)ATAEPVTAPK	6	2	0.1234	5523000	10708000	3607700				Ndst1
G9K856	tr|G9K856|G9K856_MUSPF Legumain (Fragment) OS=Mustela putorius furo PE=2 SV=1;tr|M3Y7Y6|M3Y7Y6_MUSPF Uncharacterized protein OS=Mustela putorius furo GN=LGMN PE=4 SV=1	1.00966e-117	249.3	2	N	RETLHKQYQLVKSHTNTSHVMQYGNKSISTM	SHTN(1)TSHVMQYGN(1)K	4	4	-0.67306	9040700		3699100				Lgmn
G9K856	tr|G9K856|G9K856_MUSPF Legumain (Fragment) OS=Mustela putorius furo PE=2 SV=1;tr|M3Y7Y6|M3Y7Y6_MUSPF Uncharacterized protein OS=Mustela putorius furo GN=LGMN PE=4 SV=1	1.00966e-117	249.3	2	N	LVKSHTNTSHVMQYGNKSISTMKVMQFQGMK	SHTN(1)TSHVMQYGN(1)K	13	4	-0.67306	9040700		3699100				Lgmn
G9KN32	tr|G9KN32|G9KN32_MUSPF Selenoprotein P, plasma, 1 (Fragment) OS=Mustela putorius furo PE=2 SV=1;tr|M3YSM4|M3YSM4_MUSPF Uncharacterized protein OS=Mustela putorius furo PE=4 SV=1	4.74382e-68	234.39	1	N	VEEAIKIAYCEEKCGNCSLTTLEAKDFCEMV	CGN(1)CSLTTLEAK	3	2	-0.23494		5691500	4026200				Sepp1
M3XQS9	tr|M3XQS9|M3XQS9_MUSPF Uncharacterized protein OS=Mustela putorius furo GN=SEL1L2 PE=4 SV=1	2.81511e-11	167.67	1	N	ISKRNTNHLRKQPKQNFTDEGDQLFKMGIKI	QN(1)FTDEGDQLFK	2	2	0.41894	10561000	10256000	4124100				Sel1l2
G9KEY4	tr|G9KEY4|G9KEY4_MUSPF Prolyl 4-hydroxylase, transmembrane (Fragment) OS=Mustela putorius furo PE=2 SV=1	5.16936e-38	188.96	1	N	PVYPETICSHTKLIANESVPFETSCRYMTVL	LIAN(1)ESVPFETSCR	4	2	0.79365		4277200	4356100				P4ha1
M3YJK3	tr|M3YJK3|M3YJK3_MUSPF Uncharacterized protein OS=Mustela putorius furo GN=VIM PE=3 SV=1	5.90527e-07	101.39	1	N	TLLIKTVETRDGQVINETSQHHDDLE_____	DGQVIN(1)ETSQHHDDLE	6	2	-0.0025427	8058400	7959900	4358600				Vim
M1EEH3	tr|M1EEH3|M1EEH3_MUSPF N-acylsphingosine amidohydrolase 1 (Fragment) OS=Mustela putorius furo PE=2 SV=1;tr|M3Z2P0|M3Z2P0_MUSPF Uncharacterized protein OS=Mustela putorius furo GN=ASAH1 PE=4 SV=1	1.31936e-18	173.64	1	N	KDAMWIGFITRSVLENSTSYEEAKNILTKTK	SVLEN(1)STSYEEAK	5	2	1.2309		8767100	4510900				Asah1
G9KEY3	tr|G9KEY3|G9KEY3_MUSPF Protein disulfide-isomerase (Fragment) OS=Mustela putorius furo PE=2 SV=1	0.00361857	99.276	1	N	QQYGVRGYPTIKFFKNGDTAAPREYTAGREA	FFKN(1)GDTAAPR	4	3	-0.38685	11764000	4355600	4578400				P4hb
M3Y0W0	tr|M3Y0W0|M3Y0W0_MUSPF Uncharacterized protein OS=Mustela putorius furo GN=HYOU1 PE=3 SV=1	0.00716803	64.52	1	N	PEQKEQPTGQKPTLKNDEL____________	EQPTGQKPTLKN(1)DEL	12	3	0.0048665		4782100	4813200				Hyou1
M3YQX4	tr|M3YQX4|M3YQX4_MUSPF Uncharacterized protein OS=Mustela putorius furo GN=CPD PE=4 SV=1	1.09152e-13	149.96	1	N	VTQNVTVKSEGATQVNFTLVRSSADSSNESK	SEGATQVN(1)FTLVR	8	2	0.0028315	4587300	1170700	5123900				Cpd
M3YR24	tr|M3YR24|M3YR24_MUSPF Uncharacterized protein OS=Mustela putorius furo GN=HSPA5 PE=3 SV=1;tr|G9KZV8|G9KZV8_MUSPF 78 kDa glucose-regulated protein (Fragment) OS=Mustela putorius furo PE=2 SV=1	0.00161248	87.083	1	N	NDQNRLTPEEIERMVNDAEKFAEEDKKLKER	MVN(1)DAEKFAEEDKK	3	3	-0.52193		4017000	5150800				Hspa5
G9KKM7	tr|G9KKM7|G9KKM7_MUSPF Reticulocalbin 3, EF-hand calcium binding domain protein (Fragment) OS=Mustela putorius furo PE=2 SV=1	9.71422e-88	195.49	1	N	YDTDRDGRVGWEELRNATYGHYAPGEEFHDV	N(1)ATYGHYAPGEEFHDVEDAETYKK	1	3	-0.29514	19318000	23057000	5509700				Rcn3
M3YD87	tr|M3YD87|M3YD87_MUSPF Uncharacterized protein OS=Mustela putorius furo GN=SPACA1 PE=4 SV=1	8.91504e-07	116.77	1	N	CTVTCGVGIREVILTNGCPGGESKCIVRVEE	EVILTN(1)GCPGGESK	6	2	0.15993		4811800	5578300				Dnah11
M3Z6R2	tr|M3Z6R2|M3Z6R2_MUSPF Uncharacterized protein OS=Mustela putorius furo PE=4 SV=1	3.20638e-09	94.09	1	N	CRLKATALCSSGLCCNETCGYLEKGILCRSP	ATALCSSGLCCN(1)ETCGYLEK	12	2	-0.30457	13354000	7161000	5646800				Adam1a
G9KU50	tr|G9KU50|G9KU50_MUSPF Transmembrane protein 43 (Fragment) OS=Mustela putorius furo PE=2 SV=1;tr|M3Z0N9|M3Z0N9_MUSPF Uncharacterized protein OS=Mustela putorius furo GN=TMEM43 PE=4 SV=1	0.000571632	82.287	1	N	____________MAANYSSTTNRREHVKMTT	AAN(1)YSSTTNRR	3	2	0.55684	6609200	5247600	5919700				Tmem43
M3Y315	tr|M3Y315|M3Y315_MUSPF Uncharacterized protein OS=Mustela putorius furo GN=SORL1 PE=4 SV=1;tr|G9KQM6|G9KQM6_MUSPF Sortilin-related receptor, L A repeats-containing (Fragment) OS=Mustela putorius furo PE=2 SV=1	9.53496e-23	164.13	1	N	KGVRPPAPSLKAKAINQTAVECTWTGPRNVV	AIN(1)QTAVECTWTGPR	3	2	-1.4378			6303700				Lrp1
M3XW73	tr|M3XW73|M3XW73_MUSPF Uncharacterized protein OS=Mustela putorius furo GN=VCL PE=4 SV=1;tr|G9KX58|G9KX58_MUSPF Vinculin (Fragment) OS=Mustela putorius furo PE=2 SV=1	3.03564e-05	78.236	1	N	IAKKIDAAQNWLADPNGGPEGEEQIRGALTE	KIDAAQNWLADPN(1)GGPEGEEQIR	13	3	0.68595	13798000	12091000	6483200				Vcl
M1EHP5	tr|M1EHP5|M1EHP5_MUSPF Cathepsin L (Fragment) OS=Mustela putorius furo PE=2 SV=1;tr|M3Y3B0|M3Y3B0_MUSPF Uncharacterized protein OS=Mustela putorius furo PE=3 SV=1	0.00013247	74.278	1	N	AQDESCKYKPEQSAANDTGFMDIHPEEESLK	YKPEQSAAN(1)DTGFMDIHPEEESLK	9	3	-0.31762	16503000		7322700				Ctsl
G9KAG1	tr|G9KAG1|G9KAG1_MUSPF Milk fat globule-EGF factor 8 protein (Fragment) OS=Mustela putorius furo PE=2 SV=1;tr|M3YWJ1|M3YWJ1_MUSPF Uncharacterized protein OS=Mustela putorius furo GN=MFGE8 PE=4 SV=1	7.55967e-10	134.13	1	N	FGHIQYVAAYKVAYSNDSMNWVEYKDPGSVD	VAYSN(1)DSMNWVEYK	5	2	-0.35239	12908000	6531600	7599400				Mfge8
M1EEH6	tr|M1EEH6|M1EEH6_MUSPF Coiled-coil domain containing 104 (Fragment) OS=Mustela putorius furo PE=2 SV=1;tr|M3XTL7|M3XTL7_MUSPF Uncharacterized protein OS=Mustela putorius furo GN=CFAP36 PE=4 SV=1	0.00924045	36.576	1	N	NIEMQLQAIRIIQERNGVLPDCLTDGSDMVS	N(1)GVLPDCLTDGSDMVSDLEQEEMK	1	3	0.70881			7757500				Cfap36
M3Z4X9	tr|M3Z4X9|M3Z4X9_MUSPF Uncharacterized protein OS=Mustela putorius furo PE=4 SV=1	0.00211349	56.882	1	N	GTPCGPGKICSNTYCNGSAAQLNYDCLPEKC	ICSN(0.019)TYCN(0.981)GSAAQLNYDCLPEK	8	3	0.85736		6243600	7812800				Adam6b
M3Z3G5	tr|M3Z3G5|M3Z3G5_MUSPF Uncharacterized protein OS=Mustela putorius furo GN=LAMB1 PE=4 SV=1;tr|G9K7T4|G9K7T4_MUSPF Laminin, beta 1 (Fragment) OS=Mustela putorius furo PE=2 SV=1	3.02562e-18	128.22	2	N	ITKYFQMSLEAEERVNASTMDPNSTVEQSAL	VN(1)ASTMDPN(1)STVEQSALTR	2	2	0.35394		5325200	7817600				Lamb1
M3Z3G5	tr|M3Z3G5|M3Z3G5_MUSPF Uncharacterized protein OS=Mustela putorius furo GN=LAMB1 PE=4 SV=1;tr|G9K7T4|G9K7T4_MUSPF Laminin, beta 1 (Fragment) OS=Mustela putorius furo PE=2 SV=1	3.02562e-18	128.22	2	N	SLEAEERVNASTMDPNSTVEQSALTRDRVED	VN(1)ASTMDPN(1)STVEQSALTR	9	2	0.35394		5325200	7817600				Lamb1
M3YR24	tr|M3YR24|M3YR24_MUSPF Uncharacterized protein OS=Mustela putorius furo GN=HSPA5 PE=3 SV=1;tr|G9KZV6|G9KZV6_MUSPF 78 kDa glucose-regulated protein (Fragment) OS=Mustela putorius furo PE=2 SV=1	0.000136985	100.11	1	N	GIDLGTTYSCVGVFKNGRVEIIANDQGNRIT	N(1)GRVEIIANDQGNR	1	3	0.25042	10146000	18141000	8604900				Hspa5
G9KIB9	tr|G9KIB9|G9KIB9_MUSPF Palmitoyl-protein thioesterase 1 (Fragment) OS=Mustela putorius furo PE=2 SV=1;tr|M3YS55|M3YS55_MUSPF Uncharacterized protein OS=Mustela putorius furo GN=PPT1 PE=4 SV=1	8.99868e-19	173.06	1	N	QAEYWHDPIKEDMYRNHSIFLADINQERGVN	N(1)HSIFLADINQER	1	2	0.20402	12263000	12379000	8723300				Ppt1
M3YQJ9	tr|M3YQJ9|M3YQJ9_MUSPF Uncharacterized protein OS=Mustela putorius furo PE=3 SV=1	0.00772736	31.37	2	N	LTLWTSDMQGDGEEQNKEALQDVEDENQ___	DN(0.002)LTLWTSDMQGDGEEQN(0.999)KEALQDVEDEN(0.999)Q	18	3	2.0764			9023700				Ywhae
M3YQJ9	tr|M3YQJ9|M3YQJ9_MUSPF Uncharacterized protein OS=Mustela putorius furo PE=3 SV=1	0.00772736	31.37	2	N	GEEQNKEALQDVEDENQ______________	DN(0.002)LTLWTSDMQGDGEEQN(0.999)KEALQDVEDEN(0.999)Q	29	3	2.0764			9023700				Ywhae
M1EIM2	tr|M1EIM2|M1EIM2_MUSPF Asporin (Fragment) OS=Mustela putorius furo PE=2 SV=1;tr|M3Y037|M3Y037_MUSPF Uncharacterized protein OS=Mustela putorius furo GN=ASPN PE=4 SV=1	1.25434e-118	250.51	1	N	LQRLGLGNNRITDIENGSLANIPRVREIHLE	ITDIEN(1)GSLANIPR	6	2	0.05149	12449000	9880500	9917200				Dcn
M3Y0W0	tr|M3Y0W0|M3Y0W0_MUSPF Uncharacterized protein OS=Mustela putorius furo GN=HYOU1 PE=3 SV=1;tr|G9K526|G9K526_MUSPF Hypoxia up-regulated 1 (Fragment) OS=Mustela putorius furo PE=2 SV=1	4.293e-06	147.34	1;2	N	QIFTEVEMTTLEKVINETWAWKNATMAEQAK	VIN(1)ETWAWKN(1)ATMAEQAK	3	3	-0.93521		7541600	9998900				Hyou1
M3XYD6	tr|M3XYD6|M3XYD6_MUSPF Uncharacterized protein OS=Mustela putorius furo GN=COL12A1 PE=4 SV=1;tr|M1EGZ7|M1EGZ7_MUSPF Collagen, type XII, alpha 1 (Fragment) OS=Mustela putorius furo PE=2 SV=1	1.24148e-11	138.75	1	N	IDCYEIIEKDIKEAGNITTDGYEILGKLLKG	EAGN(1)ITTDGYEILGK	4	2	0.092613	19666000	7569700	10192000				Col12a1
M3YUR9	tr|M3YUR9|M3YUR9_MUSPF Uncharacterized protein OS=Mustela putorius furo GN=LTF PE=3 SV=1	3.10297e-59	189.3	1	N	GDVAFVKDVTVLENTNGENPEAWAKDLKMED	DVTVLEN(0.001)TN(0.995)GEN(0.004)PEAWAK	9	2	0.0092041	26782000	9703500	10196000				Ica
M3XUQ0	tr|M3XUQ0|M3XUQ0_MUSPF Uncharacterized protein OS=Mustela putorius furo GN=EIF4G1 PE=4 SV=1	0.00101216	34.054	1	N	TPTPPQTGGGLEPQANGETPQVAVVVRPDDR	TASTPTPPQTGGGLEPQAN(1)GETPQVAVVVRPDDR	19	3	0.76712			10264000				Eif4g1
G9K538	tr|G9K538|G9K538_MUSPF Intercellular adhesion molecule 1 (Fragment) OS=Mustela putorius furo PE=2 SV=1;tr|M3Y615|M3Y615_MUSPF Uncharacterized protein OS=Mustela putorius furo GN=ICAM1 PE=4 SV=1	0.00272274	103.7	1	N	RVELLPLPRWQPVGENLTLRCQVAGGAPRRN	WQPVGEN(1)LTLR	7	2	0.031889	10165000	11168000	11757000				Icam1
G9KTR3	tr|G9KTR3|G9KTR3_MUSPF Transmembrane protein 106B (Fragment) OS=Mustela putorius furo PE=2 SV=1;tr|M3Z7R7|M3Z7R7_MUSPF Uncharacterized protein OS=Mustela putorius furo PE=4 SV=1	3.12882e-13	148.78	2	N	AQVQFSKTVIGKARLNNITNIGPLDMKQIDY	LN(1)N(1)ITNIGPLDMK	2	2	0.87121	23342000	11320000	12021000				Tmem106b
G9K7U0	tr|G9K7U0|G9K7U0_MUSPF Laminin, gamma 1 (Fragment) OS=Mustela putorius furo PE=2 SV=1;tr|M3YJG9|M3YJG9_MUSPF Uncharacterized protein OS=Mustela putorius furo GN=LAMC1 PE=4 SV=1	6.87596e-173	268.93	1	N	STEAYNLLLRTLAGENQTALEIEELNRKYEQ	TLAGEN(1)QTALEIEELNRK	6	3	-0.088098	16450000	11132000	12119000				Lamc1
M3YZ73	tr|M3YZ73|M3YZ73_MUSPF Uncharacterized protein OS=Mustela putorius furo GN=Slc2a3 PE=3 SV=1	0.000452467	104.22	1	N	AREANRAEKGPIVEMNSIQPVKETATV____	GPIVEMN(1)SIQPVK	7	2	0.45691	6874100	7860800	12281000				Slc2a1
M1EGD3	tr|M1EGD3|M1EGD3_MUSPF Basal cell adhesion molecule (Fragment) OS=Mustela putorius furo PE=2 SV=1;tr|M3Y4I1|M3Y4I1_MUSPF Uncharacterized protein OS=Mustela putorius furo GN=BCAM PE=4 SV=1	5.33802e-160	270.67	1	N	LQDKQENVLKTNLEGNLTLEGVQRGQSGTYG	TNLEGN(1)LTLEGVQR	6	2	0.90642	7064600	15484000	13524000				Alcam
M3Z391	tr|M3Z391|M3Z391_MUSPF Uncharacterized protein OS=Mustela putorius furo GN=ABCA13 PE=4 SV=1	0.0133964	35.421	1	N	REFFYSLLDVFMELSNTSAYIDRKVQLINHF	EFFYSLLDVFMELSN(1)TSAYIDRK	15	5	-1.3421	71876000		13602000				Abca13
G9KEQ2	tr|G9KEQ2|G9KEQ2_MUSPF Osteosarcoma amplified 9, endoplasmic reticulum associated protein (Fragment) OS=Mustela putorius furo PE=2 SV=1;tr|M3XSC8|M3XSC8_MUSPF Uncharacterized protein OS=Mustela putorius furo GN=OS9 PE=4 SV=1	0.00081965	93.667	1	N	SKQHRLKRYHSQTYGNGSKCDLNGRPREAEV	YHSQTYGN(1)GSK	8	2	0.40021	6429000	10608000	13939000				Os9
M3YL42	tr|M3YL42|M3YL42_MUSPF Uncharacterized protein OS=Mustela putorius furo PE=4 SV=1	3.52241e-57	200.21	1	N	LENARIRNKSQWFKVNDTLDYECLDGYESRD	VN(1)DTLDYECLDGYESR	2	2	0.096264	46891000	18318000	14214000				Cfh
M1ERX9	tr|M1ERX9|M1ERX9_MUSPF Glutamate dehydrogenase 1 (Fragment) OS=Mustela putorius furo PE=2 SV=1;tr|M3YC07|M3YC07_MUSPF Glutamate dehydrogenase OS=Mustela putorius furo GN=Glud1 PE=3 SV=1	1.74567e-19	113.26	1	N	SNAPRVKAKIIAEGANGPTTPEADKIFLERN	IIAEGAN(1)GPTTPEADKIFLER	7	3	0.023091	26792000		14522000				Glud1
G9KNF2	tr|G9KNF2|G9KNF2_MUSPF Splicing factor, arginine/serine-rich 3 (Fragment) OS=Mustela putorius furo PE=2 SV=1;tr|M3YRZ6|M3YRZ6_MUSPF Uncharacterized protein OS=Mustela putorius furo GN=SRSF3 PE=4 SV=1	8.67623e-05	72.175	1	N	SCPLDCKVYVGNLGNNGNKTELERAFGYYGP	VYVGN(0.036)LGN(0.151)N(0.662)GN(0.151)KTELER	9	3	0.15719	31327000	19896000	15734000				Srsf3
M3YYU9	tr|M1EB39|M1EB39_MUSPF Actin, alpha 2 (Fragment) OS=Mustela putorius furo PE=2 SV=1;tr|M3Y9U3|M3Y9U3_MUSPF Uncharacterized protein OS=Mustela putorius furo GN=ACTC1 PE=3 SV=1;tr|M3Y561|M3Y561_MUSPF Uncharacterized protein OS=Mustela putorius furo GN=ACTA2	0.000654971	69.451	1	N	EKSYELPDGQVITIGNERFRCPEALFQPSFL;EKSYELPDGQVITIGNERFRCPETLFQPSFI	SYELPDGQVITIGN(1)ER	14	2	0.26888		5147200	16895000				Actc1
M1EI60	tr|M1EI60|M1EI60_MUSPF Coiled-coil domain containing 48 (Fragment) OS=Mustela putorius furo PE=2 SV=1;tr|M3Z0T1|M3Z0T1_MUSPF Uncharacterized protein OS=Mustela putorius furo GN=EFCC1 PE=4 SV=1	0.0335403	72.789	1	N	RDLNISKRALGKILLNTLDACKDTPPEGRCG	ILLN(1)TLDACK	4	2	-0.63574			16895000				Krt74
M3YKT3	tr|M3YKT3|M3YKT3_MUSPF Uncharacterized protein OS=Mustela putorius furo GN=HSP90B1 PE=3 SV=1;tr|G9K4W5|G9K4W5_MUSPF Heat shock protein 90kDa beta, member 1 (Fragment) OS=Mustela putorius furo PE=2 SV=1	1.18568e-81	225.15	1	N	EVVQREEEAIQLDGLNASQIRELREKSEKFA	EGSRTDDEVVQREEEAIQLDGLN(1)ASQIR	23	4	0.4203	35398000	25724000	19554000				Hsp90b1
G9KX79	tr|G9KX79|G9KX79_MUSPF Villin 1 (Fragment) OS=Mustela putorius furo PE=2 SV=1;tr|M3YYM2|M3YYM2_MUSPF Uncharacterized protein OS=Mustela putorius furo GN=VIL1 PE=4 SV=1	0.0120586	71.614	1	N	PVPSTRLFQVQGTSANNTKAFEIQPRASSLN	LFQVQGTSAN(0.5)N(0.5)TK	10	2	0.39091	15903000	7902100	20699000				Vil1
G9KX79	tr|G9KX79|G9KX79_MUSPF Villin 1 (Fragment) OS=Mustela putorius furo PE=2 SV=1;tr|M3YYM2|M3YYM2_MUSPF Uncharacterized protein OS=Mustela putorius furo GN=VIL1 PE=4 SV=1	0.0120586	71.614	1	N	VPSTRLFQVQGTSANNTKAFEIQPRASSLNS	LFQVQGTSAN(0.5)N(0.5)TK	11	2	0.39091	15903000	7902100	20699000				Vil1
G9KIQ3	tr|G9KIQ3|G9KIQ3_MUSPF PRP39 pre-mRNA processing factor 39-like protein (Fragment) OS=Mustela putorius furo PE=2 SV=1;tr|M3Y097|M3Y097_MUSPF Uncharacterized protein OS=Mustela putorius furo GN=PRPF39 PE=4 SV=1	0.0215879	32.55	2	N	ENMRHRIIEIHQEMFNYNEHEVSKRWTFEEG	IIEIHQEMFN(1)YN(1)EHEVSKR	10	3	-1.4735	42519000	38626000	23442000				Cstf3
G9KIQ3	tr|G9KIQ3|G9KIQ3_MUSPF PRP39 pre-mRNA processing factor 39-like protein (Fragment) OS=Mustela putorius furo PE=2 SV=1;tr|M3Y097|M3Y097_MUSPF Uncharacterized protein OS=Mustela putorius furo GN=PRPF39 PE=4 SV=1	0.0215879	32.55	2	N	MRHRIIEIHQEMFNYNEHEVSKRWTFEEGIK	IIEIHQEMFN(1)YN(1)EHEVSKR	12	3	-1.4735	42519000	38626000	23442000				Cstf3
M3YKT3	tr|M3YKT3|M3YKT3_MUSPF Uncharacterized protein OS=Mustela putorius furo GN=HSP90B1 PE=3 SV=1;tr|G9K4W5|G9K4W5_MUSPF Heat shock protein 90kDa beta, member 1 (Fragment) OS=Mustela putorius furo PE=2 SV=1	2.89975e-50	163.18	2	N	SKHNNDTQHIWESDSNEFSVIADPRGNTLGR	HN(0.137)N(0.863)DTQHIWESDSN(1)EFSVIADPR	14	3	0.67826		10046000	25084000				Hsp90b1
M3YKT3	tr|M3YKT3|M3YKT3_MUSPF Uncharacterized protein OS=Mustela putorius furo GN=HSP90B1 PE=3 SV=1;tr|G9K4W5|G9K4W5_MUSPF Heat shock protein 90kDa beta, member 1 (Fragment) OS=Mustela putorius furo PE=2 SV=1	1.33922e-50	163.18	1;2	N	AFLVADKVIVTSKHNNDTQHIWESDSNEFSV	HN(0.137)N(0.863)DTQHIWESDSN(1)EFSVIADPR	3	3	0.67826		20972000	25084000				Hsp90b1
M3YK60	tr|M3YK60|M3YK60_MUSPF Uncharacterized protein OS=Mustela putorius furo GN=YBX3 PE=4 SV=1	2.65103e-45	146.06	1	N	PAVGEAEDKENQQAANGPNQPSVRRGYRRPY	PAPAVGEAEDKENQQAAN(0.997)GPN(0.003)QPSVR	18	3	0.3661	58273000	8171900	25504000				Ybx3
M3YWG8	tr|M3YWG8|M3YWG8_MUSPF Uncharacterized protein OS=Mustela putorius furo GN=RHCG PE=3 SV=1	1.38576e-48	207.04	1	N	EADADAHWADSKAQHNTSDLENEFYYRYPSF	AQHN(1)TSDLENEFYYR	4	3	-0.15068	65999000	54707000	31786000				Rhcg
M3Z2K1	tr|M3Z2K1|M3Z2K1_MUSPF Uncharacterized protein OS=Mustela putorius furo GN=TRIB3 PE=4 SV=1	0.0303898	41.227		N	APAGALSRRKRLELDNDLDTECPTRKQARRG	LELDN(1)DLDTECPTRK	5	3	1.5872	28119000	34823000	32211000				Trib3
M1EL19	tr|M1EL19|M1EL19_MUSPF Cathepsin L2 (Fragment) OS=Mustela putorius furo PE=2 SV=1;tr|M3Y6C5|M3Y6C5_MUSPF Uncharacterized protein OS=Mustela putorius furo GN=CTSV PE=3 SV=1	1.91877e-05	79.236	1	N	RDTDSCNYKPEYSVANDTGFVDIPQRERALM	DTDSCNYKPEYSVAN(1)DTGFVDIPQR	15	3	0.15578			32334000				Ctsl
M3YJN9	tr|M3YJN9|M3YJN9_MUSPF Uncharacterized protein OS=Mustela putorius furo GN=PLBD1 PE=4 SV=1;tr|G9KH03|G9KH03_MUSPF Phospholipase B domain containing 1 (Fragment) OS=Mustela putorius furo PE=2 SV=1	2.76272e-20	132.74	2	N	MPAEKTVEVKNVLDRNGDAYGFYNDSIKTTG	NVLDRN(1)GDAYGFYN(1)DSIK	6	3	0.35892	46125000	38837000	32410000				Tap1
G9KTR3	tr|G9KTR3|G9KTR3_MUSPF Transmembrane protein 106B (Fragment) OS=Mustela putorius furo PE=2 SV=1;tr|M3Z7R7|M3Z7R7_MUSPF Uncharacterized protein OS=Mustela putorius furo PE=4 SV=1	2.05342e-223	298.31	1;2	N	QVQFSKTVIGKARLNNITNIGPLDMKQIDYT	LN(1)N(1)ITNIGPLDMK	3	2	0.87121	48463000	64866000	40827000				Tmem106b
M3YHB5	tr|M3YHB5|M3YHB5_MUSPF Peptidylprolyl isomerase OS=Mustela putorius furo GN=FKBP10 PE=4 SV=1	1.31909e-26	145.05	1	N	DPVEIKILSPPPETCNETAKPGDFVRYHYNC	ILSPPPETCN(1)ETAKPGDFVR	10	3	-0.25498	157830000	49491000	62712000				Fkbp10
G9KU15	tr|G9KU15|G9KU15_MUSPF Transmembrane protein 206 (Fragment) OS=Mustela putorius furo PE=2 SV=1;tr|M3YWP6|M3YWP6_MUSPF Uncharacterized protein OS=Mustela putorius furo GN=TMEM206 PE=4 SV=1	2.42485e-61	225.1	2	N	SPGQPGDMDCTTQRINYTDPFSNQTLKSALI	IN(1)YTDPFSN(1)QTLK	2	2	0.20759	194470000	113020000	79327000				Tmem206
G9KU15	tr|G9KU15|G9KU15_MUSPF Transmembrane protein 206 (Fragment) OS=Mustela putorius furo PE=2 SV=1;tr|M3YWP6|M3YWP6_MUSPF Uncharacterized protein OS=Mustela putorius furo GN=TMEM206 PE=4 SV=1	2.42485e-61	225.1	2	N	MDCTTQRINYTDPFSNQTLKSALIVQGPREV	IN(1)YTDPFSN(1)QTLK	9	2	0.20759	194470000	113020000	79327000				Tmem206
M1EGN5	tr|M1EGN5|M1EGN5_MUSPF Complement component 8, gamma polypeptide (Fragment) OS=Mustela putorius furo PE=2 SV=1;tr|M3YHR2|M3YHR2_MUSPF Uncharacterized protein OS=Mustela putorius furo GN=C8G PE=3 SV=1	6.76816e-25	187.85	1	N	SDLALSAFEQHVQRANLTEDHVLFFPKYGFC	AN(1)LTEDHVLFFPK	2	2	0.011448	22163000	30699000	99043000				C8g
M3YC38	tr|M3YC38|M3YC38_MUSPF Uncharacterized protein OS=Mustela putorius furo GN=EFHC1 PE=4 SV=1	0.0179864	48.004	1	N	VRRPTVGIGGERLQVNQLSQAELDELASKAP	LQVN(1)QLSQAELDELASK	4	2	0.034366	153760000	332300000	178030000				Calml3
M3YFK0	tr|M3YFK0|M3YFK0_MUSPF Uncharacterized protein OS=Mustela putorius furo GN=LY96 PE=4 SV=1	0.00143722	94.692	1	N	DDLYSFCRALKGETVNTAVSFSFRGLRFSKG	GETVN(1)TAVSFSFR	5	2	-0.51025	292060000	267140000	322210000				Ly96
M3Z4X9	tr|M3Z4X9|M3Z4X9_MUSPF Uncharacterized protein OS=Mustela putorius furo PE=4 SV=1	0.0056029	46.964	1	N	HVRPGTPCGPGKICSNTYCNGSAAQLNYDCL	ICSN(0.504)TYCN(0.452)GSAAQLN(0.044)YDCLPEK	4	3	-0.17879	4247400	464220					Adam6b
M3XPS2	tr|M3XPS2|M3XPS2_MUSPF Uncharacterized protein OS=Mustela putorius furo GN=STS PE=4 SV=1	6.09251e-10	130.1	1	N	LMRNREITQQPLSYDNLTQRLTADAAQFMRR	EITQQPLSYDN(1)LTQR	11	2	0.51978		832820					Arsa
M3XVW6	tr|M3XVW6|M3XVW6_MUSPF Uncharacterized protein OS=Mustela putorius furo GN=KNG1 PE=4 SV=1	6.76361e-09	148.91	1;2	N	EVPLNHSIAKLNAENNGTFYFKVDKVKSATV	LNAEN(0.02)N(0.98)GTFYFK	6	2	0.74644		1203000					Kng1
M3XVS6	tr|M3XVS6|M3XVS6_MUSPF Uncharacterized protein OS=Mustela putorius furo GN=DYNLL1 PE=4 SV=1	0.000988044	63.726	1	N	______MCDRKAVIKNADMSEEMQQDSVECA	N(1)ADMSEEMQQDSVECATQALEK	1	3	-0.078492	11225000	1206200					Dynll1
M3Y191	tr|M3Y191|M3Y191_MUSPF Uncharacterized protein OS=Mustela putorius furo GN=EMILIN2 PE=4 SV=1	0.0124696	124.08	1	N	EDHLMGDSLNLLKSLNDTMHRKFQETERSIQ	SLN(1)DTMHR	3	2	-0.076336		1335200					Emilin2
G9KHC0	tr|G9KHC0|G9KHC0_MUSPF Procollagen-lysine, 2-oxoglutarate 5-dioxygenase 3 (Fragment) OS=Mustela putorius furo PE=2 SV=1	0.00211801	104.17	1	N	ETEGYRRFLRSAEFFNYTVRTLGLGEEWRGG	SAEFFN(1)YTVR	6	2	0.35976		1622600					Plod3
G9KRR6	tr|G9KRR6|G9KRR6_MUSPF STT3, subunit of the oligosaccharyltransferase complex,-like protein A (Fragment) OS=Mustela putorius furo PE=2 SV=1;tr|M3Y523|M3Y523_MUSPF Uncharacterized protein OS=Mustela putorius furo GN=STT3A PE=4 SV=1	9.53807e-19	147.24	2	N	GYQITAMANRTILVDNNTWNNTHISRVGQAM	TILVDN(0.903)N(0.097)TWN(0.903)N(0.097)THISR	6	3	0.95807		2627500					Stt3a
G9KRR6	tr|G9KRR6|G9KRR6_MUSPF STT3, subunit of the oligosaccharyltransferase complex,-like protein A (Fragment) OS=Mustela putorius furo PE=2 SV=1;tr|M3Y523|M3Y523_MUSPF Uncharacterized protein OS=Mustela putorius furo GN=STT3A PE=4 SV=1	9.53807e-19	147.24	1;2	N	TAMANRTILVDNNTWNNTHISRVGQAMASTE	TILVDN(0.903)N(0.097)TWN(0.903)N(0.097)THISR	10	3	0.95807		2627500					Stt3a
M3XRN5	tr|M3XRN5|M3XRN5_MUSPF Uncharacterized protein OS=Mustela putorius furo GN=LRP1 PE=4 SV=1	1.26574e-25	170.52	1	N	PTNFYLGSDGRTCVSNCTASQFVCKNDKCIP	TCVSN(1)CTASQFVCK	5	2	0.50438	3499000	2699500					Lrp1
M1EGV2	tr|M1EGV2|M1EGV2_MUSPF CD46 molecule, complement regulatory protein (Fragment) OS=Mustela putorius furo PE=2 SV=1;tr|M3XUZ6|M3XUZ6_MUSPF Uncharacterized protein OS=Mustela putorius furo GN=CD46 PE=4 SV=1	0.00158679	114.83	1	N	_DACDPPPRFEFMKPNATKSSYNPGDVVYFV	FEFMKPN(1)ATK	7	3	0.46472	9676100	2892000					Cd46
M1EIL4	tr|M1EIL4|M1EIL4_MUSPF Tetraspanin (Fragment) OS=Mustela putorius furo PE=2 SV=1;tr|M3YCH1|M3YCH1_MUSPF Tetraspanin OS=Mustela putorius furo GN=CD151 PE=3 SV=1	2.99042e-20	147.64	1	N	SAVDRLQQEFHCCGSNNSQDWRDSEWIRSGQ	LQQEFHCCGSN(0.88)N(0.12)SQDWR	11	3	0.11919		3066200					Cd151
M3YC81	tr|M3YC81|M3YC81_MUSPF Uncharacterized protein OS=Mustela putorius furo GN=TMEM2 PE=4 SV=1;tr|G9KU08|G9KU08_MUSPF Transmembrane protein 2 (Fragment) OS=Mustela putorius furo PE=2 SV=1	0.000839626	123.75	1	N	SFKAGLFIDKGVKTTNASSADPREYLCLDNS	TTN(1)ASSADPR	3	2	0.42519		3401200					Tmem2
G9KIN6	tr|G9KIN6|G9KIN6_MUSPF Protein C (Fragment) OS=Mustela putorius furo PE=2 SV=1;tr|M3YKH6|M3YKH6_MUSPF Uncharacterized protein OS=Mustela putorius furo GN=PROC PE=3 SV=1	2.42032e-12	169.58	1	N	GKRLEKKRKHLKRDTNQTDQVDPRLVNGKET	DTN(1)QTDQVDPR	3	2	-0.34515	3828600	3750100					Proc
M3YA54	tr|M3YA54|M3YA54_MUSPF Uncharacterized protein OS=Mustela putorius furo GN=TRIM28 PE=4 SV=1;tr|G9KV21|G9KV21_MUSPF Tripartite motif-containing 28 (Fragment) OS=Mustela putorius furo PE=2 SV=1	0.000257462	78.285	1	N	LQIMKELNKRGRVLVNDAQKVTEGQQERLER	VLVN(1)DAQKVTEGQQER	4	3	0.93238		3951900					Trim28
M3Y3H8	tr|M3Y3H8|M3Y3H8_MUSPF Malate dehydrogenase OS=Mustela putorius furo GN=MDH1 PE=3 SV=1;tr|G9KA06|G9KA06_MUSPF Malate dehydrogenase (Fragment) OS=Mustela putorius furo PE=2 SV=1	0.00108772	67.456	1	N	KKSVKVIVVGNPANTNCLTAAKSAPSIPKEN	VIVVGN(0.001)PAN(0.027)TN(0.972)CLTAAK	11	2	1.1376	6730900	4134900					Mdh1
M3Z0W0	tr|M3Z0W0|M3Z0W0_MUSPF Tetraspanin OS=Mustela putorius furo GN=TSPAN3 PE=3 SV=1;tr|G9KVK0|G9KVK0_MUSPF Tetraspanin (Fragment) OS=Mustela putorius furo PE=2 SV=1	0.00105247	122.13	1	N	NYSDWENTDWFKETKNQSVPLSCCRETASSC	N(1)QSVPLSCCR	1	2	-0.22678		4384400					Tspan7
M3Z0H0	tr|M3Z0H0|M3Z0H0_MUSPF Uncharacterized protein OS=Mustela putorius furo GN=NEO1 PE=4 SV=1	0.00240481	62.454	1	N	EPVDTLSVRGSSVILNCSAYSEPSPKIEWKK	GSSVILN(1)CSAYSEPSPK	7	2	-0.57		4613100					Dcc
M3Z1F2	tr|M3Z1F2|M3Z1F2_MUSPF N-acetylglucosamine-6-sulfatase OS=Mustela putorius furo GN=GNS PE=3 SV=1	0.0181085	82.831	1	N	DIKVPLLVRGPGIKPNQTSKMLVANIDLGPT	GPGIKPN(1)QTSK	7	3	0.6599		5166600					Gns
M3YZ85	tr|M3YZ85|M3YZ85_MUSPF Uncharacterized protein OS=Mustela putorius furo GN=CD163 PE=4 SV=1	6.62915e-17	179.42	1	N	WITCADKIRLQEGNSNCSGRVELWHGGSWGT	LQEGN(0.011)SN(0.989)CSGR	7	2	-0.83495		5442400					Cd163
M3YKB2	tr|M3YKB1|M3YKB1_MUSPF Uncharacterized protein OS=Mustela putorius furo GN=FBN1 PE=4 SV=1;tr|M3YKB2|M3YKB2_MUSPF Uncharacterized protein OS=Mustela putorius furo GN=FBN1 PE=4 SV=1	0.00126413	66.289	1	N	YNDKLLVCEDIDECQNGPVCQRNAECINTAG	LLVCEDIDECQN(1)GPVCQR	12	2	1.1717		6518100					Fbn1
M3YWB6	tr|M3YWB6|M3YWB6_MUSPF Uncharacterized protein OS=Mustela putorius furo GN=SEMA4B PE=3 SV=1	5.1534e-08	145.9	1	N	SWIQDIEGANTRGLCNTSSPGPRSPVLTGEK	GLCN(1)TSSPGPR	4	2	-0.25198		7633700					Sema4b
G9KPT2	tr|G9KPT2|G9KPT2_MUSPF Anion exchange protein (Fragment) OS=Mustela putorius furo PE=2 SV=1;tr|M3YAJ3|M3YAJ3_MUSPF Anion exchange protein OS=Mustela putorius furo GN=SLC4A2 PE=3 SV=1	1.11905e-27	129.02	1	N	ENSTWRATGAALGPGNGSSAGPAGQGRPRGQ	ATGAALGPGN(1)GSSAGPAGQGRPR	10	3	-0.1233		8205900					Slc4a2
M3XTA9	tr|M3XTA9|M3XTA9_MUSPF Uncharacterized protein OS=Mustela putorius furo GN=FXR1 PE=4 SV=1;tr|M1ERY3|M1ERY3_MUSPF Fragile X mental retardation, autosomal-like protein 1 (Fragment) OS=Mustela putorius furo PE=2 SV=1	0.0113534	47.38	1	N	INTLKEENTQEAAVLNGVS____________	TPGEEKINTLKEENTQEAAVLN(1)GVS	22	3	0.60134		9051500					Fxr1
M3YUW0	tr|M3YUW0|M3YUW0_MUSPF Uncharacterized protein OS=Mustela putorius furo GN=MARCKSL1 PE=4 SV=1;tr|G9L107|G9L107_MUSPF MARCKS-like 1 (Fragment) OS=Mustela putorius furo PE=2 SV=1	0.00374529	25.048	1	N	NGDLSPKGEGESPPVNGTEEAAGATGDAIEP	GEGESPPVN(1)GTEEAAGATGDAIEPAPPSQGAEVKGDAPAKETPK	9	4	0.49537	32820000	10463000					Marcksl1
G9KRR6	tr|G9KRR6|G9KRR6_MUSPF STT3, subunit of the oligosaccharyltransferase complex,-like protein A (Fragment) OS=Mustela putorius furo PE=2 SV=1;tr|M3Y523|M3Y523_MUSPF Uncharacterized protein OS=Mustela putorius furo GN=STT3A PE=4 SV=1	2.10606e-05	74.141	1;2	N	AMANRTILVDNNTWNNTHISRVGQAMASTEE	TILVDN(0.816)N(0.186)TWN(0.403)N(0.595)THISR	11	3	-0.1446		11500000					Stt3a
M3XUJ4	tr|M3XUJ4|M3XUJ4_MUSPF Uncharacterized protein OS=Mustela putorius furo GN=HSP90AA1 PE=3 SV=1	0.000988554	85.274	1	N	NKTKPIWTRNPDDITNEEYGEFYKSLTNDWE	NPDDITN(1)EEYGEFYK	7	2	-2.5312		11589000					Hsp90aa1
M3YKB2	tr|M3YKB1|M3YKB1_MUSPF Uncharacterized protein OS=Mustela putorius furo GN=FBN1 PE=4 SV=1;tr|M3YKB2|M3YKB2_MUSPF Uncharacterized protein OS=Mustela putorius furo GN=FBN1 PE=4 SV=1	1.30184e-78	182.39	1	N	CVDENECQTKPGICENGRCLNTRGSYTCECN	RPDGEGCVDENECQTKPGICEN(1)GR	22	4	-1.046		17630000					Fbn1
M3Z103	tr|M3Z103|M3Z103_MUSPF Uncharacterized protein OS=Mustela putorius furo GN=HSPA4L PE=3 SV=1;tr|G9K4X6|G9K4X6_MUSPF Heat shock 70kDa protein 4-like protein (Fragment) OS=Mustela putorius furo PE=2 SV=1	1.22769e-73	190.8	1	N	KVEVAEDKAKANSEHNGPMDGQSGTETKPDT	ANSEHN(1)GPMDGQSGTETKPDTTK	6	3	-0.70354	86071000	61264000					Hspa4l
M3YB38	tr|M3YB38|M3YB38_MUSPF Uncharacterized protein OS=Mustela putorius furo GN=SEL1L PE=4 SV=1	0.0287518	83.364	1	N	MQEAEMMYQTGMKILNGSNKKSQKREAYRYL	ILN(0.865)GSN(0.135)KK	3	2	-0.94314		88563000					Sel1l
G9KQU3	tr|G9KQU3|G9KQU3_MUSPF Spermatoproteinis associated, serine-rich 2 (Fragment) OS=Mustela putorius furo GN=SPATS2 PE=2 SV=1	0.0304254	53.569		N	SATPDMLDRTGSMLENGISDFEPKSLTMQST	TGSMLEN(1)GISDFEPK	7	2	0.60481	1721100						Vav2
M3YNY9	tr|M3YNY9|M3YNY9_MUSPF Uncharacterized protein OS=Mustela putorius furo GN=SPTAN1 PE=4 SV=1	0.0019602	63.827	1	N	HEGFERDLAALGDKVNSLGETAERLIQSHPE	DLAALGDKVN(1)SLGETAER	10	3	0.24287	2130800						Spta1
M3YBP3	tr|M3YBP3|M3YBP3_MUSPF Uncharacterized protein OS=Mustela putorius furo GN=ATRN PE=4 SV=1	0.0184888	72.096	1	N	KDKIYMYGGKIDSTGNVTNELRVFHIHNESW	IDSTGN(0.972)VTN(0.028)ELR	6	2	-1.1608	3384400						Atrn
M3Z063	tr|M3Z063|M3Z063_MUSPF Uncharacterized protein OS=Mustela putorius furo GN=OPALIN PE=4 SV=1	0.0168711	34.658	1	N	LVSLLFMLIHRRRSSNDSSEEIERPCEISEI	SSN(0.998)DSSEEIERPCEISEIYDN(0.002)PK	3	3	-0.78911	3542100						Necab3
G9L4C4	tr|G9L4C4|G9L4C4_MUSPF Uncharacterized protein (Fragment) OS=Mustela putorius furo PE=2 SV=1;tr|M3YI13|M3YI13_MUSPF Uncharacterized protein OS=Mustela putorius furo GN=OGFOD3 PE=4 SV=1	0.000453777	164.78	1	N	ASALHLTKPTFFSRINSTQARTAHDEYWHAH	IN(1)STQAR	2	2	-0.93179	3947700						Ogfod3
G9KII9	tr|G9KII9|G9KII9_MUSPF Protein kinase, cAMP-dependent, regulatory, type II, alpha (Fragment) OS=Mustela putorius furo PE=2 SV=1;tr|M3YSF8|M3YSF8_MUSPF Uncharacterized protein OS=Mustela putorius furo GN=PRKAR2A PE=4 SV=1	0.00769333	40.137	1	N	VKADEHVIDQGDDGDNFYVIERGTYDILVTK	ADEHVIDQGDDGDN(1)FYVIER	14	3	-0.11298	5184600						Prkar2b
G9K7U0	tr|G9K7U0|G9K7U0_MUSPF Laminin, gamma 1 (Fragment) OS=Mustela putorius furo PE=2 SV=1;tr|M3YJG9|M3YJG9_MUSPF Uncharacterized protein OS=Mustela putorius furo GN=LAMC1 PE=4 SV=1	1.94357e-48	207.47	1	N	NKTAAEEALRRIPAINQTIMEANEKTREAQL	RIPAIN(1)QTIMEANEK	6	3	1.4404	6987800						Lamc1
M3XRN5	tr|M3XRN5|M3XRN5_MUSPF Uncharacterized protein OS=Mustela putorius furo GN=LRP1 PE=4 SV=1	3.01817e-75	234.79	1	N	DRTHANGSIKRGSKDNATDSVALRTGIGVQL	RGSKDN(1)ATDSVALR	6	3	0.47878	8645800						Lrp1
M3XRN5	tr|M3XRN5|M3XRN5_MUSPF Uncharacterized protein OS=Mustela putorius furo GN=LRP1 PE=4 SV=1	1.08406e-99	250.72	1	N	ANAQQKTSVIRVNRFNSTDYQVVTRVDKGGA	FN(1)STDYQVVTR	2	2	-0.1085	8658700						Lrp1
M3Z7F2	tr|M3XX31|M3XX31_MUSPF Tubulin alpha chain OS=Mustela putorius furo PE=3 SV=1;tr|M3Z7F2|M3Z7F2_MUSPF Tubulin alpha chain OS=Mustela putorius furo GN=TUBA1B PE=3 SV=1;tr|M3YT39|M3YT39_MUSPF Uncharacterized protein OS=Mustela putorius furo GN=TUBA1A PE=3 SV=	3.42535e-08	89.013	1	N	QMPSDKTIGGGDDSFNTFFSETGAGKHVPRA	TIGGGDDSFN(1)TFFSETGAGK	10	2	0.32231	14253000						Tuba3a
G9KHX5	tr|G9KHX5|G9KHX5_MUSPF Pyrophosphatase 1 (Fragment) OS=Mustela putorius furo PE=2 SV=1;tr|M3XYZ3|M3XYZ3_MUSPF Uncharacterized protein OS=Mustela putorius furo GN=PPA1 PE=4 SV=1	9.49531e-05	72.086	1	N	AINVDDPDAANYNDINDVKRLKPGYLEATVD	VIAINVDDPDAAN(0.003)YN(0.026)DIN(0.972)DVKR	18	3	-2.9945	15005000						Ppa1
G9KGV5	tr|G9KGV5|G9KGV5_MUSPF Pyruvate kinase (Fragment) OS=Mustela putorius furo PE=2 SV=1;tr|M3Z0A6|M3Z0A6_MUSPF Pyruvate kinase OS=Mustela putorius furo GN=PKM PE=3 SV=1	4.97676e-21	135.91	1	N	QVKQKGADFLVTEVENGGSLGSKKGVNLPGA	GADFLVTEVEN(1)GGSLGSK	11	2	1.094	42770000						Pkm
M3XRN5	tr|M3XRN5|M3XRN5_MUSPF Uncharacterized protein OS=Mustela putorius furo GN=LRP1 PE=4 SV=1	0.0121422	133.12	1	N	SVFEDFIYWSDRTHANGSIKRGSKDNATDSV	THAN(1)GSIK	4	2	-0.62288	353660000						Lrp1
Table C. Mink testicular N-glycoproteins with exclusively expressed glycosylation sites in the February samples.
Protein	Fasta headers	PEP	Score	Number of Deamidation 18O (N)	Amino acid	Sequence window	Deamidation 18O (N) Probabilities	Position in peptide	Charge	Mass error [ppm]	intensity December-1	intensity December-2	intensity December-3	intensity February-1	intensity February-2	intensity February-3	Gene name
M3Y0I8	tr|M3Y0I8|M3Y0I8_MUSPF Uncharacterized protein OS=Mustela putorius furo GN=LAMA1 PE=4 SV=1	3.21967e-23	200.05	1	N	VNRVQENADTITRRTNESLLTLRAIPEGIQG	TN(1)ESLLTLR	2	2	-0.4228				1343000		5121200	Lama1
M3Z4B4	tr|M3Z4B4|M3Z4B4_MUSPF L-lactate dehydrogenase OS=Mustela putorius furo PE=3 SV=1	0.000124186	140.5	1	N	SEEEALFKKSADTIWNIQKDLVF________	SADTIWN(1)IQK	7	2	-0.036572				2810600	6889800	4451200	Ldha
M1EM37	tr|M1EM37|M1EM37_MUSPF Fibulin 2 (Fragment) OS=Mustela putorius furo PE=2 SV=1;tr|M3Z0P7|M3Z0P7_MUSPF Uncharacterized protein OS=Mustela putorius furo GN=FBLN2 PE=4 SV=1	7.63388e-11	103.85	1	N	GVMGAKEGEACGAEDNDTCGISLYKQCCDCC	EGEACGAEDN(1)DTCGISLYK	10	2	-0.4022				2927000	6267600	8405600	Fbln2
M1EPI4	tr|M1EPI4|M1EPI4_MUSPF Cytokine receptor-like factor 1 (Fragment) OS=Mustela putorius furo PE=2 SV=1;tr|M3YVQ3|M3YVQ3_MUSPF Uncharacterized protein OS=Mustela putorius furo GN=CRLF1 PE=4 SV=1	5.64332e-09	150.61	1	N	RVEDSVDWKVVDDVSNQTSCRLAGLKPGTVY	VVDDVSN(1)QTSCR	7	2	1.0973				6123300	5433400	10456000	Prlr
M3YWX7	tr|M3YWX7|M3YWX7_MUSPF Uncharacterized protein OS=Mustela putorius furo GN=EPHB2 PE=3 SV=1	0.0001284	90.827	1	N	PIGRCMCKAGFEAAENGTVCRGCPSGTFKAN	AGFEAAEN(1)GTVCR	8	2	0.10387				6504800			Ephb1
M3XRX2	tr|M3XRX2|M3XRX2_MUSPF Acrosin OS=Mustela putorius furo GN=ACR PE=3 SV=1;tr|M1ECY1|M1ECY1_MUSPF Acrosin (Fragment) OS=Mustela putorius furo PE=2 SV=1	0.000271271	113.44	1	N	LCNSTQWYNGRIRSTNVCAGYPEGKIDTCQG	STN(1)VCAGYPEGK	3	2	-0.3247				7309800	6390400	6294700	Hpn
M1EJD6	tr|M1EJD6|M1EJD6_MUSPF Hexosyltransferase (Fragment) OS=Mustela putorius furo PE=2 SV=1;tr|M3Z536|M3Z536_MUSPF Hexosyltransferase OS=Mustela putorius furo GN=B3GNT2 PE=3 SV=1	0.000842633	94.409	1	N	RQAIRESWGRETNVGNQTVVRVFLLGQTPPE	ETNVGN(1)QTVVR	6	2	0.096696				7392300	5105500		B3GNT2
M3XUZ0	tr|M3XUZ0|M3XUZ0_MUSPF Uncharacterized protein OS=Mustela putorius furo GN=ADGRE2 PE=3 SV=1	1.08501e-26	201.21	1	N	PTDCAQWCPPKSTCVNATACRCSPGFISSSG	STCVN(1)ATACR	5	2	-0.60859				7805300	4003700	5928600	Cd97
M3YAJ1	tr|M3YAJ1|M3YAJ1_MUSPF Uncharacterized protein OS=Mustela putorius furo PE=4 SV=1	0.000211245	79.633	1	N	KAEWDTDQWKTENYINESTEVQSEQKGQESS	TENYIN(1)ESTEVQSEQK	6	2	-0.2601				8386800			Spata6
A0A1Q2SQ05	tr|A0A1Q2SQ05|A0A1Q2SQ05_MUSSB MHC class II antigen (Fragment) OS=Mustela sibirica GN=Musi-DRB PE=4 SV=1	1.01709e-53	223.36	1	N	____LYLTKSECYFTNGTERVRFLKRLFYNG	SECYFTN(1)GTER	7	2	0.52391				9141700		9066300	P20040
M3YM17	tr|M3YM17|M3YM17_MUSPF Uncharacterized protein OS=Mustela putorius furo GN=LGALS3BP PE=4 SV=1;tr|G9K845|G9K845_MUSPF Lectin, galactoside-binding, soluble, 3 binding protein (Fragment) OS=Mustela putorius furo PE=2 SV=1	3.49405e-12	135.81	1	N	KSRCRHSQDASAVCTNETRSTHTLDLSDELP	HSQDASAVCTN(1)ETR	11	3	0.25379				9175500			Lgals3bp
G9KAB6	tr|G9KAB6|G9KAB6_MUSPF Receptor protein-tyrosine kinase (Fragment) OS=Mustela putorius furo PE=2 SV=1;tr|M3YDN7|M3YDN7_MUSPF Uncharacterized protein OS=Mustela putorius furo GN=MERTK PE=3 SV=1	0.00453231	134.05	1	N	AIIASFSITSVQRSDNGSYICKMKINNEEIV	SDN(1)GSYICK	3	2	-0.21284				9228800	5849100	8585200	Mertk
M3YLT3	tr|M3YLT3|M3YLT3_MUSPF Uncharacterized protein OS=Mustela putorius furo GN=TIMP3 PE=4 SV=1	0.00732745	81.296		N	CSWYRGWAPPDKSIINATDP___________	SIIN(1)ATDP	4	1	1.2484				9585100	6080800		Timp3
M1EQW5	tr|M1EQW5|M1EQW5_MUSPF Peptidylprolyl isomerase (Fragment) OS=Mustela putorius furo PE=2 SV=1;tr|M3XVM3|M3XVM3_MUSPF Peptidylprolyl isomerase OS=Mustela putorius furo GN=FKBP7 PE=4 SV=1	0.00135598	102.62	1	N	ESTEEVKIEVLHRPENCSKTSKKGDLLNAHY	IEVLHRPEN(1)CSK	9	3	0.16307				11519000			Fkbp7
M3Y284	tr|M3Y284|M3Y284_MUSPF Uncharacterized protein OS=Mustela putorius furo PE=4 SV=1;tr|M3YDS7|M3YDS7_MUSPF Uncharacterized protein OS=Mustela putorius furo PE=4 SV=1;tr|G9KNY4|G9KNY4_MUSPF Signal-regulatory protein alpha (Fragment) OS=Mustela putorius furo P	1.16988e-05	114.5	1	N	VVSGPTARASPEQTVNFTCKSRGFSPRNITL	ASPEQTVN(1)FTCK	8	2	0.042299				11716000	10207000	11397000	Sirpa
M3YTM8	tr|M3YTM8|M3YTM8_MUSPF Uncharacterized protein OS=Mustela putorius furo GN=Tcam1 PE=4 SV=1	0.00853532	86.898	1	N	ELSPFVSWKGDTAWANATVRAMETGDQELSC	GDTAWAN(1)ATVR	7	2	-1.2309				11856000			Tcam1
G9KTT6	tr|G9KTT6|G9KTT6_MUSPF Transmembrane protein 131 (Fragment) OS=Mustela putorius furo PE=2 SV=1;tr|M3YIL6|M3YIL6_MUSPF Uncharacterized protein OS=Mustela putorius furo GN=TMEM131 PE=4 SV=1	1.35593e-08	172.88	1	N	TKGVMRASFSSREADNHTAFIRIKTNASDST	EADN(1)HTAFIR	4	3	-0.27838				11960000	9152700	22116000	Tmem131
G9KNF2	tr|G9KNF2|G9KNF2_MUSPF Splicing factor, arginine/serine-rich 3 (Fragment) OS=Mustela putorius furo PE=2 SV=1;tr|M3YRZ6|M3YRZ6_MUSPF Uncharacterized protein OS=Mustela putorius furo GN=SRSF3 PE=4 SV=1	0.000568105	75.739	1	N	PLDCKVYVGNLGNNGNKTELERAFGYYGPLR	VYVGNLGN(0.001)N(0.423)GN(0.577)KTELER	11	2	-0.16691				13522000			Srsf3
G9KPR4	tr|G9KPR4|G9KPR4_MUSPF Solute carrier family 44, member 2 (Fragment) OS=Mustela putorius furo PE=2 SV=1;tr|M3Y4B4|M3Y4B4_MUSPF Uncharacterized protein OS=Mustela putorius furo GN=SLC44A2 PE=3 SV=1	3.96694e-08	146.16	1	N	VGNETTYEDGHGSRKNVTELVEGAKKANGVL	KN(1)VTELVEGAK	2	2	-0.62022				13582000			Slc44a2
M3XWP9	tr|M3XWP9|M3XWP9_MUSPF Uncharacterized protein OS=Mustela putorius furo GN=ITGAV PE=3 SV=1	5.19349e-31	162.22	1	N	PSASSIFLLVGAPKANTTQPGIVEGGQVLKC	AN(1)TTQPGIVEGGQVLK	2	2	-0.24731				13819000	14544000	11146000	Itgav
M3YJA0	tr|M3YJA0|M3YJA0_MUSPF Uncharacterized protein OS=Mustela putorius furo GN=EFEMP2 PE=4 SV=1	3.28406e-14	145.46	1	N	GSFRCQCEPGFQLGPNNRSCVDVNECDMGAP	CQCEPGFQLGPN(0.5)N(0.5)R	12	2	0.16018				19063000	11508000	19773000	Efemp2
M3YJA0	tr|M3YJA0|M3YJA0_MUSPF Uncharacterized protein OS=Mustela putorius furo GN=EFEMP2 PE=4 SV=1	3.28406e-14	145.46	1	N	SFRCQCEPGFQLGPNNRSCVDVNECDMGAPC	CQCEPGFQLGPN(0.5)N(0.5)R	13	2	0.16018				19063000	11508000	19773000	Efemp2
G9KJJ7	tr|G9KJJ7|G9KJJ7_MUSPF Peroxidasin-like protein-like protein (Fragment) OS=Mustela putorius furo PE=2 SV=1;tr|M3YND0|M3YND0_MUSPF Uncharacterized protein OS=Mustela putorius furo GN=PXDN PE=4 SV=1	0.00074894	123.75	1	N	IKQTSLARILCDNADNITRVQRDVFRVAEFP	ILCDN(0.007)ADN(0.993)ITR	8	2	-0.4633				19945000	23338000	18901000	Tpo
M3YWC6	tr|M3YWC6|M3YWC6_MUSPF Uncharacterized protein OS=Mustela putorius furo GN=C1orf101 PE=4 SV=1	3.47256e-17	182.39	1	N	FIVWEIHGRNDYSFNNTMKKSGCLNEAQTWK	NDYSFN(0.371)N(0.629)TMKK	7	2	-0.24878				21196000	15753000	17698000	Catsperd
G9KB81	tr|G9KB81|G9KB81_MUSPF Myelin protein zero-like 1 (Fragment) OS=Mustela putorius furo PE=2 SV=1;tr|M3XN94|M3XN94_MUSPF Uncharacterized protein OS=Mustela putorius furo GN=MPZL1 PE=4 SV=1	4.50628e-67	231.38	1	N	___LEVYTPKEIFVANGTQGKLTCKFKSANT	EIFVAN(1)GTQGK	6	2	0.23323				24252000	7923800	12939000	Mpzl1
M3XSA6	tr|M3XSA6|M3XSA6_MUSPF Uncharacterized protein OS=Mustela putorius furo GN=SCAF8 PE=4 SV=1	0.014076	50.284	3	N	VFDFFEGATSQRKGDNVPQVNGENTERHAQP	KGDN(1)VPQVN(1)GEN(1)TER	4	2	-1.3546				27492000	26399000	20766000	Scaf8
M3XSA6	tr|M3XSA6|M3XSA6_MUSPF Uncharacterized protein OS=Mustela putorius furo GN=SCAF8 PE=4 SV=1	0.014076	50.284	3	N	EGATSQRKGDNVPQVNGENTERHAQPPPLPV	KGDN(1)VPQVN(1)GEN(1)TER	9	2	-1.3546				27492000	26399000	20766000	Scaf8
M3XSA6	tr|M3XSA6|M3XSA6_MUSPF Uncharacterized protein OS=Mustela putorius furo GN=SCAF8 PE=4 SV=1	0.014076	50.284	3	N	TSQRKGDNVPQVNGENTERHAQPPPLPVQND	KGDN(1)VPQVN(1)GEN(1)TER	12	2	-1.3546				27492000	26399000	20766000	Scaf8
M3Y102	tr|M3Y102|M3Y102_MUSPF Uncharacterized protein OS=Mustela putorius furo GN=CKLF PE=4 SV=1	0.00523194	91.069	1	N	CCIADGVLIYRKLLFNPSGPYQKKAIHDKI_	LLFN(1)PSGPYQK	4	2	1.4794				28309000			Cklf
M1EGN2	tr|M1EGN2|M1EGN2_MUSPF CLPTM1-like protein (Fragment) OS=Mustela putorius furo PE=2 SV=1;tr|M3YBY1|M3YBY1_MUSPF Uncharacterized protein OS=Mustela putorius furo GN=CLPTM1L PE=4 SV=1	0.0100922	114.65	1	N	NVEDFDVDSKFERTVNVSVPKKTRNNGTLYA	TVN(1)VSVPKK	3	2	0.20681				42665000	10842000	27017000	Clptm1l
M3Z1T1	tr|M3Z1T1|M3Z1T1_MUSPF Uncharacterized protein OS=Mustela putorius furo GN=AXL PE=3 SV=1	5.48936e-25	157.97	1	N	LEEPEDRTVAANTPFNLSCRAQGPPEPVDLL	TVAANTPFN(1)LSCR	9	2	-0.45485					1986800		Axl
M1EQ75	tr|M1EQ75|M1EQ75_MUSPF Dachsous 1 (Fragment) OS=Mustela putorius furo PE=2 SV=1;tr|M3Y269|M3Y269_MUSPF Uncharacterized protein OS=Mustela putorius furo GN=DCHS1 PE=4 SV=1	0.000643921	99.752	1	N	LEAGPGPEGREAFALNSSTGELRARVAFDYE	EAFALN(1)SSTGELR	6	2	-1.082					2186700	2007200	Dchs1
M3Y825	tr|M3Y825|M3Y825_MUSPF Uncharacterized protein OS=Mustela putorius furo GN=TM2D1 PE=4 SV=1	0.0120486	111.74	1	N	IIDYYGTRLIRLSITNETFRKTQLYP_____	LSITN(1)ETFR	5	2	0.15819					2363300	3210700	Tm2d1
M3YHB5	tr|M3YHB5|M3YHB5_MUSPF Peptidylprolyl isomerase OS=Mustela putorius furo GN=FKBP10 PE=4 SV=1	8.08573e-32	202.56	1	N	CPREVQMGDFVRYHYNGTFEDGKKFDSSYDR	YHYN(1)GTFEDGKK	4	3	-0.17224					2823200		Fkbp10
M1EQD3	tr|M1EQD3|M1EQD3_MUSPF DEAD box polypeptide 58 (Fragment) OS=Mustela putorius furo PE=2 SV=1;tr|M3XYY5|M3XYY5_MUSPF Uncharacterized protein OS=Mustela putorius furo GN=DDX58 PE=4 SV=1	0.0207215	66.056	1	N	GRGRAKGSKCFLLTSNADVIEKEKINIYKEN	CFLLTSN(1)ADVIEK	7	2	0.82783					4423800		Ddx58
M3YGE2	tr|M3YGE2|M3YGE2_MUSPF Uncharacterized protein OS=Mustela putorius furo GN=SORCS2 PE=4 SV=1	4.36676e-09	152.54	1	N	QDLGGGFRYVTCQIYNCSEKTLTAPFPGPID	YVTCQIYN(1)CSEK	8	2	-0.5537					8975400	12328000	Sorcs2
G9KHB9	tr|G9KHB9|G9KHB9_MUSPF Procollagen-lysine, 2-oxoglutarate 5-dioxygenase 2 (Fragment) OS=Mustela putorius furo PE=2 SV=1;tr|M3YK75|M3YK75_MUSPF Uncharacterized protein OS=Mustela putorius furo GN=PLOD2 PE=4 SV=1	0.00148629	155.58	1	N	VGEDFQGGGCKFLRYNCSIESPRKGWSFMHP	YN(1)CSIESPR	2	2	-0.063881					9405500		Plod2
M1EN69	tr|M1EN69|M1EN69_MUSPF V-erb-b2 erythroblastic leukemia viral oncoprotein-like protein 3 (Fragment) OS=Mustela putorius furo PE=2 SV=1;tr|M3XPI4|M3XPI4_MUSPF Uncharacterized protein OS=Mustela putorius furo GN=ERBB3 PE=4 SV=1	0.00234816	101.64	1	N	CSGPQDTDCFACRLFNDSGACVRQCPQPLVY	LFN(1)DSGACVR	3	2	-0.83492					9777400		Erbb3
M3Y9J3	tr|M3Y9J3|M3Y9J3_MUSPF Uncharacterized protein OS=Mustela putorius furo PE=4 SV=1;tr|M3Y2Y7|M3Y2Y7_MUSPF Uncharacterized protein OS=Mustela putorius furo PE=4 SV=1;tr|M3XZT4|M3XZT4_MUSPF Uncharacterized protein OS=Mustela putorius furo PE=4 SV=1;tr|M3Y3I9|	0.000318567	115.92	1	N	HDSVDKIVIQKYHTVNGHNCEVRKALSKQEM	YHTVN(1)GHNCEVR	5	3	0.04134					11010000	5451600	Hnrnpa1
M1EPL2	tr|M1EPL2|M1EPL2_MUSPF CSE1 chromosome segregation 1-like protein (Fragment) OS=Mustela putorius furo PE=2 SV=1;tr|M3Z1L1|M3Z1L1_MUSPF Uncharacterized protein OS=Mustela putorius furo GN=CSE1L PE=4 SV=1	5.42987e-10	114.59	1	N	PNMEFRAADEEAFEDNSEEYIRRDLEGSDID	AADEEAFEDN(1)SEEYIRR	10	3	0.29272					11608000		Cse1l
M3XXK5	tr|M3XXK5|M3XXK5_MUSPF Testis anion transporter 1 OS=Mustela putorius furo GN=SLC26A8 PE=3 SV=1	0.000984426	83.869	1	N	YEDVDQAWLSNNPSRNSSMPLPGIAEKQGRN	N(1)SSMPLPGIAEK	1	2	0.50133					13620000		Slc26a6
M1ED06	tr|M1ED06|M1ED06_MUSPF ARP1 actin-related protein 1-like protein A, centractin alpha (Fragment) OS=Mustela putorius furo PE=2 SV=1;tr|M3YZK3|M3YZK3_MUSPF Uncharacterized protein OS=Mustela putorius furo GN=ACTR1A PE=3 SV=1	3.20061e-05	53.585	1	N	MESYDVIANQPVVIDNGSGVIKAGFAGDQIP	MESYDVIANQPVVIDN(1)GSGVIK	16	3	0.6144						2898200	Actg1
M3YP13	tr|M3YP13|M3YP13_MUSPF Uncharacterized protein OS=Mustela putorius furo GN=TENM2 PE=4 SV=1	0.0333505	26.956		N	SSIASEDSRKVASVLNNAYYLDKMHYSIEGK	VASVLN(1)N(1)AYYLDKMHYSIEGK	6	4	1.5049						4688700	Tenm2
M3YP13	tr|M3YP13|M3YP13_MUSPF Uncharacterized protein OS=Mustela putorius furo GN=TENM2 PE=4 SV=1	0.0333505	26.956		N	SIASEDSRKVASVLNNAYYLDKMHYSIEGKD	VASVLN(1)N(1)AYYLDKMHYSIEGK	7	4	1.5049						4688700	Tenm2
M3YNU4	tr|M3YNU4|M3YNU4_MUSPF Uncharacterized protein OS=Mustela putorius furo GN=PTK7 PE=3 SV=1;tr|G9KJ84|G9KJ84_MUSPF PTK7 protein tyrosine kinase 7 (Fragment) OS=Mustela putorius furo PE=2 SV=1	3.08106e-06	172.11	1	N	CVARDNTTGEEARSANASFNIKWIETGPVVL	SAN(1)ASFNIK	3	2	0.90298						6223200	Fgfr1
M3XRN5	tr|M3XRN5|M3XRN5_MUSPF Uncharacterized protein OS=Mustela putorius furo GN=LRP1 PE=4 SV=1	8.0677e-242	315.13	1	N	DINECLRFGTCSQLCNNTKGGHLCSCARNFM	FGTCSQLCN(1)NTK	9	2	0.096446						16404000	Lrp1
M3Y0J7	tr|M3Y0J7|M3Y0J7_MUSPF Uncharacterized protein OS=Mustela putorius furo GN=IGF2R PE=4 SV=1;tr|G9K5C8|G9K5C8_MUSPF Insulin-like growth factor 2 receptor (Fragment) OS=Mustela putorius furo PE=2 SV=1	0.0251157	95.352	1	N	EKVIVTYSKGYQCGENKTASAVIELTCAKTV	GYQCGEN(1)K	7	2	0.20947						25035000	Igf2r
